# Supplementary material for: Genetic regulation of gene expression and splicing during a 10-year period of human aging
Source: Genome Biol. 2019 Nov 4;20:230. doi: 10.1186/s13059-019-1840-y (PMC6827221; doi:10.1186/s13059-019-1840-y)
Supplement: Supplementary file 2 — Additional file 2 Summary statistics for differential expression by age analysis. [file 13059_2019_1840_MOESM2_ESM.xls]

## Sheet: SupTable2  DEbyAge
EnsemblID	HGNCID	Age effect size	Age s.e.	Age p-value	Age BH-adjusted p-value	Age q-value	Expression variance explained by age (%)
ENSG00000223972	DDX11L1	0.0542114	0.152858	0.723834	0.885041	0.585019	0.00263984
ENSG00000227232	WASH7P	-0.354462	0.105813	0.00129346	0.0304636	0.0201367	0.00168505
ENSG00000238009	ENSG00000238009	-0.304252	0.242945	0.213113	0.519822	0.343606	0.00123535
ENSG00000233750	CICP27	-0.0733097	0.273276	0.788943	0.916356	0.605719	6.19884e-05
ENSG00000237683	ENSG00000237683	-0.260387	0.146171	0.0785441	0.312553	0.2066	0.000788341
ENSG00000239906	ENSG00000239906	0.0211899	0.269981	0.937579	0.978518	0.646808	0.000359211
ENSG00000241860	ENSG00000241860	-0.111984	0.169958	0.511625	0.770311	0.509181	0.000269914
ENSG00000228463	ENSG00000228463	0.0853273	0.177439	0.63198	0.836393	0.552862	0.00133973
ENSG00000237094	ENSG00000237094	0.112859	0.272031	0.679029	0.862949	0.570416	8.29872e-05
ENSG00000230021	ENSG00000230021	0.0438837	0.243444	0.857235	0.947541	0.626332	7.56337e-05
ENSG00000224956	ENSG00000224956	-0.440797	0.199722	0.0291129	0.183723	0.121442	0.00724527
ENSG00000235373	ENSG00000235373	0.0450896	0.254303	0.859543	0.948198	0.626766	4.90403e-05
ENSG00000228327	ENSG00000228327	0.151613	0.227142	0.505806	0.767231	0.507146	0.000593649
ENSG00000237491	ENSG00000237491	0.278937	0.243993	0.25521	0.565547	0.373831	0.00146953
ENSG00000240453	ENSG00000240453	0.425217	0.247248	0.0881533	0.332559	0.219824	0.00316164
ENSG00000225880	LINC00115	0.631279	0.309989	0.0437353	0.234717	0.15515	0.00627076
ENSG00000228794	LINC01128	-0.157675	0.188023	0.403275	0.697462	0.461027	0.00108763
ENSG00000188976	NOC2L	-0.113708	0.145271	0.435476	0.720315	0.476134	0.00394137
ENSG00000187961	KLHL17	0.140328	0.111461	0.210539	0.516743	0.341571	0.00329226
ENSG00000187583	PLEKHN1	0.221425	0.278787	0.428578	0.716319	0.473492	0.00102361
ENSG00000272512	ENSG00000272512	-0.257994	0.198669	0.197582	0.502844	0.332384	0.00340318
ENSG00000188290	HES4	-0.215753	0.162485	0.187541	0.490933	0.32451	0.000298056
ENSG00000187608	ISG15	0.109826	0.142676	0.443277	0.725577	0.479612	0.00247862
ENSG00000188157	AGRN	0.0896279	0.17037	0.599923	0.819633	0.541784	0.000746795
ENSG00000217801	ENSG00000217801	-0.150534	0.209642	0.474586	0.746182	0.493232	0.000183493
ENSG00000131591	C1orf159	-0.0881884	0.156893	0.575071	0.805164	0.53222	0.000639353
ENSG00000162571	TTLL10	-0.185372	0.308868	0.549654	0.791277	0.52304	0.0017686
ENSG00000186891	TNFRSF18	0.141569	0.181325	0.437125	0.721254	0.476755	0.00259049
ENSG00000186827	TNFRSF4	-0.00215099	0.19902	0.991401	0.996236	0.658519	0.000666553
ENSG00000078808	SDF4	0.134742	0.108827	0.217975	0.525296	0.347225	0.00264309
ENSG00000176022	B3GALT6	0.060643	0.141724	0.669624	0.857627	0.566898	0.0010012
ENSG00000184163	C1QTNF12	0.17918	0.268901	0.506374	0.767237	0.507149	0.00069043
ENSG00000260179	ENSG00000260179	-0.0909395	0.272725	0.739334	0.892184	0.589741	0.000173337
ENSG00000160087	UBE2J2	-0.0024572	0.125795	0.98445	0.993779	0.656896	1.30879e-05
ENSG00000230415	LINC01786	-0.164482	0.333373	0.622572	0.832082	0.550012	0.000379114
ENSG00000162572	SCNN1D	0.0294478	0.168875	0.861899	0.949047	0.627327	0.00124684
ENSG00000131584	ACAP3	0.192985	0.0819177	0.0202139	0.15152	0.100156	0.00753787
ENSG00000169972	PUSL1	0.328339	0.196337	0.0971137	0.3485	0.230361	0.00162061
ENSG00000127054	INTS11	0.0637477	0.089344	0.476879	0.748089	0.494493	0.000932067
ENSG00000224051	CPTP	0.00178637	0.126458	0.988753	0.995229	0.657854	1.58352e-05
ENSG00000169962	TAS1R3	-0.237428	0.246907	0.338357	0.644919	0.426296	0.000576988
ENSG00000107404	DVL1	0.217206	0.113478	0.0579661	0.270337	0.178695	0.00497457
ENSG00000162576	MXRA8	0.249979	0.157815	0.116393	0.38485	0.254389	0.000110898
ENSG00000175756	AURKAIP1	0.113862	0.0978881	0.24716	0.556992	0.368176	0.00253963
ENSG00000221978	CCNL2	0.0836861	0.10979	0.447543	0.729622	0.482286	0.00108058
ENSG00000224870	ENSG00000224870	-0.160805	0.155265	0.302421	0.61212	0.404616	0.00189177
ENSG00000242485	MRPL20	-0.304988	0.136206	0.0269468	0.177094	0.117061	0.00709488
ENSG00000272455	ENSG00000272455	0.752945	0.224675	0.00106	0.0274324	0.018133	0.0163166
ENSG00000215915	ATAD3C	-0.0203034	0.214252	0.924696	0.97403	0.643841	4.02519e-05
ENSG00000160072	ATAD3B	-0.045682	0.113495	0.688415	0.868196	0.573884	5.16494e-07
ENSG00000197785	ATAD3A	0.0787533	0.161457	0.626774	0.833866	0.551192	4.5494e-07
ENSG00000205090	TMEM240	0.272187	0.330415	0.411578	0.704201	0.465482	0.00105332
ENSG00000160075	SSU72	0.0958157	0.105918	0.367685	0.669245	0.442376	0.00285935
ENSG00000228594	FNDC10	-0.0467411	0.178324	0.793717	0.91866	0.607242	0.000431699
ENSG00000272106	ENSG00000272106	0.171284	0.203658	0.401918	0.696652	0.460492	0.00111629
ENSG00000197530	MIB2	0.189185	0.0825826	0.0247534	0.169424	0.111991	0.00116869
ENSG00000189409	MMP23B	-0.085863	0.202955	0.672975	0.859916	0.568411	0.000315621
ENSG00000248333	CDK11B	0.234945	0.185658	0.208396	0.514071	0.339805	0.00244882
ENSG00000272004	ENSG00000272004	0.0200066	0.350818	0.95461	0.984753	0.650929	5.07436e-06
ENSG00000189339	SLC35E2B	0.0783555	0.0926065	0.400437	0.695376	0.459649	0.000724855
ENSG00000215790	SLC35E2	0.227762	0.211451	0.284278	0.593699	0.39244	5.32885e-05
ENSG00000008130	NADK	-0.408429	0.0696704	6.49061e-08	3.48026e-05	2.30048e-05	0.0228948
ENSG00000078369	GNB1	0.206736	0.0883322	0.0211825	0.155118	0.102534	0.00603922
ENSG00000169885	CALML6	-0.335447	0.304788	0.273187	0.581974	0.384689	0.00216617
ENSG00000067606	PRKCZ	-0.294817	0.161539	0.0705349	0.29741	0.19659	0.00366451
ENSG00000162585	FAAP20	-0.0993369	0.0973487	0.310389	0.619986	0.409816	0.00308222
ENSG00000234396	ENSG00000234396	-0.328254	0.349775	0.349799	0.654198	0.43243	0.00130743
ENSG00000157933	SKI	0.186086	0.162625	0.254996	0.565395	0.373731	0.00249258
ENSG00000116151	MORN1	-0.309985	0.225638	0.171958	0.472424	0.312276	0.00265584
ENSG00000157916	RER1	0.140651	0.139757	0.316433	0.624634	0.412888	0.00184509
ENSG00000157911	PEX10	0.164689	0.239009	0.492126	0.757182	0.500503	0.00104886
ENSG00000149527	PLCH2	0.0794424	0.109779	0.471507	0.744105	0.491859	0.00364918
ENSG00000157881	PANK4	-0.152372	0.147246	0.302902	0.61212	0.404616	0.00244694
ENSG00000272449	ENSG00000272449	0.501404	0.172281	0.00424841	0.0618461	0.0408808	0.0124078
ENSG00000238164	TNFRSF14-AS1	0.00920292	0.170564	0.957081	0.985571	0.65147	0.00317462
ENSG00000157873	TNFRSF14	-0.0506333	0.0853883	0.554446	0.794549	0.525203	0.000243754
ENSG00000225931	ENSG00000225931	0.248058	0.274373	0.367814	0.669245	0.442376	0.00298366
ENSG00000228037	ENSG00000228037	0.191992	0.286891	0.50465	0.766336	0.506554	0.00184077
ENSG00000157870	FAM213B	0.157512	0.184306	0.394424	0.690242	0.456255	0.000832888
ENSG00000142606	MMEL1	-0.470012	0.268811	0.0832894	0.322266	0.213021	0.00376361
ENSG00000215912	TTC34	0.358223	0.243532	0.143819	0.431698	0.285356	0.00311228
ENSG00000162591	MEGF6	-0.0350027	0.137912	0.800228	0.922146	0.609545	0.00168229
ENSG00000238260	ENSG00000238260	0.599216	0.193672	0.00243208	0.0441562	0.0291876	0.0139628
ENSG00000158109	TPRG1L	-0.0639055	0.155573	0.682028	0.864196	0.571241	0.00022839
ENSG00000116213	WRAP73	0.198571	0.13486	0.143815	0.431698	0.285356	0.00164357
ENSG00000078900	TP73	0.370019	0.284937	0.196603	0.502392	0.332085	0.00334253
ENSG00000227372	TP73-AS1	-0.287867	0.212785	0.178589	0.479736	0.317109	0.00213047
ENSG00000235169	SMIM1	0.0677313	0.0969318	0.487034	0.754617	0.498808	0.000211212
ENSG00000130764	LRRC47	0.519981	0.181456	0.00504343	0.0682901	0.0451403	0.0133725
ENSG00000116198	CEP104	0.132673	0.171191	0.440465	0.723579	0.478291	3.69048e-05
ENSG00000169598	DFFB	-0.0532517	0.189473	0.779258	0.912479	0.603156	0.000403132
ENSG00000198912	C1orf174	-0.246081	0.14606	0.0964544	0.347251	0.229536	8.80475e-06
ENSG00000236423	LINC01134	0.383961	0.247965	0.124199	0.399493	0.264068	0.00426183
ENSG00000196581	AJAP1	-0.314059	0.322549	0.332284	0.639475	0.422698	0.00123003
ENSG00000236948	ENSG00000236948	0.228198	0.198351	0.253446	0.56358	0.372531	0.000550567
ENSG00000131697	NPHP4	-0.0714888	0.135245	0.598377	0.818703	0.541169	4.25238e-06
ENSG00000069424	KCNAB2	0.241005	0.130079	0.0671337	0.290768	0.1922	0.00531225
ENSG00000116254	CHD5	-0.191936	0.259421	0.460977	0.737637	0.487584	0.000394132
ENSG00000116251	RPL22	0.31802	0.0798533	0.000131111	0.00752307	0.0049728	0.0161758
ENSG00000158286	RNF207	-0.336382	0.217015	0.124942	0.400941	0.265025	0.00837851
ENSG00000116237	ICMT	-0.021256	0.137351	0.877317	0.954323	0.630815	0.000272254
ENSG00000158292	GPR153	0.00781809	0.179873	0.965412	0.988252	0.653242	5.1212e-05
ENSG00000097021	ACOT7	0.271292	0.175595	0.125088	0.400941	0.265025	0.00184799
ENSG00000187017	ESPN	-0.305689	0.152351	0.0482063	0.247509	0.163605	0.00115486
ENSG00000215788	TNFRSF25	-0.30813	0.124711	0.015386	0.132282	0.0874393	0.00161843
ENSG00000171680	PLEKHG5	0.0847358	0.172404	0.624395	0.832768	0.550466	0.000159961
ENSG00000162408	NOL9	-0.520946	0.180729	0.00464712	0.064929	0.0429186	0.0128114
ENSG00000204859	ZBTB48	-0.0664662	0.113774	0.560138	0.797661	0.52726	0.000569106
ENSG00000162413	KLHL21	-0.0271575	0.150757	0.857322	0.947541	0.626332	5.06205e-05
ENSG00000116273	PHF13	0.287411	0.196104	0.14517	0.433972	0.286859	0.00329705
ENSG00000041988	THAP3	-0.1729	0.194843	0.376553	0.675051	0.446214	0.00119824
ENSG00000007923	DNAJC11	0.0492414	0.12654	0.697848	0.87311	0.577133	0.000274804
ENSG00000237436	CAMTA1-DT	0.695594	0.267959	0.0105195	0.107167	0.0708381	0.00999622
ENSG00000171735	CAMTA1	0.191985	0.122066	0.118609	0.389298	0.257329	0.00143373
ENSG00000049245	VAMP3	-0.214653	0.109496	0.0522624	0.256543	0.169577	0.00493845
ENSG00000049246	PER3	0.241011	0.230561	0.298663	0.608601	0.40229	0.00204538
ENSG00000049247	UTS2	0.0145448	0.178334	0.935208	0.976994	0.645801	0.00178747
ENSG00000049249	TNFRSF9	0.155649	0.27973	0.579013	0.807494	0.53376	0.000130657
ENSG00000116288	PARK7	0.17122	0.0760701	0.0262353	0.174389	0.115272	0.00719465
ENSG00000116285	ERRFI1	-0.214736	0.256836	0.404869	0.699055	0.462081	0.000802433
ENSG00000238290	ENSG00000238290	0.0605316	0.265977	0.82038	0.932055	0.616096	5.94855e-05
ENSG00000162426	SLC45A1	-0.0301794	0.323671	0.925864	0.974371	0.644067	2.38847e-06
ENSG00000142599	RERE	0.0337572	0.142295	0.813007	0.928331	0.613634	3.83849e-06
ENSG00000074800	ENO1	0.173943	0.07234	0.0179699	0.143243	0.0946847	0.00359809
ENSG00000232208	ENSG00000232208	-0.241891	0.236338	0.308434	0.617406	0.40811	0.00306219
ENSG00000131686	CA6	0.21543	0.114736	0.0644515	0.285285	0.188575	1.84144e-07
ENSG00000142583	SLC2A5	-0.228373	0.214924	0.290631	0.598987	0.395935	0.00285143
ENSG00000180758	GPR157	0.232687	0.298411	0.436953	0.721254	0.476755	0.000944272
ENSG00000049239	H6PD	0.105411	0.18155	0.563112	0.7996	0.528542	0.000282849
ENSG00000171621	SPSB1	-0.0126149	0.214158	0.953146	0.984228	0.650582	5.8445e-05
ENSG00000171612	SLC25A33	0.196994	0.202517	0.332632	0.639808	0.422918	0.00110332
ENSG00000188807	TMEM201	-0.230579	0.207357	0.268196	0.577539	0.381758	0.00191116
ENSG00000171608	PIK3CD	-0.00145655	0.169396	0.993155	0.996776	0.658877	1.77261e-05
ENSG00000171603	CLSTN1	0.177136	0.0969341	0.0700414	0.296574	0.196038	0.00483689
ENSG00000178585	CTNNBIP1	0.155416	0.176622	0.380603	0.678711	0.448633	0.000996753
ENSG00000162441	LZIC	-0.291418	0.160805	0.0722562	0.300488	0.198625	0.00499812
ENSG00000173614	NMNAT1	-0.322447	0.217208	0.140095	0.425282	0.281115	0.00338121
ENSG00000162444	RBP7	-0.0996224	0.0928966	0.28626	0.595364	0.39354	0.000338062
ENSG00000130939	UBE4B	-0.0295737	0.201995	0.883826	0.957518	0.632927	3.34399e-05
ENSG00000054523	KIF1B	0.305418	0.210722	0.150312	0.441129	0.29159	0.00114139
ENSG00000142657	PGD	0.0149038	0.0714496	0.835131	0.937795	0.61989	2.34021e-06
ENSG00000160049	DFFA	-0.529325	0.245929	0.033317	0.200429	0.132485	0.00722321
ENSG00000142655	PEX14	0.486867	0.209868	0.0220989	0.159053	0.105135	0.0045441
ENSG00000130940	CASZ1	0.0460607	0.226706	0.839327	0.939556	0.621054	0.000130669
ENSG00000175262	C1orf127	-0.618881	0.186138	0.001177	0.0287739	0.0190197	0.0167125
ENSG00000120948	TARDBP	0.620595	0.115212	3.51785e-07	0.0001204	7.95855e-05	0.0336267
ENSG00000009724	MASP2	0.23896	0.137804	0.0853619	0.326687	0.215942	0.00415806
ENSG00000116649	SRM	0.219284	0.117499	0.0645808	0.285589	0.188776	0.00197427
ENSG00000171824	EXOSC10	0.108131	0.168631	0.522505	0.775596	0.512675	0.000639525
ENSG00000198793	MTOR	-0.417095	0.20013	0.0391073	0.219804	0.145292	0.00655811
ENSG00000120942	UBIAD1	0.199687	0.145821	0.173235	0.473748	0.313151	0.00288436
ENSG00000204624	DISP3	0.109298	0.299807	0.716093	0.881135	0.582437	9.98711e-05
ENSG00000116661	FBXO2	-0.0117111	0.192917	0.951732	0.984179	0.65055	0.0091702
ENSG00000132879	FBXO44	0.0849898	0.135764	0.53247	0.782108	0.51698	0.00146636
ENSG00000116663	FBXO6	0.0316429	0.126268	0.802547	0.923231	0.610263	5.90174e-05
ENSG00000116670	MAD2L2	0.266309	0.130941	0.0440927	0.235953	0.155967	0.00627222
ENSG00000162490	DRAXIN	0.32603	0.196837	0.10098	0.356763	0.235823	0.00600351
ENSG00000177674	AGTRAP	-0.04801	0.0653463	0.464346	0.739803	0.489015	0.00104326
ENSG00000177000	MTHFR	0.174623	0.0928874	0.0625744	0.280782	0.185599	0.0051317
ENSG00000011021	CLCN6	0.111777	0.101223	0.271593	0.580345	0.383613	0.00193719
ENSG00000242349	NPPA-AS1	-0.00141636	0.208887	0.994603	0.997269	0.659202	1.18195e-05
ENSG00000116685	KIAA2013	0.100071	0.108819	0.35956	0.663593	0.43864	0.00146168
ENSG00000083444	PLOD1	0.0540722	0.121556	0.657458	0.851247	0.562681	0.000439617
ENSG00000116688	MFN2	0.0510025	0.148339	0.731848	0.889069	0.587682	0.00155335
ENSG00000116691	MIIP	0.0104106	0.10309	0.919745	0.972077	0.642551	0.000166222
ENSG00000120949	TNFRSF8	-0.431457	0.150607	0.00486778	0.0669257	0.0442384	0.0120449
ENSG00000028137	TNFRSF1B	-0.0365941	0.0814985	0.654187	0.849067	0.56124	0.000304049
ENSG00000048707	VPS13D	0.29885	0.160626	0.0651361	0.286815	0.189587	0.00562108
ENSG00000162496	DHRS3	-0.263458	0.158926	0.100393	0.35563	0.235074	0.00390366
ENSG00000116731	PRDM2	0.375166	0.121438	0.00245348	0.0443944	0.029345	0.0138733
ENSG00000189337	KAZN	-0.00165839	0.198468	0.993348	0.996819	0.658905	0.000643033
ENSG00000171729	TMEM51	-0.281238	0.140346	0.0484009	0.247988	0.163922	8.63428e-05
ENSG00000142621	FHAD1	-0.188945	0.229933	0.413289	0.704978	0.465996	1.26674e-05
ENSG00000228140	ENSG00000228140	0.148146	0.242789	0.54312	0.788684	0.521326	0.000665834
ENSG00000142634	EFHD2	0.144727	0.0850977	0.0915994	0.338592	0.223812	0.00476264
ENSG00000162438	CTRC	0.112027	0.253453	0.6593	0.852121	0.563259	7.31651e-05
ENSG00000215704	CELA2B	-0.336291	0.239425	0.162531	0.459729	0.303884	0.00303221
ENSG00000132906	CASP9	0.136142	0.17475	0.437639	0.721519	0.47693	1.07612e-06
ENSG00000116138	DNAJC16	-0.355762	0.199663	0.0771138	0.309905	0.20485	0.00483565
ENSG00000197312	DDI2	-0.164292	0.253707	0.518466	0.773731	0.511442	0.000802878
ENSG00000116786	PLEKHM2	0.0789545	0.17015	0.643402	0.842678	0.557017	0.000335414
ENSG00000237938	ENSG00000237938	0.189816	0.301344	0.529867	0.780599	0.515982	0.000617197
ENSG00000162461	SLC25A34	-0.464572	0.276068	0.0949964	0.345024	0.228064	0.00241012
ENSG00000233954	UQCRHL	0.373737	0.189729	0.0515446	0.254777	0.16841	0.00151431
ENSG00000178715	ENSG00000178715	0.396379	0.238817	0.100233	0.35522	0.234803	0.00126481
ENSG00000179743	ENSG00000179743	0.630797	0.224046	0.00566848	0.0729448	0.0482171	0.0128224
ENSG00000065526	SPEN	-0.0183013	0.15659	0.907163	0.967488	0.639517	0.000138627
ENSG00000116809	ZBTB17	0.230164	0.103388	0.0279609	0.180288	0.119172	0.00800748
ENSG00000142627	EPHA2	-0.193336	0.27946	0.490373	0.756004	0.499724	0.000641589
ENSG00000142632	ARHGEF19	-0.120578	0.20465	0.556968	0.795798	0.526029	0.000534849
ENSG00000237276	ANO7L1	-0.435327	0.184459	0.0203889	0.152263	0.100647	0.0126273
ENSG00000204377	ENSG00000204377	0.357624	0.291098	0.221607	0.529187	0.349797	0.00155982
ENSG00000132881	RSG1	-0.56015	0.295994	0.0607871	0.276845	0.182997	0.00507012
ENSG00000037637	FBXO42	0.247872	0.217334	0.256373	0.567187	0.374915	0.00259508
ENSG00000055070	SZRD1	-0.335002	0.297128	0.261622	0.571646	0.377862	0.00196421
ENSG00000157191	NECAP2	0.136222	0.126604	0.284739	0.594304	0.39284	8.03166e-05
ENSG00000226029	LINC01772	0.0465544	0.252809	0.854204	0.945771	0.625162	8.0514e-08
ENSG00000080947	CROCCP3	-0.207447	0.12171	0.0913618	0.338161	0.223527	0.00775003
ENSG00000219481	NBPF1	-0.325954	0.135989	0.019	0.146447	0.0968026	0.00213057
ENSG00000215908	CROCCP2	-0.0891467	0.0835867	0.289762	0.598282	0.395469	0.000142947
ENSG00000186301	MST1P2	0.021459	0.22119	0.922924	0.973157	0.643265	0.0011534
ENSG00000268869	ESPNP	-0.227492	0.178233	0.20552	0.510185	0.337236	0.00437881
ENSG00000058453	CROCC	-0.123192	0.144427	0.396053	0.691888	0.457343	0.00412433
ENSG00000159363	ATP13A2	-0.0445609	0.251027	0.859381	0.948148	0.626733	4.91553e-05
ENSG00000117118	SDHB	-0.0439379	0.120737	0.716584	0.881266	0.582523	1.63713e-08
ENSG00000117115	PADI2	-0.0383286	0.0890638	0.66826	0.857028	0.566502	0.00344886
ENSG00000159339	PADI4	-0.0400626	0.10631	0.707404	0.878303	0.580565	2.12339e-05
ENSG00000179051	RCC2	-0.181244	0.155347	0.245766	0.555302	0.367059	0.00449662
ENSG00000074964	ARHGEF10L	-0.179912	0.09498	0.0605973	0.276727	0.182919	0.00427413
ENSG00000169991	IFFO2	-0.513515	0.277699	0.0668449	0.290304	0.191893	0.00476024
ENSG00000272084	ENSG00000272084	0.352627	0.356492	0.324423	0.63249	0.418081	0.00151525
ENSG00000127481	UBR4	0.178115	0.100015	0.0774234	0.310349	0.205143	0.00407576
ENSG00000230424	ENSG00000230424	0.744569	0.178501	5.50087e-05	0.0041349	0.0027332	0.0239432
ENSG00000127463	EMC1	-0.540906	0.201421	0.00823813	0.0916449	0.060578	0.00959374
ENSG00000053372	MRTO4	0.00999174	0.181319	0.956147	0.985176	0.651209	1.18676e-05
ENSG00000211454	AKR7L	0.127956	0.32242	0.692133	0.870837	0.57563	0.000244332
ENSG00000162482	AKR7A3	-0.100655	0.303047	0.740333	0.892533	0.589971	0.000105587
ENSG00000270728	ENSG00000270728	0.353905	0.313495	0.261018	0.570947	0.3774	0.00196917
ENSG00000053371	AKR7A2	-0.136563	0.128707	0.290717	0.599047	0.395975	0.00185925
ENSG00000040487	PQLC2	0.0210633	0.140928	0.881465	0.956252	0.63209	5.36419e-06
ENSG00000077549	CAPZB	0.111944	0.0802092	0.166135	0.464501	0.307039	0.00115054
ENSG00000158747	NBL1	0.193305	0.256005	0.451906	0.732045	0.483888	0.00107924
ENSG00000158748	HTR6	-0.195706	0.217629	0.371109	0.670912	0.443478	9.54215e-05
ENSG00000162542	TMCO4	-0.127851	0.198498	0.521049	0.775141	0.512374	1.32408e-06
ENSG00000169914	OTUD3	-0.340618	0.156028	0.0314219	0.19344	0.127866	0.00338397
ENSG00000227066	ENSG00000227066	-0.383305	0.273971	0.164484	0.462702	0.30585	0.00251716
ENSG00000225986	UBXN10-AS1	0.396532	0.307519	0.199819	0.504233	0.333302	0.00254136
ENSG00000162543	UBXN10	0.408513	0.242987	0.0953551	0.345936	0.228667	0.00522653
ENSG00000162545	CAMK2N1	-0.252349	0.164632	0.128268	0.406119	0.268448	0.0019406
ENSG00000090432	MUL1	-0.144103	0.145655	0.324423	0.63249	0.418081	0.00217941
ENSG00000158825	CDA	-0.021073	0.0831773	0.800601	0.922394	0.60971	3.53965e-05
ENSG00000158828	PINK1	0.179642	0.0943547	0.0594486	0.274087	0.181174	0.00600748
ENSG00000244038	DDOST	0.136296	0.0777096	0.0821334	0.319888	0.211449	0.00241233
ENSG00000127483	HP1BP3	-0.191673	0.163156	0.24223	0.551867	0.364789	0.00213076
ENSG00000075151	EIF4G3	0.431143	0.217254	0.0499346	0.251564	0.166286	0.00430126
ENSG00000117298	ECE1	0.27655	0.115215	0.0185777	0.145162	0.0959534	0.00054676
ENSG00000227001	NBPF2P	-0.0848132	0.220744	0.701756	0.875739	0.578871	0.000309975
ENSG00000142794	NBPF3	-0.18578	0.10971	0.0946756	0.344486	0.227708	0.000988987
ENSG00000162551	ALPL	-0.459012	0.172068	0.008777	0.095655	0.0632287	0.00848201
ENSG00000076864	RAP1GAP	0.0836225	0.181831	0.646969	0.84453	0.558241	3.63604e-06
ENSG00000090686	USP48	0.402111	0.144204	0.00618136	0.0766051	0.0506366	0.00901012
ENSG00000142798	HSPG2	-0.366221	0.210642	0.0852194	0.326454	0.215788	0.00363675
ENSG00000218510	LINC00339	-0.151788	0.18211	0.406926	0.700627	0.46312	0.000496456
ENSG00000070831	CDC42	0.311882	0.110086	0.005613	0.0726394	0.0480152	0.00235359
ENSG00000271840	ENSG00000271840	0.148091	0.326705	0.651099	0.846281	0.559398	0.000320085
ENSG00000162552	WNT4	-0.0252304	0.300515	0.933237	0.976432	0.645429	0.000379651
ENSG00000184677	ZBTB40	0.207088	0.122286	0.0934013	0.341855	0.225969	0.0022922
ENSG00000173372	C1QA	-0.254569	0.143618	0.0800543	0.315085	0.208274	0.00341808
ENSG00000159189	C1QC	-0.136514	0.208551	0.514297	0.771596	0.510031	0.000635612
ENSG00000173369	C1QB	-0.238058	0.183553	0.197904	0.502844	0.332384	0.000430147
ENSG00000133216	EPHB2	0.0435844	0.160784	0.786899	0.915821	0.605365	0.00115014
ENSG00000004487	KDM1A	0.0153066	0.257948	0.952773	0.984179	0.65055	5.49399e-06
ENSG00000169641	LUZP1	0.0533169	0.147957	0.719244	0.882716	0.583482	0.000704193
ENSG00000261326	LINC01355	0.668463	0.104699	3.37257e-09	3.19125e-06	2.10944e-06	0.0413968
ENSG00000125944	HNRNPR	0.0904187	0.103935	0.385928	0.683478	0.451784	0.00117404
ENSG00000125945	ZNF436	-0.331105	0.202199	0.103941	0.362375	0.239533	0.00409932
ENSG00000249087	ZNF436-AS1	0.660293	0.199609	0.00121584	0.0292784	0.0193532	0.0157479
ENSG00000204219	TCEA3	0.0356239	0.117892	0.763158	0.904403	0.597817	9.46467e-05
ENSG00000088280	ASAP3	0.0741017	0.264171	0.779629	0.912634	0.603258	0.00121044
ENSG00000007968	E2F2	-0.024918	0.115339	0.829383	0.934879	0.617962	7.8124e-06
ENSG00000235052	ENSG00000235052	0.093634	0.254647	0.713727	0.88085	0.582249	0.000410927
ENSG00000117318	ID3	-0.273083	0.14079	0.0546826	0.263392	0.174104	0.0049248
ENSG00000197880	MDS2	-0.0434109	0.103009	0.674492	0.86072	0.568943	1.44114e-05
ENSG00000142676	RPL11	0.349304	0.0874436	0.000117848	0.00707349	0.00467563	0.0235658
ENSG00000011007	ELOA	-0.22866	0.22408	0.309631	0.619107	0.409235	0.000500805
ENSG00000236810	ELOA-AS1	-0.0160061	0.22578	0.943592	0.980848	0.648348	7.84136e-06
ENSG00000057757	PITHD1	0.109254	0.131753	0.408749	0.702171	0.464141	0.000140631
ENSG00000011009	LYPLA2	0.158824	0.0823857	0.0562079	0.267043	0.176517	0.00612699
ENSG00000117308	GALE	0.0352923	0.199348	0.859761	0.948333	0.626855	5.63212e-05
ENSG00000117305	HMGCL	0.177821	0.154651	0.252454	0.562195	0.371615	0.00207655
ENSG00000179163	FUCA1	-0.178696	0.133351	0.183321	0.486461	0.321555	0.00261076
ENSG00000188822	CNR2	-0.0131652	0.107226	0.902522	0.965468	0.638182	0.000184895
ENSG00000189266	PNRC2	0.104186	0.153758	0.500187	0.763089	0.504408	0.000305894
ENSG00000188529	SRSF10	-0.0939356	0.223629	0.675384	0.861165	0.569237	0.00165782
ENSG00000185436	IFNLR1	-0.177683	0.188052	0.346962	0.651762	0.430819	9.36867e-05
ENSG00000001460	STPG1	0.0558327	0.300986	0.853127	0.945187	0.624776	5.36757e-05
ENSG00000001461	NIPAL3	0.140093	0.122106	0.253852	0.564015	0.372818	0.00122004
ENSG00000117602	RCAN3	-0.140044	0.0818332	0.0898125	0.335125	0.22152	0.00440051
ENSG00000133226	SRRM1	0.40122	0.146651	0.00714329	0.0847889	0.0560461	0.0105411
ENSG00000169504	CLIC4	-0.102528	0.110712	0.35642	0.660269	0.436443	0.00100341
ENSG00000020633	RUNX3	0.10033	0.0812856	0.219775	0.527263	0.348525	0.00073009
ENSG00000233755	ENSG00000233755	0.0226472	0.140695	0.872525	0.952823	0.629823	0.000107072
ENSG00000117614	SYF2	0.125888	0.102431	0.223343	0.531227	0.351145	0.00103384
ENSG00000117616	RSRP1	0.337723	0.123201	0.00717972	0.0848513	0.0560874	0.00654411
ENSG00000183726	TMEM50A	-0.0490162	0.119146	0.681879	0.864196	0.571241	0.000887679
ENSG00000188672	RHCE	-0.111332	0.153545	0.469902	0.743129	0.491214	0.00100807
ENSG00000204178	MACO1	-0.230769	0.202802	0.257517	0.568463	0.375758	0.00227919
ENSG00000157978	LDLRAP1	-0.303716	0.0826539	0.000438825	0.0162648	0.0107512	0.00393307
ENSG00000225643	ENSG00000225643	-0.0567357	0.278472	0.83889	0.939328	0.620903	5.16347e-08
ENSG00000117643	MAN1C1	-0.128246	0.118025	0.279717	0.589311	0.389539	0.00224779
ENSG00000162430	SELENON	0.175651	0.142115	0.218696	0.525946	0.347654	0.00235589
ENSG00000117640	MTFR1L	-0.277141	0.203926	0.176491	0.477895	0.315892	0.00284144
ENSG00000127423	AUNIP	-0.215409	0.331098	0.516498	0.77316	0.511065	0.000673864
ENSG00000182749	PAQR7	0.111104	0.185909	0.551233	0.792318	0.523728	2.62016e-05
ENSG00000117632	STMN1	-0.07222	0.166569	0.665507	0.855389	0.565419	0.000686481
ENSG00000158006	PAFAH2	-0.303987	0.154572	0.0515328	0.254777	0.16841	0.0070583
ENSG00000175087	PDIK1L	0.316065	0.164738	0.0572283	0.268563	0.177523	0.0055853
ENSG00000142675	CNKSR1	0.178255	0.225093	0.430078	0.716915	0.473887	0.00198751
ENSG00000130695	CEP85	-0.371512	0.1698	0.0309626	0.191522	0.126598	0.00669451
ENSG00000142669	SH3BGRL3	0.23975	0.0932381	0.0115981	0.113429	0.0749776	0.00281903
ENSG00000158062	UBXN11	-0.0915996	0.0884532	0.302624	0.61212	0.404616	0.000624239
ENSG00000169442	CD52	0.124596	0.129386	0.338287	0.644919	0.426296	0.00539708
ENSG00000176092	CRYBG2	0.103675	0.201017	0.60717	0.822823	0.543892	0.000141232
ENSG00000176083	ZNF683	0.121147	0.150061	0.422028	0.711684	0.470428	0.00177411
ENSG00000117682	DHDDS	-0.255354	0.211253	0.229103	0.536755	0.354799	0.00148633
ENSG00000198830	HMGN2	0.166226	0.14277	0.247723	0.557793	0.368705	0.00363013
ENSG00000117676	RPS6KA1	-0.0816557	0.105295	0.439585	0.723127	0.477993	0.00135463
ENSG00000260063	ENSG00000260063	0.180157	0.348671	0.606246	0.822335	0.54357	0.000415708
ENSG00000117713	ARID1A	-0.0182616	0.15807	0.908221	0.967853	0.639758	8.17162e-07
ENSG00000060642	PIGV	-0.177201	0.212908	0.407141	0.700757	0.463205	0.00106667
ENSG00000204160	ZDHHC18	-0.333181	0.128524	0.0110897	0.110346	0.0729396	0.0133184
ENSG00000175793	SFN	-0.50649	0.16964	0.00339701	0.0546845	0.0361469	0.0128859
ENSG00000142751	GPN2	0.280415	0.199865	0.163059	0.460655	0.304496	0.00296157
ENSG00000198746	GPATCH3	-0.210935	0.137345	0.127119	0.404518	0.267389	0.00333828
ENSG00000090273	NUDC	0.136083	0.14428	0.34739	0.652055	0.431014	0.00123061
ENSG00000175707	KDF1	-0.158714	0.241571	0.512339	0.770448	0.509272	0.000671283
ENSG00000253368	TRNP1	-0.882622	0.254896	0.00074776	0.0220706	0.0145888	0.0188547
ENSG00000090020	SLC9A1	0.0597778	0.132825	0.653465	0.84867	0.560978	0.0002169
ENSG00000142784	WDTC1	0.147292	0.0863734	0.0907565	0.336928	0.222712	0.00269445
ENSG00000243659	ENSG00000243659	-0.768592	0.312735	0.0153022	0.131843	0.0871494	0.00900583
ENSG00000186501	TMEM222	-0.54804	0.137022	0.00010868	0.00681092	0.00450207	0.0221705
ENSG00000142765	SYTL1	-0.245535	0.0976	0.013824	0.124581	0.0823488	0.00321527
ENSG00000142733	MAP3K6	-0.010649	0.151581	0.944154	0.981052	0.648483	0.000226987
ENSG00000181773	GPR3	-0.574123	0.171564	0.00107069	0.0274324	0.018133	0.0160871
ENSG00000158195	WASF2	0.133772	0.117949	0.258952	0.569421	0.376391	0.00182585
ENSG00000237429	ENSG00000237429	0.131928	0.180398	0.466018	0.740967	0.489785	0.000189419
ENSG00000126705	AHDC1	0.217641	0.179925	0.228695	0.536306	0.354503	0.00205805
ENSG00000000938	FGR	-0.0603135	0.062318	0.335193	0.641758	0.424207	0.000209379
ENSG00000235912	ENSG00000235912	0.254168	0.24882	0.309024	0.618209	0.408641	0.00193129
ENSG00000126709	IFI6	0.0898121	0.141561	0.527419	0.779173	0.515039	0.00111774
ENSG00000009780	FAM76A	-0.0219631	0.139324	0.875006	0.95379	0.630462	9.34735e-06
ENSG00000117758	STX12	0.179703	0.121989	0.143211	0.430758	0.284734	0.00349619
ENSG00000117751	PPP1R8	-0.315264	0.153825	0.0424246	0.231044	0.152722	0.00634881
ENSG00000130775	THEMIS2	0.00818681	0.103845	0.937339	0.978486	0.646787	0.000648803
ENSG00000117748	RPA2	0.0753144	0.171012	0.660705	0.852772	0.563689	0.000532705
ENSG00000158156	XKR8	-0.0297856	0.160633	0.85323	0.945187	0.624776	6.5083e-05
ENSG00000158161	EYA3	0.358552	0.219899	0.105409	0.365985	0.241919	0.00406513
ENSG00000228589	SPCS2P4	-0.0810178	0.241091	0.737436	0.8914	0.589222	0.000162208
ENSG00000169403	PTAFR	-0.563753	0.0916536	1.02101e-08	7.14085e-06	4.72016e-06	0.0445845
ENSG00000126698	DNAJC8	0.0546268	0.126555	0.666755	0.856279	0.566007	0.000134259
ENSG00000130770	ATP5IF1	-0.201269	0.136685	0.143777	0.431698	0.285356	0.000980925
ENSG00000130766	SESN2	0.297002	0.168122	0.079881	0.314749	0.208052	0.00431294
ENSG00000130772	MED18	-0.0495078	0.162655	0.761342	0.9035	0.597221	0.00014109
ENSG00000204138	PHACTR4	-0.630817	0.263694	0.0184909	0.144888	0.0957723	0.0131594
ENSG00000180198	RCC1	-0.325311	0.202652	0.111419	0.376137	0.248629	0.00428344
ENSG00000180098	TRNAU1AP	-0.308809	0.180414	0.0894153	0.334497	0.221105	0.00464968
ENSG00000197989	SNHG12	0.26118	0.114076	0.0237556	0.165713	0.109537	0.00858123
ENSG00000120656	TAF12	-0.177895	0.14963	0.236772	0.546052	0.360944	0.00264735
ENSG00000162419	GMEB1	-0.107939	0.276801	0.69721	0.872652	0.576829	0.000236986
ENSG00000198492	YTHDF2	-0.133785	0.129091	0.302128	0.611941	0.404498	0.00144928
ENSG00000226852	ENSG00000226852	0.0658184	0.276358	0.81214	0.927654	0.613186	9.53623e-05
ENSG00000159023	EPB41	-0.113734	0.11636	0.330289	0.637714	0.421534	0.00157296
ENSG00000116350	SRSF4	0.325136	0.207966	0.120606	0.393044	0.259805	0.00296862
ENSG00000116353	MECR	-0.127338	0.279083	0.649	0.845237	0.558708	0.000607551
ENSG00000060656	PTPRU	0.951125	0.29447	0.00159767	0.0344873	0.0227964	0.0134181
ENSG00000186056	MATN1-AS1	-0.261683	0.24987	0.296914	0.606496	0.400898	0.00169701
ENSG00000162511	LAPTM5	0.269615	0.107104	0.0131741	0.121195	0.0801109	0.00794566
ENSG00000162512	SDC3	-0.0832406	0.166081	0.617255	0.828189	0.547439	8.52044e-05
ENSG00000134644	PUM1	0.035141	0.167576	0.834229	0.937482	0.619683	6.85905e-05
ENSG00000060688	SNRNP40	-0.0573222	0.206849	0.782139	0.91402	0.604174	0.000122145
ENSG00000121766	ZCCHC17	0.198093	0.14635	0.178373	0.479635	0.317042	0.00314961
ENSG00000121769	FABP3	0.803595	0.286268	0.00582554	0.0741118	0.0489885	0.0118151
ENSG00000168528	SERINC2	0.365827	0.182936	0.0486472	0.248453	0.164229	0.0025724
ENSG00000223907	ENSG00000223907	-0.74227	0.294224	0.0129502	0.119929	0.0792738	0.00899537
ENSG00000162517	PEF1	0.622869	0.175852	0.000559268	0.0185493	0.0122612	0.0170342
ENSG00000121753	ADGRB2	0.174794	0.231323	0.451307	0.7316	0.483593	0.00100242
ENSG00000134668	SPOCD1	0.116363	0.14478	0.423667	0.712617	0.471045	0.000496056
ENSG00000269967	ENSG00000269967	-0.119227	0.30104	0.692717	0.871095	0.575801	0.000244447
ENSG00000184007	PTP4A2	-0.212653	0.258214	0.411735	0.704201	0.465482	0.00106274
ENSG00000121774	KHDRBS1	0.165768	0.103894	0.113188	0.378295	0.250056	0.0024303
ENSG00000203325	ENSG00000203325	-0.393735	0.222417	0.0791903	0.313449	0.207192	0.00375953
ENSG00000121775	TMEM39B	-0.102813	0.162307	0.527555	0.779198	0.515056	0.000624152
ENSG00000025800	KPNA6	-0.314701	0.212359	0.140779	0.426391	0.281848	0.00336968
ENSG00000084652	TXLNA	-0.107084	0.185717	0.565241	0.800251	0.528972	0.000551718
ENSG00000160050	CCDC28B	-0.463023	0.261536	0.0790569	0.313202	0.207029	0.0048015
ENSG00000160051	IQCC	0.566817	0.272853	0.0398728	0.222706	0.147211	0.00717977
ENSG00000222046	DCDC2B	-0.242221	0.309822	0.435797	0.720624	0.476338	0.00117929
ENSG00000160055	TMEM234	-0.154153	0.204781	0.453007	0.732883	0.484442	0.000725359
ENSG00000084623	EIF3I	0.0970545	0.0789568	0.221575	0.529187	0.349797	0.00251937
ENSG00000220785	MTMR9LP	-0.0758877	0.222163	0.733422	0.889822	0.588179	4.81276e-05
ENSG00000183615	FAM167B	0.0849182	0.273498	0.756723	0.900476	0.595222	5.52231e-05
ENSG00000182866	LCK	-0.205208	0.0910895	0.0260641	0.173802	0.114885	0.00633033
ENSG00000116478	HDAC1	-0.132153	0.130257	0.312307	0.621138	0.410577	0.00148539
ENSG00000175130	MARCKSL1	0.0195948	0.155586	0.900011	0.964464	0.637518	0.000879141
ENSG00000162526	TSSK3	0.194409	0.235136	0.409974	0.703075	0.464738	0.000269063
ENSG00000160058	BSDC1	0.0722294	0.149425	0.629737	0.835287	0.552131	0.000143974
ENSG00000176261	ZBTB8OS	-0.0941438	0.174592	0.590655	0.815071	0.538768	0.000452663
ENSG00000162521	RBBP4	-0.0248567	0.107856	0.818124	0.931376	0.615646	0.000287028
ENSG00000162522	KIAA1522	-0.119582	0.167048	0.475683	0.74725	0.493938	0.00361643
ENSG00000134684	YARS	0.267224	0.147599	0.0732854	0.302042	0.199652	0.0020127
ENSG00000116497	S100PBP	-0.206916	0.152753	0.178442	0.479635	0.317042	0.00380281
ENSG00000160097	FNDC5	0.221936	0.321536	0.491348	0.756636	0.500142	0.000376608
ENSG00000116514	RNF19B	-0.12587	0.100049	0.210955	0.517347	0.34197	0.00155302
ENSG00000236065	ENSG00000236065	0.3496	0.223754	0.120788	0.393516	0.260117	0.00264969
ENSG00000004455	AK2	0.136061	0.285901	0.634942	0.837667	0.553704	0.000352769
ENSG00000142920	AZIN2	-0.0313034	0.209943	0.881715	0.95639	0.632181	2.90854e-05
ENSG00000116525	TRIM62	0.0490618	0.194781	0.80153	0.922732	0.609933	9.89446e-05
ENSG00000160094	ZNF362	0.14408	0.175682	0.413768	0.705332	0.46623	0.000740996
ENSG00000225313	ENSG00000225313	-0.205383	0.219933	0.352115	0.656302	0.433821	0.00135162
ENSG00000134686	PHC2	0.327973	0.166058	0.0503812	0.252157	0.166678	0.00590914
ENSG00000121903	ZSCAN20	0.256888	0.343715	0.45618	0.734545	0.48554	0.000867835
ENSG00000163866	SMIM12	-0.2733	0.163281	0.0969325	0.348048	0.230063	0.00258594
ENSG00000116544	DLGAP3	-0.495444	0.238618	0.0400619	0.22322	0.14755	0.00549548
ENSG00000241014	ENSG00000241014	-0.00272376	0.136363	0.9841	0.993627	0.656795	0.000378239
ENSG00000197056	ZMYM1	-0.028846	0.127355	0.821205	0.932212	0.616199	6.73509e-06
ENSG00000116560	SFPQ	0.0331213	0.121466	0.785601	0.915406	0.60509	4.8256e-06
ENSG00000146463	ZMYM4	0.380607	0.194962	0.0530624	0.259031	0.171222	0.00577715
ENSG00000142687	KIAA0319L	0.331543	0.136367	0.0166544	0.137581	0.0909418	0.00559007
ENSG00000020129	NCDN	0.258924	0.131094	0.0503752	0.252157	0.166678	0.00590944
ENSG00000239636	ENSG00000239636	0.278333	0.127835	0.0313333	0.193188	0.127699	0.00685788
ENSG00000116819	TFAP2E	0.0611935	0.248686	0.806033	0.925339	0.611656	6.67991e-05
ENSG00000126067	PSMB2	0.324499	0.0931488	0.000674504	0.0209057	0.0138189	0.0173189
ENSG00000142686	C1orf216	0.0905454	0.231753	0.696694	0.872567	0.576774	0.000224301
ENSG00000092853	CLSPN	0.255394	0.305676	0.405021	0.699057	0.462082	0.000915658
ENSG00000134698	AGO4	-0.282922	0.129296	0.0305076	0.18977	0.125439	0.00724379
ENSG00000092847	AGO1	-0.292721	0.123034	0.0189673	0.146345	0.096735	0.00919245
ENSG00000271914	ENSG00000271914	-0.340112	0.19246	0.0795444	0.314154	0.207658	0.0047584
ENSG00000126070	AGO3	0.0179294	0.125372	0.886504	0.95874	0.633735	3.19059e-05
ENSG00000116863	ADPRHL2	-0.24594	0.139118	0.0794318	0.313941	0.207517	0.00476192
ENSG00000171812	COL8A2	-0.168638	0.176362	0.341027	0.646778	0.427525	4.36863e-05
ENSG00000054116	TRAPPC3	0.0242805	0.118524	0.838004	0.938989	0.620679	6.54593e-05
ENSG00000116871	MAP7D1	0.0867301	0.0851627	0.310585	0.620008	0.40983	0.000956055
ENSG00000054118	THRAP3	0.068439	0.149904	0.648816	0.845237	0.558708	0.000231443
ENSG00000214193	SH3D21	-0.268315	0.226742	0.239471	0.548658	0.362667	0.00460412
ENSG00000116883	ENSG00000116883	0.0342351	0.195116	0.861112	0.948757	0.627136	0.00155279
ENSG00000196182	STK40	-0.314749	0.109237	0.00471962	0.065629	0.0433813	0.00902141
ENSG00000181817	LSM10	0.0299478	0.0991727	0.763173	0.904403	0.597817	0.000210057
ENSG00000116885	OSCP1	0.105998	0.202224	0.601425	0.820281	0.542212	8.62993e-05
ENSG00000116898	MRPS15	0.0641341	0.12027	0.594848	0.817139	0.540135	0.000463236
ENSG00000119535	CSF3R	-0.399904	0.0886435	1.70631e-05	0.00196139	0.0012965	0.0153732
ENSG00000233621	LINC01137	-0.126502	0.238678	0.597369	0.81805	0.540738	0.000354022
ENSG00000163874	ZC3H12A	0.0416804	0.18594	0.822984	0.932816	0.616599	7.83716e-05
ENSG00000163875	MEAF6	-0.0295662	0.136291	0.828637	0.934496	0.617709	1.2006e-06
ENSG00000163877	SNIP1	-0.128315	0.267088	0.631762	0.836393	0.552862	0.000358191
ENSG00000237749	ENSG00000237749	-0.0762398	0.220483	0.730115	0.888465	0.587282	0.000455196
ENSG00000134697	GNL2	-0.103418	0.197969	0.60236	0.820905	0.542625	0.000232052
ENSG00000116922	C1orf109	-0.171414	0.209935	0.416068	0.707341	0.467558	1.41699e-05
ENSG00000134690	CDCA8	0.0426852	0.293871	0.884737	0.958053	0.633281	3.2914e-05
ENSG00000185090	MANEAL	0.369474	0.300608	0.221372	0.529111	0.349747	0.00302122
ENSG00000196449	YRDC	-0.625618	0.214319	0.00419871	0.0613492	0.0405523	0.00753449
ENSG00000197982	C1orf122	0.0176192	0.134278	0.895845	0.962693	0.636348	0.000298295
ENSG00000188786	MTF1	-0.190102	0.152364	0.214586	0.521583	0.34477	0.0024783
ENSG00000204084	INPP5B	-0.194189	0.148929	0.196163	0.501586	0.331552	0.00443357
ENSG00000183431	SF3A3	0.187079	0.196959	0.344773	0.650259	0.429826	0.000295945
ENSG00000183386	FHL3	0.105484	0.118443	0.376035	0.674499	0.445849	0.00327228
ENSG00000183520	UTP11	-0.293057	0.136355	0.0338621	0.201755	0.133361	0.00437006
ENSG00000116954	RRAGC	-0.441304	0.162569	0.00759151	0.0873512	0.0577398	0.0127138
ENSG00000228436	ENSG00000228436	0.280484	0.301795	0.354412	0.658322	0.435156	0.00133882
ENSG00000158315	RHBDL2	-0.0903123	0.311844	0.772592	0.909785	0.601375	0.00011535
ENSG00000174574	AKIRIN1	-0.511959	0.119461	3.90879e-05	0.00335153	0.00221538	0.0182889
ENSG00000168653	NDUFS5	0.380246	0.118765	0.00190338	0.0379874	0.02511	0.00706709
ENSG00000127603	MACF1	-0.116833	0.114478	0.309925	0.619388	0.40942	0.00159057
ENSG00000182109	ENSG00000182109	0.0489618	0.169729	0.773766	0.90993	0.601471	0.000308943
ENSG00000243970	PPIEL	0.0517177	0.176034	0.769675	0.908524	0.600541	7.36662e-07
ENSG00000090621	PABPC4	0.0501979	0.166342	0.763339	0.904403	0.597817	0.000277783
ENSG00000116983	HPCAL4	-0.282742	0.175388	0.110201	0.37446	0.247521	0.000121237
ENSG00000084072	PPIE	0.0302689	0.10364	0.771099	0.90931	0.601061	0.000229952
ENSG00000116985	BMP8B	0.417467	0.275679	0.132372	0.412582	0.27272	0.00351601
ENSG00000261798	ENSG00000261798	0.782686	0.256652	0.00277745	0.0474793	0.0313842	0.0135421
ENSG00000043514	TRIT1	-0.0424548	0.15999	0.791214	0.917582	0.606529	2.928e-05
ENSG00000116990	MYCL	-0.234577	0.12612	0.0655665	0.287669	0.190151	0.00238273
ENSG00000168389	MFSD2A	-0.100598	0.160933	0.533105	0.782692	0.517365	0.000386698
ENSG00000131236	CAP1	-0.0860376	0.0940727	0.36256	0.66577	0.440079	0.00202849
ENSG00000131238	PPT1	-0.0884742	0.0929479	0.343406	0.648898	0.428927	1.89979e-05
ENSG00000117000	RLF	0.179686	0.198127	0.366127	0.668162	0.44166	0.00127529
ENSG00000259943	ENSG00000259943	0.370713	0.167326	0.028637	0.182491	0.120628	0.00612841
ENSG00000084073	ZMPSTE24	-0.308929	0.12933	0.0184264	0.14466	0.0956212	0.00798647
ENSG00000049089	COL9A2	-0.204097	0.132147	0.126347	0.403818	0.266927	0.00264622
ENSG00000084070	SMAP2	0.639969	0.232529	0.00682082	0.0821871	0.0543263	0.0116305
ENSG00000187801	ZFP69B	-0.404155	0.328888	0.22145	0.529111	0.349747	0.00185373
ENSG00000260920	ENSG00000260920	-0.489546	0.292963	0.0971234	0.3485	0.230361	0.00426522
ENSG00000187815	ZFP69	-0.457503	0.26386	0.085378	0.326687	0.215942	0.0043609
ENSG00000238287	ENSG00000238287	0.425042	0.24105	0.0802005	0.315506	0.208552	0.00473797
ENSG00000164002	EXO5	-0.217134	0.307424	0.481314	0.751731	0.4969	0.000886421
ENSG00000238186	ENSG00000238186	0.0147299	0.337467	0.965252	0.988218	0.65322	2.97261e-06
ENSG00000117010	ZNF684	-0.124928	0.184162	0.498829	0.762173	0.503802	8.54009e-05
ENSG00000117016	RIMS3	0.366838	0.280493	0.193657	0.49763	0.328938	0.0050566
ENSG00000237899	ENSG00000237899	0.370483	0.174103	0.0358898	0.209062	0.138191	0.00605609
ENSG00000272145	NFYC-AS1	0.910248	0.238497	0.000208371	0.0102503	0.00677553	0.0204379
ENSG00000066136	NFYC	-0.0757368	0.144354	0.600932	0.819967	0.542005	0.00114751
ENSG00000117013	KCNQ4	0.0846019	0.315307	0.788909	0.916356	0.605719	8.06289e-05
ENSG00000179862	CITED4	0.296099	0.162468	0.0714259	0.299211	0.197781	0.00537194
ENSG00000171793	CTPS1	-0.1318	0.253796	0.604501	0.821698	0.543149	0.000905598
ENSG00000171790	SLFNL1	0.17741	0.269674	0.511812	0.770314	0.509183	0.000684305
ENSG00000010803	SCMH1	-0.279766	0.186989	0.137448	0.421557	0.278653	0.00184418
ENSG00000235358	ENSG00000235358	0.190644	0.307462	0.536628	0.785817	0.519431	0.0022513
ENSG00000127124	HIVEP3	-0.0465022	0.220841	0.833682	0.937432	0.61965	0.000200892
ENSG00000198815	FOXJ3	0.178016	0.142353	0.213543	0.520183	0.343845	0.00166552
ENSG00000177181	RIMKLA	-0.505716	0.258904	0.053431	0.2599	0.171796	0.0058862
ENSG00000066185	ZMYND12	0.0469657	0.252668	0.852837	0.945117	0.62473	4.18783e-05
ENSG00000127125	PPCS	-0.279699	0.155048	0.0735541	0.30222	0.19977	0.0049536
ENSG00000186409	CCDC30	0.305461	0.260124	0.242616	0.551992	0.364871	0.00172025
ENSG00000171960	PPIH	0.355202	0.200549	0.0790323	0.313202	0.207029	0.00403868
ENSG00000234917	ENSG00000234917	0.815907	0.354366	0.0228993	0.162409	0.107354	0.00794745
ENSG00000065978	YBX1	-0.0166618	0.0991829	0.866929	0.951389	0.628876	8.86721e-06
ENSG00000117385	P3H1	-0.121679	0.104328	0.245925	0.555376	0.367108	0.00101807
ENSG00000164008	C1orf50	0.107908	0.314535	0.732115	0.88915	0.587735	0.000196289
ENSG00000177868	SVBP	-0.115723	0.125833	0.360129	0.663947	0.438874	0.00184394
ENSG00000164010	ERMAP	-0.28256	0.173229	0.105493	0.366052	0.241963	0.00647502
ENSG00000164011	ZNF691	-0.0775563	0.160031	0.628783	0.835021	0.551955	0.000284059
ENSG00000117394	SLC2A1	-0.178082	0.114038	0.121997	0.395016	0.261108	0.00373557
ENSG00000227533	SLC2A1-AS1	-0.577487	0.197617	0.00432735	0.0624208	0.0412606	0.0160518
ENSG00000117395	EBNA1BP2	-0.431343	0.17865	0.017151	0.139904	0.0924779	0.00870553
ENSG00000066056	TIE1	0.100239	0.326763	0.759549	0.902437	0.596518	4.99666e-06
ENSG00000117400	MPL	-0.213715	0.222656	0.338971	0.645059	0.426389	0.00143716
ENSG00000234694	ENSG00000234694	-0.178505	0.274596	0.516798	0.773375	0.511207	0.000657219
ENSG00000117399	CDC20	0.296916	0.255959	0.24837	0.558413	0.369115	0.00103914
ENSG00000066322	ELOVL1	-0.415576	0.102402	8.79105e-05	0.00578643	0.00382488	0.0201518
ENSG00000159479	MED8	0.0810293	0.140153	0.564208	0.7996	0.528542	0.000812363
ENSG00000198198	SZT2	-0.127976	0.120372	0.289813	0.598282	0.395469	0.00252462
ENSG00000178922	HYI	0.244885	0.246832	0.323435	0.631428	0.417379	0.00160325
ENSG00000229348	HYI-AS1	-0.186652	0.218556	0.394661	0.690451	0.456393	0.00113167
ENSG00000142949	PTPRF	-0.0101139	0.157457	0.948909	0.983008	0.649776	0.00110633
ENSG00000066135	KDM4A	-0.0387696	0.136567	0.776949	0.910862	0.602087	0.000125669
ENSG00000126091	ST3GAL3	-0.217026	0.131015	0.100981	0.356763	0.235823	0.00654779
ENSG00000237950	ENSG00000237950	-0.401764	0.293985	0.174105	0.475089	0.314038	0.0028728
ENSG00000117408	IPO13	-0.14567	0.166682	0.383825	0.681404	0.450413	0.00107166
ENSG00000132768	DPH2	-0.446523	0.188115	0.0190757	0.146819	0.0970486	0.00842607
ENSG00000117410	ATP6V0B	-0.158577	0.0619087	0.0117257	0.113717	0.075168	0.00582331
ENSG00000117411	B4GALT2	0.688299	0.263871	0.0102306	0.105493	0.0697318	0.0107703
ENSG00000196517	SLC6A9	-0.0607236	0.123248	0.623151	0.832351	0.55019	1.13299e-05
ENSG00000230615	ENSG00000230615	-0.063187	0.120139	0.600219	0.81967	0.541808	2.24578e-06
ENSG00000178028	DMAP1	-0.12871	0.141042	0.363312	0.666313	0.440438	0.000464207
ENSG00000117419	ERI3	0.0295424	0.202469	0.884226	0.957886	0.63317	4.71441e-06
ENSG00000187147	RNF220	-0.144164	0.245996	0.558862	0.796785	0.526681	0.00053447
ENSG00000126106	TMEM53	-0.750931	0.222561	0.000976584	0.0259982	0.017185	0.0163325
ENSG00000198520	C1orf228	0.14256	0.11882	0.23357	0.542677	0.358714	0.00132704
ENSG00000142945	KIF2C	-0.59537	0.312814	0.0592161	0.273564	0.180828	0.00549887
ENSG00000142937	RPS8	0.294692	0.086096	0.000929526	0.0252765	0.016708	0.0213667
ENSG00000142959	BEST4	-0.496343	0.264369	0.0626951	0.281158	0.185848	0.00535467
ENSG00000173846	PLK3	-0.414704	0.146693	0.00548473	0.0716713	0.0473753	0.00968306
ENSG00000188396	TCTEX1D4	0.277343	0.323302	0.392599	0.688696	0.455234	0.00114857
ENSG00000222009	BTBD19	-1.01962	0.231374	2.22257e-05	0.00235097	0.00155401	0.0267363
ENSG00000117425	PTCH2	0.0214752	0.27898	0.93876	0.979051	0.647161	9.24519e-06
ENSG00000070785	EIF2B3	-0.198693	0.212638	0.351821	0.656009	0.433627	0.00135327
ENSG00000126107	HECTD3	0.136461	0.164024	0.407057	0.700687	0.463159	0.0012935
ENSG00000126088	UROD	0.0231457	0.13478	0.863943	0.950249	0.628122	0.000137452
ENSG00000162415	ZSWIM5	0.348163	0.207985	0.0968511	0.347841	0.229926	0.00488799
ENSG00000186603	HPDL	-0.461499	0.3118	0.141345	0.427706	0.282717	0.00312433
ENSG00000132781	MUTYH	-0.130429	0.155252	0.402501	0.69679	0.460584	0.000907951
ENSG00000132773	TOE1	-0.577271	0.270386	0.0346846	0.204672	0.13529	0.00675989
ENSG00000070759	TESK2	-0.302905	0.206283	0.144837	0.433461	0.286521	0.00245521
ENSG00000236624	ENSG00000236624	0.0286553	0.0731405	0.696456	0.872567	0.576774	0.000192656
ENSG00000132763	MMACHC	-0.507869	0.276971	0.068993	0.294304	0.194537	0.0051139
ENSG00000117450	PRDX1	0.141617	0.0903961	0.120151	0.392037	0.259139	0.00260022
ENSG00000117448	AKR1A1	-0.087261	0.0843179	0.302858	0.61212	0.404616	0.000692298
ENSG00000132780	NASP	0.519484	0.207868	0.0137782	0.124375	0.0822127	0.00852465
ENSG00000159588	CCDC17	0.0814967	0.170579	0.633717	0.836944	0.553226	0.000969357
ENSG00000159592	GPBP1L1	0.0647749	0.174823	0.711637	0.880065	0.58173	0.000366622
ENSG00000159596	TMEM69	-0.421297	0.191656	0.0297055	0.186593	0.123339	0.00726925
ENSG00000197429	IPP	-0.0519214	0.162511	0.749883	0.897049	0.592956	0.000164516
ENSG00000086015	MAST2	0.305292	0.190712	0.11196	0.376618	0.248947	0.00402229
ENSG00000117461	PIK3R3	-0.168772	0.195878	0.390546	0.686743	0.453942	0.00109774
ENSG00000085998	POMGNT1	-0.202506	0.167732	0.229739	0.537233	0.355115	0.00209889
ENSG00000085999	RAD54L	-0.0561681	0.344757	0.870834	0.952342	0.629505	4.14068e-05
ENSG00000132128	LRRC41	0.0208363	0.1339	0.876587	0.954227	0.630751	2.20058e-05
ENSG00000173660	UQCRH	0.125675	0.0976071	0.200415	0.504834	0.333699	0.00268313
ENSG00000117481	NSUN4	0.285138	0.232254	0.222495	0.530064	0.350376	0.00345594
ENSG00000117480	FAAH	-0.178484	0.129586	0.171826	0.472317	0.312205	0.000445583
ENSG00000232022	FAAHP1	-0.198759	0.172599	0.252509	0.562195	0.371615	9.92723e-05
ENSG00000224863	LINC01398	0.153245	0.271597	0.573658	0.80443	0.531734	0.000674292
ENSG00000225667	ENSG00000225667	0.161551	0.270479	0.55148	0.792422	0.523797	0.0015518
ENSG00000079277	MKNK1	0.0821679	0.11963	0.493681	0.758332	0.501264	2.31761e-05
ENSG00000123472	ATPAF1	0.427386	0.16154	0.00942197	0.099909	0.0660406	0.00342168
ENSG00000159658	EFCAB14	-0.15481	0.0994322	0.121987	0.395016	0.261108	0.00353128
ENSG00000224805	LINC00853	-0.0247992	0.112306	0.825823	0.933489	0.617043	0.00544489
ENSG00000162366	PDZK1IP1	-0.0991281	0.143019	0.490105	0.756004	0.499724	0.000384683
ENSG00000162367	TAL1	-0.00770878	0.0865057	0.929186	0.975398	0.644745	0.00199053
ENSG00000123473	STIL	-0.0123416	0.298238	0.967055	0.988753	0.653573	2.67189e-06
ENSG00000162368	CMPK1	0.176755	0.0787325	0.0270159	0.177244	0.11716	0.00533759
ENSG00000225762	LINC01389	-0.118924	0.228633	0.603911	0.821698	0.543149	0.000304984
ENSG00000237424	FOXD2-AS1	0.403461	0.257339	0.119354	0.390837	0.258346	0.00376414
ENSG00000186564	FOXD2	0.0798082	0.235803	0.735568	0.890788	0.588818	0.000178576
ENSG00000117834	SLC5A9	-0.330188	0.226698	0.148445	0.437904	0.289458	0.00258417
ENSG00000132122	SPATA6	0.174634	0.15717	0.268737	0.577851	0.381964	0.00232891
ENSG00000186094	AGBL4	-0.0967989	0.288616	0.737897	0.891473	0.589271	5.00568e-05
ENSG00000271782	ENSG00000271782	0.0455904	0.288121	0.874518	0.9536	0.630337	3.90589e-05
ENSG00000185104	FAF1	0.152857	0.188367	0.418646	0.709202	0.468788	0.000819375
ENSG00000123080	CDKN2C	0.277852	0.247687	0.26421	0.574102	0.379486	0.00170328
ENSG00000203356	LINC01562	-0.172589	0.360354	0.632783	0.836498	0.552932	0.000357283
ENSG00000123091	RNF11	0.11693	0.0702661	0.0999193	0.354587	0.234385	0.00134872
ENSG00000085831	TTC39A	0.105305	0.172927	0.543703	0.788843	0.521432	0.000544752
ENSG00000085832	EPS15	0.0172699	0.102813	0.866891	0.951389	0.628876	3.79706e-05
ENSG00000227070	ENSG00000227070	0.210162	0.252404	0.40666	0.700393	0.462965	0.00111728
ENSG00000117859	OSBPL9	0.2245	0.211177	0.28988	0.598282	0.395469	0.00166572
ENSG00000078618	NRDC	-0.099904	0.1368	0.467074	0.741474	0.49012	0.00189514
ENSG00000117862	TXNDC12	0.313634	0.123093	0.0121044	0.115556	0.0763835	0.00848441
ENSG00000134717	BTF3L4	-0.0196283	0.16173	0.903603	0.965933	0.638489	0.000120742
ENSG00000157077	ZFYVE9	0.122702	0.217665	0.573964	0.804532	0.531802	0.000664997
ENSG00000154222	CC2D1B	-0.614271	0.190955	0.00176543	0.0364553	0.0240973	0.00535914
ENSG00000085840	ORC1	0.291828	0.313366	0.35344	0.657429	0.434565	0.00134422
ENSG00000134748	PRPF38A	-0.0724791	0.175464	0.680236	0.863317	0.57066	0.00026588
ENSG00000134744	ZCCHC11	-0.0750824	0.0867042	0.388582	0.685449	0.453087	3.51332e-05
ENSG00000116157	GPX7	-0.127321	0.177509	0.474772	0.746401	0.493377	0.00289732
ENSG00000182183	SHISAL2A	-0.222894	0.116627	0.0589841	0.272962	0.18043	0.00135489
ENSG00000162377	COA7	-0.550327	0.311574	0.0797737	0.314597	0.207951	0.00475242
ENSG00000162378	ZYG11B	-0.130391	0.146802	0.376287	0.674874	0.446097	0.00154049
ENSG00000121310	ECHDC2	-0.271788	0.097472	0.00669279	0.0809475	0.0535069	2.7409e-05
ENSG00000116171	SCP2	-0.0130779	0.135699	0.923436	0.973319	0.643371	0.000601136
ENSG00000162383	SLC1A7	-0.178163	0.145211	0.223644	0.531601	0.351393	5.04644e-06
ENSG00000157184	CPT2	-0.0495944	0.23629	0.834084	0.937432	0.61965	6.87127e-05
ENSG00000162384	C1orf123	0.0732783	0.193036	0.704966	0.877332	0.579923	0.000647185
ENSG00000162385	MAGOH	0.315505	0.144191	0.0304499	0.189634	0.125349	0.00720499
ENSG00000270172	ENSG00000270172	-0.14508	0.249717	0.562334	0.799482	0.528464	0.000289131
ENSG00000157193	LRP8	0.18617	0.223272	0.406059	0.699793	0.462568	0.00110568
ENSG00000225675	LINC01771	0.207156	0.255409	0.419013	0.709583	0.46904	0.000401167
ENSG00000230138	ENSG00000230138	-0.103042	0.275913	0.709416	0.878767	0.580872	0.000217382
ENSG00000058804	NDC1	-0.253917	0.175442	0.150382	0.441189	0.291629	0.00437699
ENSG00000058799	YIPF1	-0.0505706	0.114903	0.660584	0.852772	0.563689	0.000301784
ENSG00000211452	DIO1	-0.134081	0.281425	0.634564	0.837513	0.553603	0.000353556
ENSG00000081870	HSPB11	0.322984	0.158597	0.0440264	0.235755	0.155836	0.00445734
ENSG00000116212	LRRC42	-0.088987	0.265163	0.737735	0.8914	0.589222	0.000250719
ENSG00000272091	ENSG00000272091	-0.313589	0.276798	0.25941	0.569777	0.376627	0.0024417
ENSG00000116209	TMEM59	0.307168	0.10493	0.00403699	0.0602292	0.039812	0.012544
ENSG00000116205	TCEANC2	-0.380794	0.237459	0.111354	0.376052	0.248573	0.00501174
ENSG00000256407	ENSG00000256407	-0.00440028	0.299751	0.988311	0.995178	0.657821	1.6987e-05
ENSG00000116221	MRPL37	0.17329	0.157738	0.274298	0.583028	0.385386	0.00122614
ENSG00000157216	SSBP3	0.0345256	0.10915	0.752673	0.898197	0.593715	0.000296519
ENSG00000162390	ACOT11	0.145349	0.264655	0.583869	0.811561	0.536448	0.00120455
ENSG00000162396	PARS2	0.0613728	0.212481	0.773165	0.909861	0.601425	0.000130089
ENSG00000006555	TTC22	-0.118955	0.125962	0.346808	0.651762	0.430819	0.00165686
ENSG00000162398	LEXM	0.0173228	0.196548	0.929918	0.975398	0.644745	1.16916e-06
ENSG00000116133	DHCR24	-0.109876	0.19076	0.565964	0.800319	0.529017	0.0015684
ENSG00000162402	USP24	-0.0508591	0.145863	0.727914	0.886911	0.586255	0.000152352
ENSG00000234810	ENSG00000234810	0.176954	0.24865	0.478122	0.749106	0.495165	7.94389e-05
ENSG00000233147	ENSG00000233147	-0.519729	0.22851	0.0249336	0.170104	0.11244	0.00517987
ENSG00000162407	PLPP3	0.0361638	0.269481	0.893475	0.961496	0.635556	0.000779604
ENSG00000173406	DAB1	-0.021867	0.16492	0.89486	0.962121	0.63597	0.000345754
ENSG00000184292	TACSTD2	0.02941	0.170907	0.863824	0.950183	0.628078	0.000398359
ENSG00000162601	MYSM1	-0.110246	0.0963316	0.255071	0.565395	0.373731	0.000885413
ENSG00000177606	JUN	0.635885	0.268696	0.0195002	0.148524	0.0981757	0.00876129
ENSG00000234807	LINC01135	-0.0551093	0.233255	0.813601	0.928542	0.613773	8.7058e-05
ENSG00000230812	ENSG00000230812	-0.366527	0.335322	0.27644	0.584957	0.386661	0.00179286
ENSG00000172456	FGGY	0.554915	0.319149	0.0846738	0.325308	0.215031	0.00448839
ENSG00000134709	HOOK1	0.0134025	0.120454	0.911586	0.968996	0.640514	6.99075e-06
ENSG00000134716	CYP2J2	0.201982	0.278617	0.469866	0.743129	0.491214	0.00119359
ENSG00000162599	NFIA	0.131209	0.221314	0.554302	0.794502	0.525172	0.000546947
ENSG00000162604	TM2D1	0.28111	0.134162	0.0383658	0.217537	0.143794	0.00419082
ENSG00000132849	PATJ	-0.117204	0.0855867	0.174582	0.475504	0.314312	0.000351608
ENSG00000240563	L1TD1	-0.555395	0.239862	0.0228289	0.16213	0.107169	0.0050617
ENSG00000162607	USP1	-0.0619922	0.0940954	0.511175	0.769921	0.508924	0.00067499
ENSG00000116641	DOCK7	-0.213426	0.238121	0.372125	0.671371	0.443781	3.4844e-06
ENSG00000235545	ENSG00000235545	0.38528	0.322445	0.234314	0.543376	0.359176	0.00220346
ENSG00000125703	ATG4C	-0.188148	0.157659	0.234945	0.543945	0.359552	0.00221237
ENSG00000088035	ALG6	0.080583	0.134264	0.549465	0.791147	0.522954	0.000575753
ENSG00000142856	ITGB3BP	-0.0871091	0.145166	0.550073	0.791598	0.523252	0.00118879
ENSG00000079739	PGM1	0.0456608	0.146436	0.755855	0.900315	0.595115	0.000554116
ENSG00000158966	CACHD1	-0.536019	0.269088	0.0489884	0.249555	0.164958	0.016525
ENSG00000162437	RAVER2	-0.252855	0.112777	0.0281572	0.180885	0.119567	0.000818546
ENSG00000162434	JAK1	-0.263938	0.121854	0.0325162	0.197753	0.130716	0.00948845
ENSG00000226891	LINC01359	-0.101398	0.239018	0.672129	0.859228	0.567956	0.000165586
ENSG00000265996	MIR3671	-0.124242	0.283428	0.661857	0.853583	0.564225	0.000299376
ENSG00000162433	AK4	0.325271	0.240346	0.1785	0.479635	0.317042	0.00229056
ENSG00000116675	DNAJC6	-0.248714	0.157303	0.116281	0.384732	0.254311	0.00382705
ENSG00000116678	LEPR	-0.385582	0.150868	0.0119688	0.114738	0.0758424	0.00860821
ENSG00000184588	PDE4B	0.33561	0.1983	0.0934574	0.341983	0.226053	0.00390118
ENSG00000118473	SGIP1	0.267115	0.170751	0.121183	0.393888	0.260363	0.0033182
ENSG00000152760	TCTEX1D1	0.786381	0.213796	0.00039603	0.0153138	0.0101225	0.00487219
ENSG00000152763	WDR78	0.175233	0.230857	0.449244	0.730729	0.483018	0.000771403
ENSG00000198160	MIER1	-0.0518178	0.0777439	0.506408	0.767237	0.507149	0.00186012
ENSG00000116704	SLC35D1	-0.122715	0.196202	0.532833	0.78254	0.517265	0.000349741
ENSG00000081985	IL12RB2	-0.125953	0.243743	0.606478	0.822437	0.543637	0.000547962
ENSG00000142864	SERBP1	0.196143	0.115189	0.0912558	0.33808	0.223473	0.00362757
ENSG00000116717	GADD45A	0.447811	0.157105	0.00533928	0.0706589	0.0467061	0.00727914
ENSG00000172380	GNG12	0.112108	0.175464	0.524285	0.776557	0.51331	0.00104142
ENSG00000024526	DEPDC1	0.148849	0.272779	0.586222	0.812648	0.537167	0.000463541
ENSG00000033122	LRRC7	-0.44958	0.240957	0.0650411	0.286644	0.189474	0.00509625
ENSG00000066557	LRRC40	0.0505376	0.176652	0.775314	0.910276	0.6017	0.00038031
ENSG00000116754	SRSF11	-0.00081926	0.0589292	0.988939	0.99525	0.657868	1.91616e-05
ENSG00000118454	ANKRD13C	-0.13563	0.127379	0.289268	0.59794	0.395243	0.00104767
ENSG00000197568	HHLA3	-0.27251	0.271624	0.317797	0.626249	0.413956	0.00173635
ENSG00000116761	CTH	-0.252172	0.305031	0.409965	0.703075	0.464738	0.000948074
ENSG00000050628	PTGER3	-0.265808	0.292422	0.365038	0.667511	0.44123	0.00128107
ENSG00000235079	ZRANB2-AS1	-0.339198	0.171352	0.0499969	0.251564	0.166286	0.00593273
ENSG00000132485	ZRANB2	0.149826	0.0829865	0.0734593	0.302129	0.19971	0.0055747
ENSG00000229956	ZRANB2-AS2	0.459938	0.307154	0.136709	0.42051	0.27796	0.00343927
ENSG00000172260	NEGR1	0.813764	0.2284	0.000540564	0.0181535	0.0119996	0.0164999
ENSG00000162620	LRRIQ3	0.219518	0.259907	0.400178	0.695169	0.459512	0.00331015
ENSG00000116791	CRYZ	0.0110805	0.0983794	0.910633	0.968684	0.640307	0.0017005
ENSG00000162623	TYW3	-0.131204	0.221098	0.554068	0.794502	0.525172	0.000503542
ENSG00000137968	SLC44A5	0.0386737	0.118505	0.745152	0.895168	0.591713	9.86307e-06
ENSG00000117054	ACADM	-0.27673	0.115784	0.0187341	0.145442	0.0961384	0.00414266
ENSG00000137955	RABGGTB	-0.0183812	0.127753	0.885852	0.958421	0.633524	1.16087e-05
ENSG00000057468	MSH4	0.161554	0.220318	0.46507	0.740266	0.489321	0.000142063
ENSG00000184005	ST6GALNAC3	0.151566	0.17634	0.391966	0.688413	0.455046	0.000981189
ENSG00000226415	TPI1P1	0.0131763	0.236331	0.955642	0.985062	0.651134	9.35822e-05
ENSG00000142892	PIGK	0.105723	0.105693	0.31903	0.627093	0.414513	0.00154927
ENSG00000154027	AK5	-0.145873	0.108735	0.183762	0.486596	0.321644	0.00192571
ENSG00000036549	ENSG00000036549	0.204927	0.132533	0.124479	0.400172	0.264517	0.00366307
ENSG00000077254	USP33	0.0410634	0.100279	0.682926	0.864529	0.57146	0.000747297
ENSG00000180488	MIGA1	0.194614	0.146973	0.187778	0.491234	0.324709	0.00269936
ENSG00000235927	NEXN-AS1	-0.031746	0.24511	0.897154	0.963135	0.63664	2.94753e-05
ENSG00000162614	NEXN	0.25922	0.174541	0.140523	0.426178	0.281707	0.00439934
ENSG00000162613	FUBP1	0.316853	0.0823158	0.000207938	0.0102503	0.00677553	0.0121698
ENSG00000137960	GIPC2	-0.309775	0.278515	0.268197	0.577539	0.381758	0.00115653
ENSG00000122420	PTGFR	0.243671	0.259697	0.350403	0.654696	0.432759	0.000570823
ENSG00000137959	IFI44L	0.0444674	0.140154	0.751859	0.898098	0.59365	5.25986e-05
ENSG00000137965	IFI44	-0.00946576	0.137992	0.945481	0.981554	0.648815	6.692e-06
ENSG00000234184	LINC01781	0.236889	0.200493	0.24012	0.54944	0.363184	0.00345887
ENSG00000230817	LINC01362	0.330237	0.200537	0.103103	0.361016	0.238635	0.00254636
ENSG00000233008	LINC01725	0.350004	0.246055	0.157288	0.451487	0.298436	0.00310871
ENSG00000137941	TTLL7	-0.124928	0.206839	0.547118	0.790291	0.522389	1.46365e-05
ENSG00000271576	ENSG00000271576	0.604656	0.235127	0.0113108	0.11176	0.0738743	0.00997975
ENSG00000142875	PRKACB	-0.0393739	0.0731459	0.59151	0.81555	0.539085	0.00237928
ENSG00000203943	SAMD13	-0.190565	0.311032	0.541155	0.788122	0.520955	0.000584023
ENSG00000117133	RPF1	-0.0301575	0.149917	0.840905	0.940385	0.621602	0.000139885
ENSG00000174021	GNG5	0.0919998	0.0859526	0.28667	0.595364	0.39354	0.00174089
ENSG00000122432	SPATA1	0.0113374	0.188445	0.95213	0.984179	0.65055	9.07981e-05
ENSG00000117151	CTBS	0.431562	0.228865	0.061572	0.278595	0.184154	0.00540028
ENSG00000117155	SSX2IP	0.114065	0.146799	0.438914	0.722624	0.47766	0.00229062
ENSG00000171517	LPAR3	0.137364	0.265126	0.605527	0.821776	0.5432	0.00011495
ENSG00000153898	MCOLN2	0.064835	0.128577	0.615309	0.827442	0.546946	8.12761e-05
ENSG00000162643	WDR63	-0.130169	0.213998	0.544464	0.78896	0.521509	0.000429862
ENSG00000097096	SYDE2	0.0402919	0.183814	0.82687	0.933785	0.617239	0.000212804
ENSG00000162642	C1orf52	-0.0319617	0.115304	0.782071	0.91402	0.604174	0.000119818
ENSG00000223254	ENSG00000223254	-0.576325	0.245832	0.0205737	0.152793	0.100997	0.00822778
ENSG00000142867	BCL10	-0.691964	0.229266	0.00306093	0.0508658	0.0336227	0.0132826
ENSG00000223653	ENSG00000223653	-0.632596	0.314942	0.0466501	0.243325	0.16084	0.00610557
ENSG00000153904	DDAH1	-0.206152	0.295437	0.486685	0.754439	0.49869	0.000291873
ENSG00000117174	ZNHIT6	0.389473	0.125136	0.00252283	0.0449915	0.0297397	0.00540847
ENSG00000171502	COL24A1	-0.0586086	0.244654	0.811144	0.927038	0.612779	0.00025167
ENSG00000122417	ODF2L	-0.285413	0.0819736	0.000746928	0.0220706	0.0145888	0.0121887
ENSG00000261737	ENSG00000261737	0.148036	0.300232	0.622794	0.832082	0.550012	0.000378631
ENSG00000097033	SH3GLB1	0.251785	0.0983369	0.011841	0.11433	0.075573	0.00744753
ENSG00000230721	ENSG00000230721	0.302817	0.252019	0.231801	0.540498	0.357273	0.0025888
ENSG00000183291	SELENOF	0.173355	0.0894263	0.0555957	0.265968	0.175807	0.00101648
ENSG00000153936	HS2ST1	0.248282	0.353641	0.483889	0.752934	0.497695	0.000766177
ENSG00000143013	LMO4	-0.111994	0.180852	0.537038	0.786059	0.519591	0.000339204
ENSG00000237505	PKN2-AS1	-0.366846	0.296226	0.2178	0.52511	0.347102	0.00236502
ENSG00000065243	PKN2	-0.0711378	0.056999	0.214255	0.521133	0.344473	0.00240161
ENSG00000137947	GTF2B	0.358633	0.222279	0.109175	0.372636	0.246315	0.00394529
ENSG00000137944	KYAT3	0.115077	0.208879	0.582812	0.810785	0.535935	0.000926673
ENSG00000117226	GBP3	0.120172	0.190182	0.529008	0.780127	0.51567	0.000221286
ENSG00000117228	GBP1	-0.162207	0.18945	0.393549	0.689645	0.455861	0.00100508
ENSG00000234518	PTGES3P1	-0.0782755	0.212949	0.713809	0.88085	0.582249	0.000145127
ENSG00000162645	GBP2	-0.0555574	0.202406	0.784187	0.914732	0.604645	0.000571582
ENSG00000162654	GBP4	-0.0758026	0.199134	0.704138	0.877121	0.579783	0.000831291
ENSG00000154451	GBP5	0.0941735	0.200439	0.639527	0.840201	0.55538	0.000730764
ENSG00000233235	ENSG00000233235	0.0514555	0.299327	0.86378	0.950183	0.628078	4.60978e-05
ENSG00000225492	GBP1P1	0.291635	0.228861	0.204834	0.509481	0.336771	0.00250238
ENSG00000197147	LRRC8B	0.231308	0.228385	0.313272	0.621904	0.411083	0.00264991
ENSG00000231999	LRRC8C-DT	0.376913	0.152504	0.0148366	0.129496	0.0855979	0.00842916
ENSG00000271949	ENSG00000271949	-0.235484	0.173645	0.17899	0.480432	0.317569	0.000514006
ENSG00000171492	LRRC8D	-0.0602121	0.189672	0.751449	0.897788	0.593445	9.33704e-05
ENSG00000228175	GEMIN8P4	-0.242676	0.291687	0.406949	0.700627	0.46312	0.00107429
ENSG00000162664	ZNF326	0.295606	0.115657	0.0118144	0.114279	0.0755395	0.00807494
ENSG00000122482	ZNF644	0.609065	0.155806	0.000158045	0.00862789	0.0057031	0.0248462
ENSG00000162669	HFM1	-0.134465	0.280041	0.632009	0.836393	0.552862	7.42996e-05
ENSG00000097046	CDC7	0.0282089	0.188264	0.881207	0.956252	0.63209	0.000374751
ENSG00000069702	TGFBR3	-0.007268	0.103128	0.94394	0.980893	0.648378	8.99926e-05
ENSG00000172031	EPHX4	-0.0577182	0.223727	0.796862	0.920604	0.608526	1.48086e-05
ENSG00000189195	BTBD8	-0.0215165	0.322838	0.94697	0.982011	0.649117	5.00082e-06
ENSG00000069712	ENSG00000069712	-0.0836468	0.254653	0.743082	0.893965	0.590918	0.00016821
ENSG00000203910	C1orf146	0.0221202	0.247327	0.928872	0.975398	0.644745	1.248e-05
ENSG00000174842	GLMN	0.131884	0.121745	0.280936	0.59066	0.390431	0.000803476
ENSG00000122484	RPAP2	-0.215891	0.13521	0.112835	0.377708	0.249668	0.0038887
ENSG00000162676	GFI1	0.0408505	0.132548	0.758492	0.901848	0.596128	0.000121036
ENSG00000067208	EVI5	-0.254188	0.104775	0.0166694	0.137581	0.0909418	0.00883755
ENSG00000122406	RPL5	0.266088	0.0906316	0.0040313	0.0602112	0.0398001	0.00990404
ENSG00000154511	FAM69A	0.1272	0.166494	0.446447	0.728759	0.481715	0.000722696
ENSG00000143033	MTF2	-0.071682	0.133119	0.591203	0.815443	0.539014	0.000351818
ENSG00000117500	TMED5	0.0987324	0.108427	0.364486	0.667229	0.441044	0.000765791
ENSG00000122483	CCDC18	-0.348373	0.155413	0.0268111	0.176828	0.116885	0.0060687
ENSG00000223745	CCDC18-AS1	-0.0701575	0.1174	0.551831	0.792772	0.524029	0.000258523
ENSG00000117505	DR1	0.220173	0.107733	0.0435239	0.234077	0.154727	0.00156961
ENSG00000229635	ENSG00000229635	-0.247563	0.300939	0.412272	0.704338	0.465573	0.00098347
ENSG00000137942	FNBP1L	0.293122	0.18513	0.116103	0.384445	0.254121	0.00174042
ENSG00000137936	BCAR3	-0.206671	0.240762	0.392334	0.688666	0.455213	0.00126254
ENSG00000260464	ENSG00000260464	-0.253668	0.316544	0.424462	0.712873	0.471215	0.00080368
ENSG00000067334	DNTTIP2	-0.468133	0.151826	0.00250016	0.0447858	0.0296037	0.013823
ENSG00000023909	GCLM	-0.0551448	0.100398	0.583823	0.811561	0.536448	0.000407692
ENSG00000137962	ARHGAP29	0.435968	0.228982	0.0592693	0.273731	0.180939	0.00488066
ENSG00000117528	ABCD3	0.294804	0.214939	0.17302	0.473441	0.312948	0.00246494
ENSG00000117519	CNN3	0.107952	0.215297	0.616986	0.828189	0.547439	9.81114e-05
ENSG00000172339	ALG14	0.0211116	0.290573	0.942192	0.980323	0.648001	8.23609e-06
ENSG00000228852	ENSG00000228852	0.482525	0.248046	0.0541366	0.261907	0.173123	0.00449901
ENSG00000228502	EEF1A1P11	0.0577964	0.172028	0.737585	0.8914	0.589222	0.000122967
ENSG00000137970	RPL7P9	-0.0147575	0.153249	0.923505	0.973319	0.643371	8.68612e-05
ENSG00000117569	PTBP2	0.198319	0.10435	0.0599804	0.275287	0.181967	0.00232256
ENSG00000188641	DPYD	0.333869	0.0980438	0.000914042	0.0250001	0.0165253	0.0170211
ENSG00000156869	FRRS1	-0.127028	0.222412	0.568951	0.801625	0.52988	0.000475091
ENSG00000162688	AGL	-0.0666535	0.0876882	0.448624	0.730533	0.482888	0.000400371
ENSG00000228084	ENSG00000228084	0.80255	0.335647	0.018298	0.144539	0.0955414	0.0089779
ENSG00000117620	SLC35A3	-0.0512978	0.102896	0.619057	0.829638	0.548397	0.000282345
ENSG00000261254	ENSG00000261254	0.220297	0.170588	0.198985	0.503362	0.332726	0.00266676
ENSG00000156875	MFSD14A	-0.0420121	0.220387	0.849121	0.943571	0.623708	8.2124e-05
ENSG00000156876	SASS6	0.165839	0.180632	0.360265	0.663981	0.438896	0.00130673
ENSG00000122435	TRMT13	-0.283294	0.100534	0.00558987	0.0725151	0.047933	0.0116763
ENSG00000122477	LRRC39	-0.199516	0.147931	0.179836	0.481339	0.318169	0.00291915
ENSG00000137992	DBT	0.120418	0.170042	0.480142	0.750809	0.49629	0.000815756
ENSG00000224616	RTCA-AS1	-0.169463	0.214554	0.431231	0.717594	0.474335	0.000716107
ENSG00000137996	RTCA	0.235236	0.191503	0.221744	0.529281	0.349859	0.00319908
ENSG00000079335	CDC14A	-0.320528	0.0969022	0.00138233	0.0315517	0.0208559	0.00731867
ENSG00000181656	GPR88	0.380519	0.289789	0.191867	0.495501	0.32753	0.0015777
ENSG00000162692	VCAM1	0.306143	0.245577	0.215693	0.522578	0.345428	0.0012807
ENSG00000162694	EXTL2	-0.0852927	0.178073	0.633001	0.836547	0.552964	0.000718015
ENSG00000162695	SLC30A7	0.174098	0.100165	0.0849901	0.325745	0.21532	0.00659356
ENSG00000117543	DPH5	0.12371	0.122751	0.315413	0.623769	0.412316	0.00157251
ENSG00000233184	ENSG00000233184	-0.270867	0.128391	0.0371162	0.212952	0.140763	0.00489289
ENSG00000225938	ENSG00000225938	-0.233948	0.249056	0.349299	0.653808	0.432172	0.00136746
ENSG00000170989	S1PR1	-0.27765	0.106167	0.0100888	0.104366	0.0689866	0.00588727
ENSG00000260940	ENSG00000260940	-0.583713	0.214539	0.00740503	0.0860675	0.0568913	0.010928
ENSG00000228399	ENSG00000228399	-0.678679	0.228626	0.00364028	0.0564683	0.037326	0.00917336
ENSG00000183298	RPSAP19	-0.0687667	0.213677	0.748273	0.896604	0.592662	3.91105e-05
ENSG00000224613	ENSG00000224613	0.136611	0.19404	0.482671	0.752386	0.497333	0.000770445
ENSG00000185946	RNPC3	0.431453	0.118569	0.000410022	0.0155557	0.0102824	0.016667
ENSG00000240038	AMY2B	-0.0915059	0.12383	0.461852	0.738149	0.487922	0.000606912
ENSG00000198890	PRMT6	-0.609282	0.165658	0.000374244	0.0148278	0.00980131	0.0170344
ENSG00000162631	NTNG1	-0.554287	0.268378	0.0411303	0.226498	0.149717	0.00695289
ENSG00000134215	VAV3	0.798469	0.204971	0.000196056	0.0098555	0.00651457	0.0120017
ENSG00000230489	VAV3-AS1	0.289845	0.259402	0.265954	0.575637	0.3805	0.00194239
ENSG00000226822	ENSG00000226822	-0.160181	0.189397	0.400276	0.695264	0.459575	0.000197211
ENSG00000085491	SLC25A24	-0.258655	0.165901	0.121891	0.395016	0.261108	0.00100733
ENSG00000260879	ENSG00000260879	-0.0477842	0.294821	0.871518	0.952523	0.629625	0.000107103
ENSG00000162636	FAM102B	0.272195	0.209547	0.196498	0.502203	0.33196	0.00179315
ENSG00000162639	HENMT1	-0.305814	0.153736	0.049323	0.250195	0.165381	0.00438846
ENSG00000134186	PRPF38B	-0.132708	0.124676	0.289202	0.59794	0.395243	0.00148241
ENSG00000143107	FNDC7	0.122502	0.322237	0.704447	0.877121	0.579783	0.000225246
ENSG00000116266	STXBP3	-0.0813635	0.115715	0.48327	0.752622	0.497489	0.000678861
ENSG00000085433	WDR47	0.033753	0.184443	0.855094	0.946414	0.625587	3.71667e-05
ENSG00000197780	TAF13	-0.377968	0.18132	0.0392639	0.220377	0.145671	0.00415251
ENSG00000215717	TMEM167B	0.134108	0.114153	0.242383	0.551867	0.364789	0.0023758
ENSG00000116299	KIAA1324	-0.311107	0.151369	0.0428899	0.232299	0.153551	0.00458443
ENSG00000031698	SARS	-0.114788	0.160541	0.476075	0.747501	0.494104	0.000604353
ENSG00000143126	CELSR2	0.240242	0.223378	0.284562	0.594019	0.392651	0.000836951
ENSG00000134222	PSRC1	0.0261568	0.137135	0.84906	0.943571	0.623708	0.000494005
ENSG00000134243	SORT1	-0.183078	0.115917	0.116803	0.385493	0.254814	0.00349239
ENSG00000143106	PSMA5	0.129785	0.144759	0.371771	0.671312	0.443743	0.000566604
ENSG00000162650	ATXN7L2	-0.296791	0.188671	0.118281	0.388695	0.256931	0.00362203
ENSG00000174151	CYB561D1	-0.581505	0.177098	0.00131728	0.0307544	0.0203289	0.015534
ENSG00000181754	AMIGO1	-0.343738	0.136634	0.0132637	0.121711	0.080452	0.00657394
ENSG00000156097	GPR61	0.365582	0.30532	0.23334	0.542414	0.35854	0.00221261
ENSG00000065135	GNAI3	0.179126	0.109541	0.104584	0.363749	0.240441	0.00383081
ENSG00000225113	ENSG00000225113	0.267035	0.295551	0.367989	0.669245	0.442376	0.00112869
ENSG00000134183	GNAT2	-0.384634	0.299294	0.201028	0.505068	0.333854	0.00254464
ENSG00000116337	AMPD2	-0.236897	0.105796	0.0269109	0.177078	0.11705	0.00643294
ENSG00000168765	GSTM4	0.000105108	0.0726185	0.998849	0.999328	0.660564	0.000169201
ENSG00000213366	GSTM2	0.0280472	0.10989	0.799299	0.921951	0.609417	0.000897495
ENSG00000134201	GSTM5	-0.218618	0.259639	0.401845	0.696652	0.460492	0.00198818
ENSG00000261055	ENSG00000261055	0.0990974	0.28283	0.726647	0.886632	0.586071	0.000106366
ENSG00000184371	CSF1	-0.0806388	0.171407	0.63912	0.840201	0.55538	0.000871108
ENSG00000168710	AHCYL1	-0.22813	0.138771	0.102606	0.359808	0.237836	0.00413087
ENSG00000143093	STRIP1	-0.182528	0.156007	0.244325	0.554096	0.366262	0.00258239
ENSG00000116396	KCNC4	0.131702	0.166796	0.431291	0.717594	0.474335	0.00153159
ENSG00000227963	RBM15-AS1	0.243586	0.281594	0.388617	0.685449	0.453087	0.00116085
ENSG00000162775	RBM15	0.11781	0.179124	0.511935	0.770314	0.509183	0.000706055
ENSG00000168679	SLC16A4	0.558716	0.149837	0.000289001	0.0124969	0.00826058	0.019225
ENSG00000224699	LAMTOR5-AS1	0.449812	0.261458	0.0877397	0.331675	0.21924	0.00451532
ENSG00000177301	KCNA2	0.00715832	0.183574	0.968959	0.989158	0.653841	0.000341396
ENSG00000259834	ENSG00000259834	0.0681197	0.0751729	0.366725	0.668609	0.441956	0.00291263
ENSG00000177272	KCNA3	0.0108951	0.101096	0.914344	0.969427	0.640799	1.81202e-05
ENSG00000143119	CD53	0.123352	0.156999	0.43414	0.719437	0.475554	0.00250173
ENSG00000261654	ENSG00000261654	-0.103313	0.261867	0.693862	0.871469	0.576048	0.000197438
ENSG00000232811	ENSG00000232811	0.098726	0.261261	0.706149	0.877694	0.580162	0.000238202
ENSG00000121931	LRIF1	-0.0453765	0.268038	0.86584	0.951349	0.628849	7.805e-05
ENSG00000156171	DRAM2	-0.0019817	0.120045	0.986875	0.994666	0.657482	9.48429e-07
ENSG00000134255	CEPT1	0.123745	0.110115	0.263666	0.573377	0.379006	0.00259886
ENSG00000162777	DENND2D	-0.450248	0.128549	0.000681412	0.0209583	0.0138536	0.00440621
ENSG00000064886	CHI3L2	-0.418095	0.1606	0.0111913	0.111057	0.0734094	0.00459897
ENSG00000085465	OVGP1	0.239047	0.197168	0.227933	0.535437	0.353928	0.00208246
ENSG00000260948	ENSG00000260948	0.222778	0.24504	0.365044	0.667511	0.44123	0.0012051
ENSG00000233337	UBE2FP3	-0.11676	0.277931	0.675129	0.860958	0.5691	0.000406042
ENSG00000243960	ENSG00000243960	0.13875	0.302079	0.646773	0.844391	0.558149	0.000328648
ENSG00000116455	WDR77	-0.200486	0.203078	0.325527	0.633721	0.418894	0.00191699
ENSG00000116459	ATP5PB	0.186482	0.0868483	0.0339128	0.201895	0.133454	0.00423286
ENSG00000143110	C1orf162	0.00477894	0.0947408	0.959865	0.986334	0.651975	0.00241527
ENSG00000121933	TMIGD3	0.389455	0.182955	0.0352669	0.206819	0.136709	0.00680265
ENSG00000116473	RAP1A	-0.0370231	0.167657	0.825619	0.933489	0.617043	5.14808e-08
ENSG00000197852	FAM212B	-0.564749	0.122349	1.01035e-05	0.00136395	0.000901583	0.0266111
ENSG00000064703	DDX20	-0.155851	0.188601	0.410454	0.703373	0.464935	0.0016016
ENSG00000171385	KCND3	0.00799509	0.184375	0.965497	0.988252	0.653242	0.000523226
ENSG00000231437	LINC01750	-0.217379	0.187772	0.250003	0.56014	0.370257	4.97161e-05
ENSG00000231246	ENSG00000231246	-0.388556	0.127879	0.00319879	0.052399	0.0346361	0.000822199
ENSG00000143079	CTTNBP2NL	0.134977	0.185912	0.469126	0.742809	0.491002	0.000819143
ENSG00000134245	WNT2B	-0.308415	0.233841	0.189585	0.492883	0.325799	0.00267272
ENSG00000007341	ST7L	0.863638	0.234763	0.000362049	0.0143801	0.00950534	0.0145844
ENSG00000116489	CAPZA1	-0.0654362	0.101343	0.519916	0.774419	0.511897	0.00381671
ENSG00000155363	MOV10	-0.100231	0.137605	0.467812	0.742074	0.490517	0.000602214
ENSG00000155366	RHOC	-0.254017	0.138044	0.0687608	0.29376	0.194178	0.00720869
ENSG00000155367	PPM1J	0.346273	0.267955	0.198635	0.50303	0.332507	0.00230254
ENSG00000155380	SLC16A1	-0.07629	0.199123	0.702317	0.876024	0.579059	9.29908e-05
ENSG00000226419	SLC16A1-AS1	0.221225	0.186584	0.238459	0.547482	0.36189	0.00122627
ENSG00000198799	LRIG2	-0.0293298	0.164757	0.858993	0.947941	0.626596	5.07401e-05
ENSG00000081026	MAGI3	0.151199	0.262962	0.566362	0.800361	0.529045	0.000600984
ENSG00000116793	PHTF1	0.315209	0.222343	0.158796	0.454115	0.300173	0.00224001
ENSG00000081019	RSBN1	0.107191	0.0749879	0.155538	0.449503	0.297125	0.00399497
ENSG00000134242	PTPN22	0.176073	0.132267	0.186003	0.489051	0.323267	0.00134643
ENSG00000226167	AP4B1-AS1	0.560853	0.2272	0.0148648	0.129602	0.0856679	0.00908227
ENSG00000134262	AP4B1	0.425626	0.121893	0.000693594	0.0212328	0.0140351	0.011031
ENSG00000118655	DCLRE1B	-0.249769	0.162418	0.126525	0.403875	0.266964	0.00362397
ENSG00000163349	HIPK1	0.39743	0.15077	0.00950224	0.100495	0.0664281	0.00647773
ENSG00000197323	TRIM33	-0.0243351	0.0716027	0.734555	0.890458	0.588599	0.00019207
ENSG00000116752	BCAS2	-0.400717	0.143247	0.00593529	0.0747796	0.0494299	0.0115166
ENSG00000175984	DENND2C	-0.1162	0.237788	0.625952	0.833735	0.551106	0.00130282
ENSG00000213281	NRAS	0.0116322	0.116317	0.920503	0.97217	0.642612	1.41636e-06
ENSG00000009307	CSDE1	0.488969	0.158812	0.00261014	0.0460381	0.0304315	0.00847713
ENSG00000052723	SIKE1	-0.064429	0.125683	0.6091	0.824136	0.54476	0.000381935
ENSG00000134200	TSHB	0.164896	0.271349	0.544556	0.788965	0.521512	0.000927261
ENSG00000134198	TSPAN2	-0.0739849	0.180932	0.683488	0.864692	0.571568	0.000271992
ENSG00000173218	VANGL1	-0.209028	0.223387	0.351486	0.655722	0.433437	0.00378115
ENSG00000163393	SLC22A15	0.258279	0.134472	0.0571707	0.268563	0.177523	0.00666912
ENSG00000163399	ATP1A1	-0.0209705	0.0780117	0.7885	0.916356	0.605719	0.000112684
ENSG00000233154	LINC01762	0.450152	0.210468	0.0344501	0.203689	0.13464	0.00553927
ENSG00000224950	ENSG00000224950	-0.264551	0.178725	0.141775	0.428601	0.283309	0.00454905
ENSG00000116815	CD58	0.175916	0.15653	0.263149	0.573036	0.378781	0.00195175
ENSG00000143061	IGSF3	0.075507	0.293289	0.797283	0.920848	0.608687	9.54761e-06
ENSG00000116824	CD2	-0.244358	0.109062	0.0269129	0.177078	0.11705	0.00535163
ENSG00000225079	FTH1P22	-0.0717648	0.184677	0.698322	0.873431	0.577345	5.36548e-05
ENSG00000134247	PTGFRN	-0.508259	0.263786	0.0563749	0.267046	0.176519	0.00517695
ENSG00000134256	CD101	-0.570285	0.190179	0.00346816	0.0548175	0.0362348	0.00328734
ENSG00000236137	ENSG00000236137	-0.635957	0.30979	0.0422242	0.230319	0.152243	0.00546142
ENSG00000116830	TTF2	0.0201177	0.186537	0.914314	0.969427	0.640799	0.000633359
ENSG00000134253	TRIM45	-1.03676	0.301094	0.000773704	0.0223443	0.0147698	0.0169534
ENSG00000198162	MAN1A2	-0.0209057	0.0957374	0.827646	0.933889	0.617308	0.00317084
ENSG00000183508	FAM46C	0.108529	0.104411	0.300748	0.610452	0.403514	0.000924397
ENSG00000196505	GDAP2	0.270989	0.116543	0.021727	0.157362	0.104017	0.00906883
ENSG00000065183	WDR3	-0.240048	0.123226	0.0535651	0.260395	0.172123	0.00575317
ENSG00000116874	WARS2	0.405654	0.219399	0.0675713	0.291893	0.192944	0.00308255
ENSG00000231365	ENSG00000231365	0.494464	0.132261	0.000341347	0.013909	0.00919394	0.00556058
ENSG00000260941	LINC00622	-0.40087	0.208467	0.056746	0.267924	0.1771	0.00577114
ENSG00000198857	HSD3BP5	0.166885	0.186786	0.373512	0.672688	0.444652	0.00266661
ENSG00000143067	ZNF697	0.30047	0.178768	0.0953041	0.345926	0.22866	0.00450971
ENSG00000092621	PHGDH	0.107404	0.232321	0.644857	0.84369	0.557686	0.000649398
ENSG00000261662	ENSG00000261662	-0.432504	0.119844	0.000437473	0.0162648	0.0107512	0.0184709
ENSG00000134250	NOTCH2	-0.121451	0.0759199	0.112429	0.37725	0.249365	0.00138164
ENSG00000273131	ENSG00000273131	-0.388237	0.162185	0.0184029	0.14466	0.0956212	0.00757654
ENSG00000188610	FAM72B	0.44172	0.272472	0.107516	0.370344	0.2448	0.00317755
ENSG00000234998	ENSG00000234998	0.00163979	0.222078	0.994121	0.997034	0.659047	3.061e-05
ENSG00000230806	SRGAP2-AS1	0.352775	0.17344	0.0443066	0.236469	0.156308	0.00505083
ENSG00000227082	ENSG00000227082	0.237337	0.333585	0.478065	0.749106	0.495165	0.000786753
ENSG00000228826	ENSG00000228826	-0.00759812	0.285075	0.978783	0.992786	0.65624	0.000214571
ENSG00000272583	ENSG00000272583	0.23137	0.265943	0.385905	0.683478	0.451784	0.00117415
ENSG00000231752	EMBP1	-0.461292	0.251034	0.0694861	0.295315	0.195205	9.08553e-05
ENSG00000224857	LINC01691	0.12309	0.240477	0.609723	0.824136	0.54476	6.61223e-05
ENSG00000185044	ENSG00000185044	0.927169	0.300066	0.00249345	0.0447153	0.0295572	0.015055
ENSG00000223804	ENSG00000223804	0.243159	0.182107	0.184323	0.487319	0.322121	0.00301004
ENSG00000236334	PPIAL4G	-0.283712	0.241598	0.242415	0.551867	0.364789	0.00212909
ENSG00000215784	FAM72D	0.330181	0.271759	0.226634	0.534316	0.353187	0.00210475
ENSG00000196369	SRGAP2B	-0.321784	0.167598	0.0570509	0.268414	0.177424	0.00559317
ENSG00000235398	ENSG00000235398	0.204452	0.24999	0.415314	0.706807	0.467205	0.00254819
ENSG00000236943	ENSG00000236943	0.390074	0.279113	0.165113	0.463446	0.306342	0.00369582
ENSG00000225241	ENSG00000225241	-0.00424174	0.092464	0.963533	0.987477	0.65273	0.00173435
ENSG00000168614	ENSG00000168614	-0.0702167	0.14887	0.638475	0.839956	0.555218	0.00043075
ENSG00000254539	ENSG00000254539	-0.152655	0.278288	0.584254	0.811738	0.536565	0.000468425
ENSG00000178104	PDE4DIP	-0.0562457	0.154123	0.71603	0.881135	0.582437	0.00302525
ENSG00000223380	ENSG00000223380	-0.142496	0.168674	0.399772	0.694913	0.459343	0.0011075
ENSG00000163386	ENSG00000163386	-0.145519	0.102689	0.158925	0.454154	0.300199	0.00308111
ENSG00000233396	LINC01719	-0.0951651	0.250175	0.704488	0.877121	0.579783	0.00249474
ENSG00000117289	ENSG00000117289	1.26455	0.218282	7.35115e-08	3.81454e-05	2.52144e-05	0.0400195
ENSG00000121851	POLR3GL	0.182612	0.130952	0.165955	0.464501	0.307039	0.00574006
ENSG00000181039	ENSG00000181039	-0.553652	0.223839	0.0147392	0.128926	0.0852211	0.00739442
ENSG00000234222	LIX1L-AS1	-0.27237	0.286493	0.343519	0.648954	0.428964	0.00140052
ENSG00000131795	ENSG00000131795	-0.130875	0.128949	0.312128	0.620944	0.410449	0.00116721
ENSG00000211451	GNRHR2	-0.301685	0.27575	0.276022	0.584454	0.386328	0.00191547
ENSG00000131779	PEX11B	0.107631	0.221053	0.627176	0.834264	0.551455	0.000478736
ENSG00000143127	ITGA10	-0.239955	0.226984	0.292772	0.601835	0.397817	0.00126524
ENSG00000198483	ANKRD35	-0.429009	0.277758	0.125217	0.401083	0.265119	0.00749405
ENSG00000131788	PIAS3	0.0821831	0.158958	0.606056	0.822147	0.543445	0.00047106
ENSG00000186364	NUDT17	-0.151517	0.23473	0.519822	0.774419	0.511897	0.000401739
ENSG00000186141	POLR3C	-0.639087	0.217485	0.00390298	0.059176	0.0391158	0.012634
ENSG00000121848	ENSG00000121848	0.899537	0.204612	2.47006e-05	0.00249896	0.00165183	0.0226828
ENSG00000117281	CD160	-0.498598	0.166055	0.00341028	0.0546937	0.036153	0.0166176
ENSG00000174827	PDZK1	-0.069782	0.237293	0.769169	0.908475	0.600509	0.000134845
ENSG00000117262	GPR89A	0.493277	0.247305	0.0482749	0.247625	0.163682	0.00605407
ENSG00000232637	ENSG00000232637	-0.226578	0.150743	0.137051	0.421048	0.278316	0.0058587
ENSG00000186275	ENSG00000186275	0.119582	0.19791	0.547139	0.790291	0.522389	0.00475059
ENSG00000227242	NBPF13P	-0.12891	0.0981436	0.19334	0.497372	0.328767	0.00101609
ENSG00000131791	PRKAB2	-0.377379	0.188889	0.0485152	0.248066	0.163974	0.00652429
ENSG00000131778	CHD1L	-0.162691	0.186101	0.384202	0.681622	0.450557	0.000663524
ENSG00000116128	BCL9	-0.239872	0.177864	0.180331	0.481932	0.318561	0.00148346
ENSG00000162836	ACP6	0.109786	0.152658	0.474347	0.74588	0.493032	9.79913e-05
ENSG00000188092	GPR89B	0.236224	0.236685	0.320166	0.627736	0.414938	0.00152947
ENSG00000203836	ENSG00000203836	-0.184969	0.292929	0.528983	0.780127	0.51567	0.00081307
ENSG00000224481	ENSG00000224481	-0.0394177	0.325456	0.903811	0.966026	0.638551	0.000793204
ENSG00000215863	ENSG00000215863	0.437976	0.211056	0.0401162	0.223297	0.147601	0.0069079
ENSG00000223491	ENSG00000223491	0.45422	0.261633	0.0849156	0.325614	0.215234	0.00459624
ENSG00000122497	ENSG00000122497	-0.111586	0.110422	0.316201	0.624482	0.412788	0.00167012
ENSG00000236140	ENSG00000236140	0.333975	0.246688	0.178137	0.479635	0.317042	0.00282008
ENSG00000203832	ENSG00000203832	-0.287505	0.269293	0.287775	0.596231	0.394114	0.00155231
ENSG00000243452	ENSG00000243452	0.0514258	0.110541	0.642685	0.842195	0.556698	0.00274186
ENSG00000203827	ENSG00000203827	-0.0427713	0.207468	0.837073	0.938469	0.620335	0.00159628
ENSG00000231448	ENSG00000231448	0.268565	0.208972	0.201203	0.505238	0.333966	0.00257676
ENSG00000223779	ENSG00000223779	0.165327	0.275497	0.549567	0.791223	0.523005	1.81458e-05
ENSG00000226067	LINC00623	0.176319	0.213918	0.411547	0.704201	0.465482	0.00142661
ENSG00000235999	ENSG00000235999	-0.206895	0.150629	0.173331	0.473748	0.313151	0.000107831
ENSG00000240929	HIST2H2BB	-0.166273	0.163824	0.313246	0.621904	0.411083	0.00106037
ENSG00000269501	ENSG00000269501	-0.0972022	0.294779	0.742168	0.893485	0.590601	0.000126333
ENSG00000239903	ENSG00000239903	-0.264761	0.26825	0.325522	0.633721	0.418894	0.00148643
ENSG00000234232	ENSG00000234232	0.0360076	0.164609	0.827263	0.933849	0.617282	0.00119608
ENSG00000261716	ENSG00000261716	0.902673	0.21977	7.51067e-05	0.0052529	0.00347221	0.0204295
ENSG00000184678	HIST2H2BE	-0.0266316	0.113085	0.814338	0.929105	0.614145	0.00171643
ENSG00000184260	HIST2H2AC	-0.105738	0.286394	0.712575	0.88051	0.582024	0.000212467
ENSG00000178096	BOLA1	0.159686	0.194018	0.411988	0.704201	0.465482	0.00105148
ENSG00000159164	SV2A	-0.382527	0.225828	0.0928836	0.340891	0.225332	0.00720431
ENSG00000143368	SF3B4	-0.0743628	0.115525	0.520983	0.775113	0.512356	0.00113905
ENSG00000014914	MTMR11	-0.263822	0.158367	0.0987092	0.35207	0.232721	0.00157789
ENSG00000163113	ENSG00000163113	0.0739595	0.15607	0.636375	0.838909	0.554526	0.000349791
ENSG00000136631	VPS45	0.0831997	0.160193	0.604517	0.821698	0.543149	0.000487955
ENSG00000023902	PLEKHO1	-0.141716	0.0796953	0.0778568	0.311319	0.205784	0.00363965
ENSG00000143401	ANP32E	-0.0398958	0.0850332	0.639802	0.840425	0.555528	0.000937522
ENSG00000118298	CA14	0.107437	0.22567	0.634847	0.837667	0.553704	0.00050939
ENSG00000117362	APH1A	0.113985	0.088175	0.198539	0.50303	0.332507	0.00207161
ENSG00000118292	C1orf54	0.018746	0.241925	0.938372	0.978965	0.647103	8.603e-06
ENSG00000159208	CIART	0.542604	0.32572	0.0981495	0.350774	0.231864	0.00423946
ENSG00000187145	ENSG00000187145	0.133752	0.130716	0.30841	0.617406	0.40811	0.00410115
ENSG00000117360	PRPF3	-0.141499	0.140244	0.315094	0.623538	0.412163	0.000868174
ENSG00000163125	RPRD2	-0.286327	0.117156	0.0159703	0.134731	0.0890581	0.00891524
ENSG00000143374	TARS2	-0.161107	0.221505	0.468435	0.742443	0.490761	0.000966644
ENSG00000143369	ECM1	0.0675052	0.229648	0.769439	0.908475	0.600509	0.000465844
ENSG00000237781	ENSG00000237781	-0.191085	0.202685	0.347822	0.652409	0.431248	0.000314275
ENSG00000143382	ADAMTSL4	-0.214035	0.0976032	0.0306187	0.190187	0.125715	0.0028016
ENSG00000203804	ADAMTSL4-AS1	0.0901119	0.251029	0.720236	0.882942	0.583631	0.000491957
ENSG00000143384	MCL1	-0.13768	0.185593	0.459569	0.73636	0.48674	0.000797821
ENSG00000253047	ENSG00000253047	-0.505308	0.335481	0.134437	0.416597	0.275374	0.00347913
ENSG00000143420	ENSA	0.194988	0.105839	0.0679039	0.292271	0.193193	0.00358747
ENSG00000143457	GOLPH3L	-0.0797939	0.253429	0.753409	0.898461	0.59389	0.000349705
ENSG00000143452	HORMAD1	-0.0567324	0.199469	0.776575	0.910693	0.601975	0.000461158
ENSG00000163131	CTSS	-0.086792	0.0869714	0.320366	0.627852	0.415015	0.000298763
ENSG00000143387	CTSK	0.141219	0.160147	0.379982	0.678025	0.44818	2.58752e-06
ENSG00000143437	ARNT	0.103266	0.163534	0.528845	0.780101	0.515653	0.000620264
ENSG00000143379	SETDB1	0.452783	0.12913	0.000669286	0.0208646	0.0137917	0.00997682
ENSG00000143418	CERS2	-0.213715	0.119492	0.0765503	0.309126	0.204335	0.00640039
ENSG00000143412	ANXA9	-0.266256	0.12041	0.0289701	0.183181	0.121084	0.010467
ENSG00000143409	MINDY1	-0.153043	0.104787	0.147019	0.436336	0.288422	0.00519872
ENSG00000143363	PRUNE1	-0.105524	0.130642	0.420981	0.710929	0.46993	0.000673196
ENSG00000163141	BNIPL	-0.0970543	0.256293	0.70564	0.8774	0.579968	8.98027e-05
ENSG00000143443	C1orf56	-0.199957	0.246719	0.419256	0.709583	0.46904	0.000377368
ENSG00000197622	CDC42SE1	-0.018114	0.130915	0.890199	0.960089	0.634627	2.83476e-05
ENSG00000143458	GABPB2	-0.0703828	0.181263	0.698527	0.873549	0.577423	0.000818027
ENSG00000143434	SEMA6C	0.0979774	0.26405	0.711258	0.880053	0.581722	0.000105443
ENSG00000163156	SCNM1	-0.223073	0.11738	0.0599199	0.275287	0.181967	0.00594534
ENSG00000163159	VPS72	-0.181121	0.162336	0.266701	0.57649	0.381064	0.00123858
ENSG00000143398	PIP5K1A	-0.230939	0.204926	0.261907	0.572011	0.378103	0.00195822
ENSG00000159352	PSMD4	0.201071	0.100795	0.0485019	0.248066	0.163974	0.0063745
ENSG00000232671	ENSG00000232671	-0.115609	0.289585	0.690385	0.869726	0.574896	0.000248373
ENSG00000143373	ZNF687	0.00330573	0.140483	0.981263	0.993374	0.656628	8.63953e-07
ENSG00000143393	PI4KB	0.366155	0.114656	0.00178101	0.0366828	0.0242476	0.0152064
ENSG00000143390	RFX5	-0.152695	0.122139	0.213882	0.52058	0.344107	0.0044952
ENSG00000143416	SELENBP1	0.0570524	0.115089	0.62102	0.830945	0.549261	0.000310608
ENSG00000159377	PSMB4	0.194655	0.068794	0.0055345	0.0720291	0.0476118	0.00891228
ENSG00000143442	POGZ	-0.286464	0.178837	0.112224	0.376925	0.24915	0.0013281
ENSG00000143375	CGN	-0.231712	0.321322	0.47223	0.744662	0.492227	0.00200874
ENSG00000143367	TUFT1	-0.112581	0.301977	0.709945	0.879286	0.581215	0.000464187
ENSG00000143376	SNX27	-0.0053163	0.137512	0.969223	0.989272	0.653916	4.65403e-06
ENSG00000143436	MRPL9	0.291665	0.153319	0.0599465	0.275287	0.181967	0.00327222
ENSG00000143450	OAZ3	-0.568842	0.276173	0.0414201	0.227401	0.150314	0.00641034
ENSG00000182134	TDRKH	-0.515913	0.156843	0.00140027	0.0316805	0.020941	0.00616429
ENSG00000203288	TDRKH-AS1	-0.448748	0.272498	0.102088	0.359104	0.23737	0.00397635
ENSG00000143365	RORC	-0.745633	0.178525	7.07627e-05	0.00501449	0.00331462	0.0100666
ENSG00000225556	C2CD4D	0.405289	0.219295	0.0669077	0.290373	0.191939	0.00520897
ENSG00000234614	ENSG00000234614	-0.121137	0.198462	0.54274	0.788674	0.521319	0.000519927
ENSG00000196407	THEM5	-0.258444	0.176757	0.146733	0.43605	0.288233	0.00224036
ENSG00000159445	THEM4	-0.330543	0.119773	0.00704218	0.0839737	0.0555073	7.08665e-05
ENSG00000197747	S100A10	0.108361	0.0972584	0.267985	0.577539	0.381758	0.000416418
ENSG00000229021	ENSG00000229021	-1.03179	0.189118	2.4623e-07	9.66064e-05	6.38576e-05	0.0370079
ENSG00000237975	FLG-AS1	0.530442	0.287546	0.0678447	0.292271	0.193193	0.00167143
ENSG00000163220	S100A9	0.172853	0.0984064	0.081715	0.318959	0.210835	0.00710724
ENSG00000163221	S100A12	0.23991	0.106075	0.0258879	0.173225	0.114503	0.0118351
ENSG00000143546	S100A8	0.266825	0.0933702	0.00506225	0.0683173	0.0451582	0.0142585
ENSG00000197956	S100A6	0.342134	0.0829783	7.00129e-05	0.00498896	0.00329774	0.0200617
ENSG00000196420	S100A5	-0.254559	0.292972	0.386571	0.684104	0.452198	0.000903963
ENSG00000196154	S100A4	0.303804	0.0849583	0.000510972	0.0176384	0.0116591	0.017764
ENSG00000189171	S100A13	0.0333719	0.228972	0.88439	0.957959	0.633218	2.08254e-06
ENSG00000160679	CHTOP	-0.615349	0.199861	0.00257689	0.0457526	0.0302428	0.0109379
ENSG00000143553	SNAPIN	-0.479737	0.114445	5.29758e-05	0.00405479	0.00268025	0.0215904
ENSG00000143621	ILF2	-0.23582	0.134887	0.0828377	0.321401	0.212448	0.00447326
ENSG00000143624	INTS3	-0.0568299	0.123355	0.645931	0.844066	0.557934	0.000521636
ENSG00000143554	SLC27A3	-0.106519	0.101194	0.294829	0.604161	0.399355	0.000305739
ENSG00000231827	ENSG00000231827	-0.75694	0.341577	0.0284298	0.181838	0.120196	0.00738332
ENSG00000143614	GATAD2B	-0.132772	0.220436	0.548013	0.790613	0.522601	0.000564477
ENSG00000198837	DENND4B	-0.108345	0.0920679	0.241605	0.551194	0.364343	0.00179154
ENSG00000160741	CRTC2	-0.0905082	0.118405	0.446111	0.728616	0.481621	0.0011272
ENSG00000143570	SLC39A1	0.147805	0.0969519	0.129933	0.408781	0.270207	0.00430907
ENSG00000143578	CREB3L4	-0.0351662	0.252946	0.889657	0.959709	0.634375	5.69899e-05
ENSG00000143543	JTB	0.149637	0.0896349	0.0976915	0.349681	0.231142	0.0072594
ENSG00000272654	ENSG00000272654	-0.0131365	0.241288	0.956665	0.98538	0.651344	4.62475e-06
ENSG00000143545	RAB13	0.34566	0.189666	0.0709436	0.298041	0.197007	0.0037482
ENSG00000177954	RPS27	0.206702	0.099706	0.0402999	0.223887	0.147991	0.00628372
ENSG00000143552	NUP210L	0.212279	0.238538	0.375994	0.674499	0.445849	4.23008e-05
ENSG00000143549	TPM3	-0.0269683	0.0789706	0.733497	0.889822	0.588179	0.0017043
ENSG00000143612	C1orf43	0.137046	0.0915918	0.137346	0.421472	0.278596	0.00594971
ENSG00000143569	UBAP2L	0.172525	0.160624	0.284904	0.594326	0.392854	0.00143394
ENSG00000143575	HAX1	-0.175728	0.141697	0.217966	0.525296	0.347225	0.00058201
ENSG00000143595	AQP10	-0.0156795	0.127383	0.902339	0.965468	0.638182	0.00233226
ENSG00000143515	ATP8B2	-0.235591	0.0898032	0.00997712	0.103946	0.0687088	0.00339075
ENSG00000228013	IL6R-AS1	0.289604	0.277054	0.297824	0.607467	0.40154	0.00169066
ENSG00000160712	IL6R	-0.214947	0.124795	0.0877575	0.331675	0.21924	0.00560988
ENSG00000169291	SHE	-0.341576	0.328445	0.30028	0.610195	0.403343	0.00167363
ENSG00000160714	UBE2Q1	-0.206632	0.144652	0.155551	0.449503	0.297125	0.00313469
ENSG00000160710	ADAR	-0.140455	0.155125	0.367218	0.669053	0.442249	0.000692913
ENSG00000143603	KCNN3	-0.219347	0.318321	0.492048	0.757178	0.5005	0.00085255
ENSG00000163344	PMVK	0.045526	0.139239	0.744243	0.894732	0.591425	0.000203241
ENSG00000163346	PBXIP1	-0.261521	0.117559	0.0283472	0.181656	0.120076	0.00616628
ENSG00000163348	PYGO2	-0.268338	0.101668	0.00951848	0.100601	0.0664979	0.0065361
ENSG00000160691	SHC1	0.0702119	0.140034	0.617167	0.828189	0.547439	0.00017004
ENSG00000173207	CKS1B	-0.328742	0.244483	0.181083	0.483388	0.319523	0.00278241
ENSG00000160688	FLAD1	-0.344959	0.135904	0.0123891	0.116969	0.0773176	0.00812564
ENSG00000160685	ZBTB7B	-0.0536381	0.0892924	0.549139	0.790961	0.522831	0.00035487
ENSG00000163354	DCST2	-0.319853	0.255289	0.212549	0.51914	0.343156	0.0022713
ENSG00000163357	DCST1	0.441556	0.300612	0.144446	0.432728	0.286036	0.00181072
ENSG00000143537	ADAM15	-0.10901	0.0704134	0.125123	0.400941	0.265025	0.00539318
ENSG00000143590	EFNA3	0.137967	0.28602	0.630392	0.835364	0.552182	0.000464286
ENSG00000169242	EFNA1	-0.394634	0.292117	0.179061	0.480496	0.317612	0.00280819
ENSG00000169241	SLC50A1	-0.131337	0.163339	0.422974	0.712383	0.47089	0.00071791
ENSG00000179085	DPM3	0.389443	0.126382	0.00251481	0.0448982	0.0296781	0.0138074
ENSG00000185499	MUC1	0.331096	0.255892	0.198559	0.50303	0.332507	0.00273708
ENSG00000169231	THBS3	-0.168413	0.171731	0.329342	0.637291	0.421254	0.000595257
ENSG00000173171	MTX1	-0.174607	0.229183	0.447672	0.729684	0.482327	0.0029845
ENSG00000160766	GBAP1	-0.28538	0.161622	0.0813892	0.318346	0.210429	0.00292079
ENSG00000236675	MTX1P1	0.0631817	0.200514	0.753208	0.898354	0.593819	0.000124369
ENSG00000177628	GBA	0.0524318	0.122074	0.668265	0.857028	0.566502	0.000287431
ENSG00000160767	FAM189B	0.362985	0.162538	0.0274694	0.178822	0.118203	0.00716755
ENSG00000116521	SCAMP3	-0.189563	0.13661	0.167719	0.466204	0.308164	0.00237724
ENSG00000176444	CLK2	-0.179967	0.127188	0.159578	0.454961	0.300733	0.00241663
ENSG00000143630	HCN3	0.0461671	0.233825	0.843789	0.941432	0.622294	6.08081e-05
ENSG00000160752	FDPS	0.221482	0.171213	0.198097	0.50303	0.332507	0.00257783
ENSG00000160753	RUSC1	-0.305163	0.165948	0.0686809	0.293752	0.194172	0.0036947
ENSG00000116539	ASH1L	0.269153	0.116782	0.0228208	0.16213	0.107169	0.00816371
ENSG00000235919	ASH1L-AS1	0.523741	0.270103	0.0547649	0.26352	0.174189	0.00560518
ENSG00000225082	DAP3P1	0.312646	0.319759	0.330147	0.637637	0.421483	0.00148976
ENSG00000203761	MSTO2P	0.0794353	0.258463	0.759091	0.902265	0.596404	0.000159148
ENSG00000116580	GON4L	-0.271513	0.162983	0.0982539	0.351058	0.232052	0.00449853
ENSG00000132718	SYT11	-0.128207	0.113891	0.26301	0.573004	0.37876	0.00353764
ENSG00000143622	RIT1	0.0473927	0.166331	0.776193	0.910578	0.601899	0.000448211
ENSG00000132680	KHDC4	0.446236	0.139475	0.00174698	0.0362137	0.0239376	0.0135757
ENSG00000116584	ARHGEF2	0.366492	0.109711	0.00111207	0.0278208	0.0183898	0.0159385
ENSG00000163479	SSR2	0.26911	0.0815331	0.00130212	0.030578	0.0202123	0.0100923
ENSG00000160803	UBQLN4	0.14497	0.18734	0.440553	0.723579	0.478291	0.000531954
ENSG00000116586	LAMTOR2	0.325468	0.0759492	3.6465e-05	0.00324384	0.0021442	0.0239942
ENSG00000132698	RAB25	0.148649	0.236333	0.530465	0.780843	0.516144	0.00061541
ENSG00000160789	LMNA	-0.0607925	0.170158	0.721633	0.883895	0.584261	0.00137045
ENSG00000196189	SEMA4A	-0.173464	0.0866279	0.0480997	0.247092	0.16333	0.00476325
ENSG00000160785	SLC25A44	-0.149084	0.168132	0.376937	0.675414	0.446454	0.00127859
ENSG00000160781	PAQR6	0.113622	0.152083	0.457289	0.735046	0.485871	0.00016328
ENSG00000198952	SMG5	0.100144	0.11922	0.40353	0.697537	0.461077	0.000101235
ENSG00000163472	TMEM79	-0.113749	0.220263	0.606437	0.822437	0.543637	0.000415268
ENSG00000198715	GLMP	0.00896565	0.134281	0.946931	0.982011	0.649117	9.20702e-05
ENSG00000163468	CCT3	0.10059	0.144937	0.489175	0.755532	0.499412	0.00022326
ENSG00000125462	C1orf61	0.0398336	0.257998	0.877546	0.954443	0.630894	5.31126e-05
ENSG00000116604	MEF2D	0.0680403	0.119802	0.571301	0.803061	0.530829	9.53903e-05
ENSG00000183856	IQGAP3	-0.00234902	0.34184	0.994528	0.997269	0.659202	7.36776e-08
ENSG00000187862	TTC24	-0.785177	0.227005	0.000780274	0.0224229	0.0148217	0.013149
ENSG00000163382	NAXE	0.39497	0.114391	0.000768861	0.0223443	0.0147698	0.0153464
ENSG00000160818	GPATCH4	-0.130845	0.221065	0.554956	0.794927	0.525453	0.000545146
ENSG00000143320	CRABP2	-0.741586	0.203767	0.000397973	0.0153271	0.0101313	0.019377
ENSG00000143319	ISG20L2	-0.199383	0.146341	0.17547	0.476392	0.314899	0.00306098
ENSG00000143303	RRNAD1	-0.281288	0.14151	0.0491216	0.249817	0.165131	0.00414442
ENSG00000143314	MRPL24	-0.0275451	0.142409	0.84693	0.943209	0.623469	5.83577e-05
ENSG00000143321	HDGF	0.216326	0.0789129	0.00716906	0.084821	0.0560674	0.0085092
ENSG00000143294	PRCC	-0.411654	0.161688	0.0121382	0.115733	0.0765004	0.00936704
ENSG00000027869	SH2D2A	0.0285677	0.148409	0.847723	0.943483	0.623649	3.84354e-06
ENSG00000198400	NTRK1	0.0420052	0.293142	0.886281	0.958563	0.633618	3.20325e-05
ENSG00000187800	PEAR1	-0.112818	0.102391	0.273325	0.582038	0.384731	0.00668531
ENSG00000160838	LRRC71	-1.01261	0.262031	0.000179543	0.00934668	0.00617823	0.0237974
ENSG00000132694	ARHGEF11	-0.164741	0.0753191	0.0307674	0.190824	0.126136	0.00501393
ENSG00000117036	ETV3	-0.0973168	0.235296	0.679854	0.863189	0.570575	0.000266552
ENSG00000229961	ENSG00000229961	-0.335004	0.270959	0.218843	0.526047	0.347721	0.00243645
ENSG00000271736	ENSG00000271736	-0.196475	0.165414	0.237465	0.546554	0.361277	0.00246197
ENSG00000143297	FCRL5	-0.0338755	0.112967	0.765109	0.9055	0.598542	0.00250888
ENSG00000160856	FCRL3	-0.294011	0.113774	0.0117468	0.113831	0.0752429	0.00320261
ENSG00000132704	FCRL2	-0.0876825	0.0917359	0.341782	0.647498	0.428001	6.70081e-05
ENSG00000163534	FCRL1	-0.138463	0.0879999	0.119225	0.390602	0.258191	0.00445484
ENSG00000158473	CD1D	-0.152793	0.119361	0.203071	0.507473	0.335444	0.00180488
ENSG00000158477	CD1A	-0.548674	0.186733	0.00406904	0.0605359	0.0400147	0.0105088
ENSG00000158481	CD1C	-0.399786	0.180122	0.0289528	0.183181	0.121084	0.00679438
ENSG00000158485	CD1B	0.183802	0.29508	0.534624	0.783881	0.518151	1.43359e-06
ENSG00000158488	CD1E	0.012723	0.232749	0.956522	0.985311	0.651298	0.000932698
ENSG00000163554	SPTA1	-0.205614	0.124264	0.100938	0.356763	0.235823	0.00359773
ENSG00000163563	MNDA	-0.364655	0.0861041	5.11831e-05	0.00395832	0.00261648	0.00827088
ENSG00000163564	PYHIN1	-0.0776087	0.113713	0.496469	0.760978	0.503012	0.000687601
ENSG00000163565	IFI16	0.241695	0.154384	0.12019	0.392037	0.259139	0.0039847
ENSG00000163568	AIM2	0.0124323	0.230231	0.957047	0.985571	0.65147	0.00175307
ENSG00000179639	FCER1A	-0.383717	0.21034	0.0711604	0.298484	0.1973	0.00724342
ENSG00000158716	DUSP23	0.186346	0.117208	0.114359	0.380471	0.251494	0.00368446
ENSG00000181036	FCRL6	-0.106274	0.11197	0.345262	0.650468	0.429964	0.00228561
ENSG00000158714	SLAMF8	-0.174187	0.232373	0.455147	0.734158	0.485284	7.97624e-05
ENSG00000188004	SNHG28	0.0100681	0.238506	0.9664	0.988593	0.653467	8.04106e-05
ENSG00000256029	ENSG00000256029	-0.428119	0.156957	0.00787605	0.0889081	0.058769	0.000390104
ENSG00000213085	CFAP45	0.0254188	0.240255	0.915905	0.970122	0.641258	1.74637e-05
ENSG00000269620	ENSG00000269620	-0.408807	0.214559	0.0589447	0.272962	0.18043	0.00551049
ENSG00000158710	TAGLN2	-0.119819	0.0998221	0.23275	0.54152	0.357949	0.00287293
ENSG00000224259	LINC01133	-0.377315	0.237557	0.114965	0.381776	0.252357	0.00405873
ENSG00000260766	ENSG00000260766	0.251368	0.137558	0.070135	0.296736	0.196145	0.00442281
ENSG00000143315	PIGM	-0.123546	0.191504	0.520083	0.774419	0.511897	0.000363477
ENSG00000177807	KCNJ10	-0.76802	0.270303	0.0054621	0.0715732	0.0473105	0.00266368
ENSG00000162729	IGSF8	-0.160481	0.120035	0.184566	0.487559	0.32228	3.07768e-07
ENSG00000132681	ATP1A4	-0.141547	0.146198	0.336059	0.6428	0.424896	0.00143544
ENSG00000143318	CASQ1	-0.194461	0.182858	0.29074	0.599047	0.395975	0.00181079
ENSG00000227741	ENSG00000227741	0.485734	0.288361	0.0944911	0.344044	0.227415	0.00433267
ENSG00000162734	PEA15	-0.0819893	0.104525	0.434568	0.719606	0.475665	0.000831815
ENSG00000132716	DCAF8	-0.0706335	0.097236	0.468925	0.742787	0.490988	0.000810688
ENSG00000122218	COPA	0.0548664	0.14027	0.696435	0.872567	0.576774	0.000854719
ENSG00000162736	NCSTN	0.157097	0.106547	0.143054	0.430473	0.284546	0.00465821
ENSG00000171786	NHLH1	-0.271377	0.244675	0.26961	0.578724	0.382541	0.0028365
ENSG00000162739	SLAMF6	-0.178638	0.0992165	0.0743233	0.304295	0.201141	0.00347177
ENSG00000234425	ENSG00000234425	-0.312336	0.179976	0.0853165	0.326606	0.215889	0.00642937
ENSG00000117090	SLAMF1	-0.415261	0.111423	0.000331106	0.0136219	0.0090042	0.00608774
ENSG00000235101	SETP9	-1.02527	0.290834	0.000590595	0.0192314	0.0127121	0.0167941
ENSG00000228863	ENSG00000228863	-0.460005	0.184127	0.0137262	0.124114	0.0820403	0.00929253
ENSG00000117091	CD48	0.131918	0.109256	0.229775	0.537233	0.355115	0.0014363
ENSG00000026751	SLAMF7	-0.320897	0.133436	0.0181618	0.144058	0.0952236	0.0128565
ENSG00000122224	LY9	-0.507741	0.103231	3.21953e-06	0.000602202	0.00039806	0.0217527
ENSG00000122223	CD244	-0.28352	0.136054	0.0399644	0.223025	0.147421	0.0117444
ENSG00000179914	ITLN1	-0.159334	0.156199	0.310417	0.619986	0.409816	4.67959e-05
ENSG00000158769	F11R	-0.0311446	0.150102	0.83601	0.937896	0.619957	0.00026274
ENSG00000270149	ENSG00000270149	0.120099	0.214211	0.576201	0.805419	0.532388	6.67013e-05
ENSG00000158773	USF1	-0.215657	0.0903024	0.0187123	0.145417	0.096122	0.00268194
ENSG00000186517	ARHGAP30	-0.187825	0.12001	0.120066	0.392014	0.259124	0.00391155
ENSG00000143256	PFDN2	0.146709	0.134535	0.277515	0.586299	0.387548	0.00183863
ENSG00000158793	NIT1	0.11745	0.133501	0.381292	0.679261	0.448997	0.0045287
ENSG00000158796	DEDD	-0.171741	0.168198	0.309121	0.61827	0.408681	0.00161378
ENSG00000143258	USP21	0.213042	0.198083	0.284134	0.593607	0.392379	0.00178894
ENSG00000143224	PPOX	-0.0675149	0.16796	0.688396	0.868196	0.573884	0.000191493
ENSG00000158859	ADAMTS4	-0.590672	0.264691	0.027357	0.178526	0.118007	0.00748339
ENSG00000158864	NDUFS2	0.0108142	0.109985	0.921839	0.9727	0.642962	7.88684e-05
ENSG00000158869	FCER1G	-0.25426	0.0883651	0.00473691	0.0658013	0.0434952	0.0114143
ENSG00000158882	TOMM40L	-0.0544173	0.208991	0.795001	0.919565	0.607839	8.80605e-05
ENSG00000143257	NR1I3	-0.228724	0.329022	0.488194	0.755032	0.499082	0.000751225
ENSG00000248485	PCP4L1	-0.0391695	0.260203	0.880597	0.955951	0.631891	0.000163111
ENSG00000158887	MPZ	0.081492	0.186858	0.663507	0.854363	0.564741	0.000274749
ENSG00000143252	SDHC	0.25353	0.126289	0.0469949	0.24441	0.161557	0.00422636
ENSG00000188931	CFAP126	0.0574945	0.20087	0.775173	0.910178	0.601635	8.16915e-05
ENSG00000235477	ENSG00000235477	0.146457	0.218125	0.503305	0.76529	0.505863	0.00137727
ENSG00000273075	ENSG00000273075	0.0444034	0.261995	0.865693	0.951328	0.628835	1.30307e-06
ENSG00000143226	FCGR2A	-0.236722	0.112443	0.0376344	0.214753	0.141953	0.00183265
ENSG00000273112	ENSG00000273112	-0.227895	0.203125	0.264561	0.574405	0.379686	0.00168364
ENSG00000072694	FCGR2B	-0.353508	0.176086	0.0480445	0.247092	0.16333	0.002695
ENSG00000213075	RPL31P11	-0.10145	0.249394	0.684854	0.865504	0.572105	0.000247093
ENSG00000132185	FCRLA	0.123645	0.0835341	0.142425	0.429871	0.284148	0.00787048
ENSG00000162746	FCRLB	-0.0548649	0.220117	0.803585	0.923847	0.61067	4.73017e-05
ENSG00000081721	DUSP12	0.314894	0.249012	0.208287	0.513964	0.339734	0.00246483
ENSG00000118217	ATF6	0.302413	0.187339	0.109178	0.372636	0.246315	0.00486715
ENSG00000162745	OLFML2B	-0.130331	0.174539	0.456734	0.734629	0.485595	0.000250114
ENSG00000198574	SH2D1B	-0.641795	0.18412	0.000737118	0.0219987	0.0145413	0.0126652
ENSG00000152332	UHMK1	0.0195949	0.0716073	0.784882	0.914899	0.604755	4.3174e-08
ENSG00000117143	UAP1	0.0684392	0.140577	0.627269	0.834319	0.551491	0.000344996
ENSG00000162733	DDR2	0.111427	0.284691	0.696147	0.872567	0.576774	0.00023874
ENSG00000132196	HSD17B7	0.104163	0.206346	0.614635	0.827039	0.546679	0.00153053
ENSG00000143248	RGS5	0.337702	0.278206	0.227308	0.534728	0.353459	0.00230784
ENSG00000143228	NUF2	0.0993472	0.23263	0.670042	0.857803	0.567015	0.000284169
ENSG00000185630	PBX1	0.129635	0.110847	0.24495	0.55463	0.366615	0.000140378
ENSG00000143198	MGST3	0.164202	0.147236	0.268057	0.577539	0.381758	0.000396201
ENSG00000143149	ALDH9A1	0.0579672	0.174209	0.740065	0.892472	0.589931	0.00363686
ENSG00000143183	TMCO1	0.181524	0.127816	0.158053	0.452876	0.299354	0.00321463
ENSG00000143179	UCK2	-0.0435542	0.240086	0.856371	0.947166	0.626084	0.00208704
ENSG00000188859	FAM78B	0.0771149	0.327355	0.81415	0.929021	0.61409	6.53072e-05
ENSG00000143157	POGK	0.137694	0.204715	0.502429	0.764793	0.505534	0.000740688
ENSG00000152382	TADA1	-0.122586	0.183684	0.505842	0.767231	0.507146	3.31685e-05
ENSG00000143195	ILDR2	0.30588	0.292605	0.2982	0.607966	0.40187	0.00156583
ENSG00000143167	GPA33	0.299913	0.210019	0.155997	0.450031	0.297474	0.00259515
ENSG00000272205	ENSG00000272205	0.64223	0.277988	0.0224481	0.160418	0.106037	0.00799949
ENSG00000143190	POU2F1	0.543029	0.221097	0.015458	0.132688	0.0877077	0.00852445
ENSG00000198821	CD247	-0.230374	0.11789	0.0536549	0.260517	0.172204	0.00126752
ENSG00000227776	AKR1D1P1	0.357979	0.311556	0.252664	0.562385	0.371741	0.00203921
ENSG00000143162	CREG1	0.297138	0.114889	0.0110187	0.110023	0.0727261	0.00937923
ENSG00000241666	ENSG00000241666	0.134452	0.294745	0.649055	0.845237	0.558708	0.000314391
ENSG00000198771	RCSD1	-0.213781	0.159556	0.183648	0.486522	0.321595	0.0067531
ENSG00000197965	MPZL1	-0.274207	0.146995	0.0649416	0.286466	0.189356	0.00150847
ENSG00000143199	ADCY10	-0.39888	0.285295	0.164591	0.462708	0.305854	0.00363027
ENSG00000143158	MPC2	0.160526	0.119616	0.182167	0.485076	0.320639	0.00282401
ENSG00000143164	DCAF6	-0.0168902	0.0886238	0.84922	0.943571	0.623708	2.4378e-06
ENSG00000143147	GPR161	0.249498	0.297876	0.403906	0.697802	0.461253	0.00110468
ENSG00000143155	TIPRL	-0.457564	0.245943	0.0651511	0.286815	0.189587	0.00503117
ENSG00000213064	SFT2D2	-0.298655	0.134293	0.028597	0.182327	0.120519	0.00533658
ENSG00000143178	TBX19	0.490834	0.197471	0.0143404	0.126957	0.0839193	0.007825
ENSG00000143185	XCL2	-0.153533	0.173556	0.378852	0.676837	0.447395	0.000898797
ENSG00000143184	XCL1	0.0142609	0.19366	0.941475	0.98016	0.647893	0.00281031
ENSG00000143153	ATP1B1	-0.416826	0.222378	0.064168	0.28488	0.188308	0.00935827
ENSG00000143156	NME7	0.250386	0.265227	0.346899	0.651762	0.430819	0.0013811
ENSG00000117475	BLZF1	0.0577615	0.15758	0.714573	0.88085	0.582249	0.000281282
ENSG00000117477	CCDC181	-0.148705	0.293453	0.613194	0.826325	0.546207	0.000399876
ENSG00000117479	SLC19A2	-0.135981	0.171523	0.429666	0.716723	0.473759	5.19351e-05
ENSG00000198734	F5	0.461571	0.180198	0.0118836	0.114406	0.0756229	0.00371821
ENSG00000174175	SELP	-0.0598015	0.112105	0.595075	0.817147	0.54014	0.00328852
ENSG00000000460	C1orf112	0.20781	0.158703	0.19432	0.498777	0.329696	0.000342004
ENSG00000000457	SCYL3	-0.252213	0.227689	0.27062	0.579807	0.383257	0.00312562
ENSG00000075945	KIFAP3	0.603657	0.196725	0.00269142	0.0467035	0.0308714	0.011968
ENSG00000120370	GORAB	-0.218038	0.162701	0.182761	0.485921	0.321198	0.00289587
ENSG00000076258	FMO4	-0.252285	0.248177	0.311255	0.62046	0.410129	0.00159966
ENSG00000117523	PRRC2C	0.200938	0.203716	0.326191	0.634148	0.419176	0.00117963
ENSG00000233328	PFN1P1	-0.348947	0.241787	0.151734	0.44314	0.292919	0.00193045
ENSG00000117533	VAMP4	0.0909153	0.101527	0.372254	0.671371	0.443781	0.00100295
ENSG00000010165	METTL13	-0.338156	0.141872	0.0185937	0.145162	0.0959534	0.00849326
ENSG00000197959	DNM3	0.279748	0.151509	0.0679948	0.292362	0.193254	0.00107865
ENSG00000094975	SUCO	-0.0967983	0.103975	0.353647	0.657584	0.434668	0.00131356
ENSG00000117560	FASLG	-0.706942	0.146845	4.28552e-06	0.000757548	0.000500745	0.0315615
ENSG00000224228	ENSG00000224228	-0.208771	0.262156	0.427347	0.715031	0.472641	0.000734795
ENSG00000117586	TNFSF4	-0.0166496	0.102231	0.870997	0.952406	0.629548	2.88012e-05
ENSG00000203739	ENSG00000203739	0.442301	0.251411	0.0812064	0.317909	0.21014	0.00223389
ENSG00000117592	PRDX6	-0.176306	0.126576	0.167129	0.46553	0.307719	0.00492375
ENSG00000076321	KLHL20	0.132276	0.133232	0.322639	0.630232	0.416589	0.00152642
ENSG00000120334	CENPL	0.374147	0.254631	0.144148	0.432364	0.285796	0.00331373
ENSG00000117593	DARS2	-0.125127	0.235736	0.596469	0.817484	0.540363	0.000438646
ENSG00000270084	GAS5-AS1	-0.291794	0.353875	0.411128	0.704079	0.465402	0.00105534
ENSG00000234741	GAS5	0.118325	0.128634	0.36011	0.663947	0.438874	0.00113786
ENSG00000185278	ZBTB37	0.0787086	0.120404	0.514553	0.77173	0.51012	0.00139056
ENSG00000117601	SERPINC1	0.571795	0.334184	0.089602	0.334883	0.221361	0.00324537
ENSG00000135870	RC3H1	-0.216853	0.11123	0.0533791	0.259884	0.171785	0.00576201
ENSG00000227373	ENSG00000227373	0.119123	0.299378	0.691428	0.870222	0.575224	0.00056368
ENSG00000152061	RABGAP1L	-0.265383	0.150476	0.0807312	0.316801	0.209408	0.000990324
ENSG00000116161	CACYBP	-0.213963	0.171733	0.215381	0.522252	0.345212	0.00457306
ENSG00000120333	MRPS14	0.401659	0.141838	0.00539829	0.0711778	0.0470491	0.0124294
ENSG00000235750	KIAA0040	0.186813	0.215333	0.387411	0.684749	0.452624	0.00101158
ENSG00000227740	ENSG00000227740	0.20752	0.196041	0.292232	0.601156	0.397369	0.00239672
ENSG00000230777	RPS29P5	-0.221234	0.285246	0.439531	0.723127	0.477993	0.000820147
ENSG00000143207	COP1	0.311516	0.121591	0.011654	0.113616	0.0751007	0.0102454
ENSG00000236021	ENSG00000236021	0.135033	0.281195	0.631885	0.836393	0.552862	0.000359171
ENSG00000075391	RASAL2	-0.197882	0.265318	0.457218	0.735039	0.485867	0.00152253
ENSG00000116191	RALGPS2	0.145103	0.0700081	0.0405896	0.224682	0.148516	0.0061514
ENSG00000116199	FAM20B	0.360408	0.180566	0.0481095	0.247092	0.16333	0.00582919
ENSG00000186283	TOR3A	-0.145765	0.139937	0.299942	0.60988	0.403136	9.51581e-05
ENSG00000143322	ABL2	0.632573	0.253238	0.0139148	0.125047	0.0826569	0.00909788
ENSG00000057252	SOAT1	0.483172	0.155097	0.00231461	0.0428655	0.0283344	0.0129527
ENSG00000231966	ENSG00000231966	0.730751	0.31237	0.0209095	0.153954	0.101765	0.007991
ENSG00000169905	TOR1AIP2	-0.0830047	0.157211	0.598454	0.818706	0.541171	0.00047395
ENSG00000272906	ENSG00000272906	0.599117	0.264184	0.0249911	0.170125	0.112454	0.00771913
ENSG00000143337	TOR1AIP1	-0.292943	0.132232	0.0284753	0.181911	0.120245	0.00737917
ENSG00000135837	CEP350	0.0786971	0.117266	0.503403	0.76531	0.505876	0.000839773
ENSG00000116260	QSOX1	0.263356	0.0758358	0.000771434	0.0223443	0.0147698	0.0102637
ENSG00000121454	LHX4	0.770344	0.314636	0.015737	0.133882	0.088497	0.00788193
ENSG00000135847	ENSG00000135847	0.804506	0.16638	3.69057e-06	0.000667039	0.000440918	0.03092
ENSG00000143324	XPR1	0.113891	0.189528	0.548941	0.790938	0.522816	0.000561867
ENSG00000135835	KIAA1614	-0.290389	0.215096	0.179544	0.481037	0.317969	0.00380929
ENSG00000243155	ENSG00000243155	0.249155	0.271503	0.36052	0.663987	0.438901	0.00129609
ENSG00000135823	STX6	0.498797	0.197504	0.012872	0.119549	0.0790231	0.00824327
ENSG00000153029	MR1	-0.00560272	0.156914	0.971572	0.989892	0.654326	1.98919e-06
ENSG00000162783	IER5	-0.324258	0.12503	0.0107766	0.108504	0.0717222	0.00514424
ENSG00000272198	ENSG00000272198	0.0646832	0.206601	0.754843	0.899704	0.594712	0.000186478
ENSG00000237292	LINC01732	-0.303034	0.213595	0.158895	0.454154	0.300199	0.00351045
ENSG00000198216	CACNA1E	-0.0883539	0.183751	0.631537	0.836296	0.552798	1.70696e-05
ENSG00000231684	EIF1P3	-0.0545461	0.301804	0.856868	0.947435	0.626262	6.65342e-05
ENSG00000135821	GLUL	-0.026482	0.103439	0.798415	0.921515	0.609128	3.16876e-06
ENSG00000135828	RNASEL	-0.2255	0.174578	0.198921	0.503362	0.332726	0.00169612
ENSG00000143333	RGS16	0.122141	0.267312	0.648517	0.845224	0.5587	0.000398592
ENSG00000135838	NPL	0.0975256	0.103956	0.350141	0.654546	0.43266	0.00243536
ENSG00000135829	DHX9	0.314562	0.143327	0.0299607	0.187674	0.124054	0.00724704
ENSG00000135862	LAMC1	0.268941	0.165092	0.107267	0.369801	0.244441	5.96952e-06
ENSG00000232860	SMG7-AS1	-0.140833	0.351058	0.688974	0.868425	0.574036	0.000295723
ENSG00000116698	SMG7	0.226331	0.188035	0.231141	0.539251	0.356449	0.00257049
ENSG00000270009	ENSG00000270009	-0.0411105	0.276501	0.882046	0.956462	0.632229	6.36404e-05
ENSG00000162704	ARPC5	0.133405	0.0928364	0.154017	0.446787	0.29533	4.61498e-08
ENSG00000143344	RGL1	-0.0599181	0.201546	0.766777	0.906672	0.599317	1.52769e-05
ENSG00000198756	COLGALT2	0.141238	0.154792	0.364459	0.667229	0.441044	0.000820491
ENSG00000198860	TSEN15	-0.176037	0.117253	0.13638	0.419865	0.277534	0.00240415
ENSG00000116667	C1orf21	0.219658	0.118936	0.0682675	0.292528	0.193363	0.00250937
ENSG00000116406	EDEM3	0.109454	0.0975336	0.264326	0.574199	0.37955	0.00165067
ENSG00000135842	FAM129A	0.195302	0.138944	0.162949	0.460587	0.304452	0.000686141
ENSG00000121481	RNF2	0.0144711	0.125787	0.908603	0.967965	0.639833	9.03071e-07
ENSG00000121486	TRMT1L	-0.293187	0.124203	0.0198095	0.150039	0.0991771	0.0079189
ENSG00000116668	SWT1	-0.558735	0.12252	1.16563e-05	0.00151212	0.000999526	0.0279741
ENSG00000116679	IVNS1ABP	-0.0395582	0.267458	0.882681	0.956664	0.632363	1.21053e-06
ENSG00000116690	PRG4	-0.253543	0.261694	0.33463	0.641351	0.423938	0.00261581
ENSG00000047410	TPR	-0.123827	0.155385	0.427208	0.714872	0.472536	0.00065796
ENSG00000157181	ODR4	-0.0629149	0.145577	0.666364	0.856025	0.565839	0.000440428
ENSG00000116703	PDC	-0.0332389	0.288243	0.908408	0.967853	0.639758	0.000252773
ENSG00000073756	PTGS2	-0.969371	0.193011	1.79833e-06	0.000401777	0.000265578	0.0269874
ENSG00000116711	PLA2G4A	-0.19553	0.147501	0.187408	0.490933	0.32451	0.00289402
ENSG00000236030	ENSG00000236030	1.08044	0.303765	0.000531748	0.0179699	0.0118783	0.0172318
ENSG00000228215	ENSG00000228215	-0.100706	0.228102	0.659673	0.85248	0.563496	6.45509e-05
ENSG00000150681	RGS18	-0.0758991	0.12953	0.559401	0.797176	0.52694	4.20246e-06
ENSG00000090104	RGS1	0.792745	0.191244	6.60482e-05	0.00480747	0.00317778	0.0208024
ENSG00000231767	ENSG00000231767	-0.0932197	0.185569	0.616631	0.828105	0.547384	0.000175
ENSG00000116741	RGS2	-0.393783	0.122521	0.00168707	0.0354747	0.023449	0.0101476
ENSG00000234871	ENSG00000234871	0.487612	0.262515	0.0655652	0.287669	0.190151	0.00513117
ENSG00000116750	UCHL5	0.136999	0.118174	0.248549	0.558461	0.369147	0.00184868
ENSG00000116747	TROVE2	0.121245	0.0773824	0.120223	0.392037	0.259139	0.0011538
ENSG00000023572	GLRX2	0.290829	0.249436	0.245772	0.555302	0.367059	0.00209916
ENSG00000134371	CDC73	0.103421	0.136519	0.450087	0.731249	0.483361	0.00089151
ENSG00000227240	ENSG00000227240	-0.341603	0.200132	0.0910467	0.33746	0.223064	0.00631535
ENSG00000000971	CFH	-0.0773158	0.12389	0.534522	0.783872	0.518145	0.00120463
ENSG00000066279	ASPM	0.0624522	0.257058	0.808467	0.926483	0.612413	1.9085e-05
ENSG00000177888	ZBTB41	-0.0822542	0.0878544	0.351015	0.655266	0.433136	0.00115082
ENSG00000134376	CRB1	0.221183	0.278498	0.428593	0.716319	0.473492	0.000871957
ENSG00000213047	DENND1B	0.0421546	0.106558	0.693092	0.871319	0.575949	0.000582035
ENSG00000203724	C1orf53	0.332092	0.327047	0.311857	0.620754	0.410323	0.00175886
ENSG00000151414	NEK7	0.017567	0.0798065	0.826222	0.933601	0.617117	3.18463e-05
ENSG00000081237	PTPRC	-0.145339	0.0839305	0.0859205	0.327913	0.216753	0.00335271
ENSG00000229989	MIR181A1HG	0.836958	0.219713	0.000222223	0.010576	0.00699078	0.0231388
ENSG00000203721	LINC00862	0.108234	0.232069	0.641719	0.841638	0.556329	0.000338825
ENSG00000162702	ZNF281	0.116998	0.20335	0.566047	0.800336	0.529028	0.000515197
ENSG00000118193	KIF14	-0.0606402	0.283402	0.830918	0.935878	0.618622	9.64887e-05
ENSG00000118197	DDX59	-0.199985	0.248451	0.422899	0.712339	0.470862	1.61543e-06
ENSG00000118200	CAMSAP2	-0.0654609	0.238177	0.783911	0.914732	0.604645	0.000203624
ENSG00000170128	GPR25	-0.216828	0.236031	0.360356	0.663987	0.438901	0.0039662
ENSG00000233217	MROH3P	-0.294654	0.281617	0.297457	0.607067	0.401276	0.00177442
ENSG00000116852	KIF21B	0.104976	0.104186	0.316508	0.624705	0.412935	0.00106398
ENSG00000232237	ASCL5	0.290282	0.282862	0.306689	0.61605	0.407214	0.00163002
ENSG00000116857	TMEM9	0.507154	0.201114	0.0132939	0.121919	0.0805892	0.00116859
ENSG00000174307	PHLDA3	0.338797	0.257379	0.190883	0.494707	0.327005	0.00902134
ENSG00000159176	CSRP1	0.171241	0.143664	0.236068	0.545055	0.360286	0.00362737
ENSG00000224536	ENSG00000224536	0.139919	0.181899	0.443303	0.725577	0.479612	0.00199097
ENSG00000198700	IPO9	-0.226506	0.216051	0.296468	0.605894	0.400501	0.00154449
ENSG00000198892	SHISA4	-0.215269	0.155343	0.169619	0.469077	0.310063	0.00115345
ENSG00000134375	TIMM17A	-0.326096	0.173137	0.061989	0.279472	0.184733	0.0059893
ENSG00000176393	RNPEP	0.231202	0.103761	0.0287011	0.182589	0.120693	3.06487e-06
ENSG00000163435	ELF3	-0.94769	0.218175	3.17109e-05	0.00294995	0.00194994	0.0266177
ENSG00000143862	ARL8A	0.0769603	0.100451	0.446104	0.728616	0.481621	3.45334e-06
ENSG00000143851	PTPN7	-0.378183	0.11832	0.00189178	0.0378498	0.025019	0.00958902
ENSG00000243323	PTPRVP	-0.224288	0.289219	0.439545	0.723127	0.477993	0.0022374
ENSG00000133067	LGR6	0.0131472	0.121339	0.91399	0.969424	0.640797	0.00028983
ENSG00000077152	UBE2T	-0.0591819	0.272552	0.828457	0.934475	0.617696	8.96048e-07
ENSG00000077157	PPP1R12B	-0.0875311	0.221642	0.693588	0.871419	0.576015	0.00025159
ENSG00000143858	SYT2	-0.800334	0.239202	0.00107267	0.0274324	0.018133	0.0160822
ENSG00000117139	KDM5B	0.194134	0.281437	0.491593	0.756796	0.500248	0.000601356
ENSG00000234996	ENSG00000234996	-0.23213	0.292593	0.429017	0.716319	0.473492	0.00097734
ENSG00000183155	RABIF	0.032087	0.193871	0.868812	0.951894	0.62921	4.62704e-05
ENSG00000117153	KLHL12	-0.111233	0.255548	0.664107	0.854763	0.565005	0.000232369
ENSG00000159346	ADIPOR1	-0.0261712	0.0955196	0.784624	0.914732	0.604645	7.71941e-05
ENSG00000159348	CYB5R1	-0.209531	0.116437	0.0749135	0.305314	0.201815	0.00672437
ENSG00000163444	TMEM183A	0.0571628	0.137346	0.677986	0.862277	0.569972	0.000340205
ENSG00000143847	PPFIA4	-0.312993	0.0889865	0.000766602	0.0223416	0.014768	0.00333981
ENSG00000163485	ADORA1	-0.432873	0.28448	0.131125	0.410685	0.271466	0.00277873
ENSG00000133055	MYBPH	-0.408571	0.229433	0.0777551	0.311136	0.205664	0.00381168
ENSG00000133048	CHI3L1	-0.639512	0.146304	3.34936e-05	0.00307873	0.00203507	0.017576
ENSG00000133063	CHIT1	-0.0913286	0.274282	0.739766	0.892258	0.589789	0.000413525
ENSG00000231507	LINC01353	-0.375544	0.282692	0.186355	0.48958	0.323616	0.00271673
ENSG00000233791	LINC01136	0.245368	0.315071	0.437531	0.721415	0.476861	0.000941899
ENSG00000159388	BTG2	-1.38061	0.204739	1.02265e-09	1.20876e-06	7.98998e-07	0.024632
ENSG00000058668	ATP2B4	-0.0881485	0.0865366	0.310611	0.620008	0.40983	0.00391607
ENSG00000122188	LAX1	-0.371664	0.101569	0.000381552	0.0150045	0.00991808	0.0158719
ENSG00000058673	ZC3H11A	0.116601	0.212663	0.584546	0.811975	0.536722	0.000884894
ENSG00000182004	SNRPE	0.0626659	0.120712	0.604578	0.821698	0.543149	0.000281464
ENSG00000143842	SOX13	0.229002	0.123562	0.0668014	0.290304	0.191893	0.00224938
ENSG00000143845	ETNK2	-0.36355	0.27416	0.187149	0.490933	0.32451	0.00270702
ENSG00000143850	PLEKHA6	0.358992	0.35103	0.308409	0.617406	0.40811	0.00175161
ENSG00000226330	ENSG00000226330	0.020368	0.23278	0.930425	0.975398	0.644745	0.00101898
ENSG00000133056	PIK3C2B	-0.311296	0.138445	0.0263403	0.174798	0.115543	0.0082266
ENSG00000198625	MDM4	-0.138341	0.124741	0.269611	0.578724	0.382541	0.00313655
ENSG00000240710	ENSG00000240710	0.170402	0.17956	0.344433	0.65007	0.429702	0.00135677
ENSG00000170382	LRRN2	-0.104132	0.17819	0.560126	0.797661	0.52726	0.000475569
ENSG00000174529	TMEM81	0.154415	0.261017	0.555294	0.795099	0.525567	0.00205043
ENSG00000117222	RBBP5	-0.153974	0.233132	0.510182	0.769289	0.508506	0.000626875
ENSG00000133059	DSTYK	0.60006	0.256021	0.0206501	0.152937	0.101092	0.00851218
ENSG00000133069	TMCC2	-0.0112763	0.102279	0.912455	0.968996	0.640514	0.00142564
ENSG00000163545	NUAK2	0.142261	0.232996	0.542635	0.788674	0.521319	0.000575432
ENSG00000162873	KLHDC8A	0.0490395	0.149647	0.743783	0.894341	0.591167	5.07643e-06
ENSG00000186007	LEMD1	0.284607	0.311111	0.362045	0.665426	0.439852	0.00128052
ENSG00000224717	ENSG00000224717	0.132218	0.323455	0.683413	0.864692	0.571568	0.000257881
ENSG00000117266	CDK18	-0.36858	0.181893	0.0451211	0.239149	0.15808	0.00342149
ENSG00000174514	MFSD4A	0.583585	0.258378	0.025705	0.172504	0.114026	0.00822049
ENSG00000158711	ELK4	-0.0931175	0.0740581	0.21101	0.517347	0.34197	0.00219045
ENSG00000158715	SLC45A3	-0.0512282	0.18259	0.779581	0.912634	0.603258	0.00077825
ENSG00000069275	NUCKS1	0.089145	0.137399	0.517653	0.773449	0.511256	0.000624249
ENSG00000117280	RAB29	-0.280755	0.115336	0.016446	0.136648	0.0903253	0.00700468
ENSG00000133065	SLC41A1	-0.113801	0.115143	0.325342	0.633721	0.418894	0.0018143
ENSG00000162877	PM20D1	-0.0340535	0.204127	0.867946	0.951785	0.629137	0.00513337
ENSG00000196550	FAM72A	0.516678	0.220696	0.0207465	0.153328	0.101351	0.00820587
ENSG00000196533	ENSG00000196533	0.184722	0.206893	0.373816	0.672932	0.444813	0.00180244
ENSG00000240754	ENSG00000240754	-0.0539715	0.259259	0.835471	0.937828	0.619911	4.65089e-05
ENSG00000196188	CTSE	-0.139242	0.142578	0.331242	0.638505	0.422057	0.000712246
ENSG00000163486	ENSG00000163486	0.115341	0.122082	0.34652	0.651762	0.430819	0.00138326
ENSG00000143466	ENSG00000143466	0.571605	0.138577	8.81232e-05	0.00578643	0.00382488	0.00483908
ENSG00000162888	C1orf147	-0.255642	0.253315	0.314829	0.623522	0.412153	0.001719
ENSG00000261000	ENSG00000261000	-0.134732	0.174308	0.441982	0.72495	0.479198	0.000101999
ENSG00000136653	ENSG00000136653	-0.0988164	0.130138	0.449227	0.730729	0.483018	0.00177881
ENSG00000143486	EIF2D	0.0241936	0.176024	0.890912	0.960271	0.634747	0.00020602
ENSG00000143479	DYRK3	-0.370443	0.161665	0.0236788	0.165545	0.109426	0.00712459
ENSG00000162889	MAPKAPK2	0.318546	0.112461	0.00551591	0.0719618	0.0475673	0.00531636
ENSG00000142224	IL19	0.0860873	0.315497	0.785454	0.915301	0.605021	0.000604521
ENSG00000162892	IL24	-0.294115	0.0991492	0.00376717	0.057768	0.0381851	0.00591875
ENSG00000162894	FCMR	-0.309327	0.0834408	0.000348748	0.0140501	0.00928722	0.0107866
ENSG00000182795	C1orf116	-0.0927851	0.161598	0.567146	0.800567	0.529181	0.000162522
ENSG00000180667	YOD1	0.158459	0.142572	0.268538	0.577656	0.381835	0.00187411
ENSG00000123836	PFKFB2	-0.357426	0.180199	0.0497221	0.251123	0.165994	0.00785575
ENSG00000123843	C4BPB	0.597861	0.235085	0.0125264	0.117425	0.0776185	0.00728741
ENSG00000123838	C4BPA	0.295044	0.301671	0.330155	0.637637	0.421483	0.000237656
ENSG00000196352	CD55	-0.0610625	0.148731	0.682281	0.864196	0.571241	0.00230263
ENSG00000117322	CR2	-0.107729	0.147476	0.466858	0.741434	0.490094	0.0033777
ENSG00000203710	CR1	0.146047	0.127252	0.254644	0.565092	0.37353	5.16693e-05
ENSG00000197721	CR1L	-0.251988	0.119706	0.0377488	0.214982	0.142105	0.00625995
ENSG00000117335	CD46	-0.0748559	0.127007	0.556787	0.795798	0.526029	0.000252706
ENSG00000203709	MIR29B2CHG	-0.71195	0.223359	0.00181002	0.0370699	0.0245035	0.0140968
ENSG00000174059	CD34	0.139087	0.290256	0.632711	0.836498	0.552932	0.000438241
ENSG00000076356	PLXNA2	0.0853131	0.181003	0.638285	0.839956	0.555218	0.000325284
ENSG00000196878	LAMB3	0.324497	0.332965	0.331651	0.638761	0.422226	0.00122806
ENSG00000227591	ENSG00000227591	-0.217614	0.264469	0.41241	0.704399	0.465613	0.00132109
ENSG00000009790	TRAF3IP3	-0.363098	0.124692	0.00446427	0.063243	0.0418041	0.0018556
ENSG00000162757	C1orf74	0.265341	0.29545	0.370796	0.670824	0.44342	0.00125073
ENSG00000117595	IRF6	-0.399478	0.218269	0.0709296	0.298041	0.197007	0.00129374
ENSG00000117597	DIEXF	-0.298547	0.1754	0.0916407	0.338597	0.223815	0.00142942
ENSG00000054392	HHAT	-0.0467052	0.241772	0.847173	0.943219	0.623475	1.02427e-05
ENSG00000143473	KCNH1	0.263823	0.264356	0.320276	0.627828	0.414999	0.000664406
ENSG00000234004	ENSG00000234004	0.281397	0.226372	0.216258	0.523034	0.34573	0.00213464
ENSG00000117625	RCOR3	-0.18041	0.0740891	0.016359	0.136489	0.0902202	0.00871543
ENSG00000082512	TRAF5	-0.305412	0.0799708	0.000226607	0.0106897	0.00706599	0.0141706
ENSG00000153363	LINC00467	-0.30633	0.296389	0.303271	0.612656	0.40497	0.00165313
ENSG00000170385	SLC30A1	0.262713	0.179655	0.146325	0.435614	0.287944	0.00436137
ENSG00000117650	NEK2	0.216868	0.253281	0.393536	0.689645	0.455861	0.00102557
ENSG00000123684	LPGAT1	0.224868	0.141943	0.116345	0.384772	0.254337	0.000602981
ENSG00000143493	INTS7	-0.0566619	0.245042	0.817497	0.931376	0.615646	8.33929e-05
ENSG00000143476	DTL	0.0193366	0.280461	0.945139	0.981554	0.648815	7.41664e-06
ENSG00000066027	PPP2R5A	0.321034	0.127258	0.0131215	0.121022	0.0799965	0.00504017
ENSG00000065600	TMEM206	0.0483813	0.184005	0.793057	0.918373	0.607051	9.49778e-05
ENSG00000117691	NENF	-0.120962	0.103848	0.246818	0.556535	0.367874	0.00208034
ENSG00000260805	ENSG00000260805	0.357333	0.286668	0.214819	0.521881	0.344968	0.00239573
ENSG00000162772	ATF3	-0.629683	0.186986	0.0010198	0.026761	0.0176892	0.0138979
ENSG00000237980	ENSG00000237980	-0.175166	0.234152	0.455761	0.734238	0.485337	0.000869448
ENSG00000123685	BATF3	-0.610157	0.15515	0.000158226	0.00862789	0.0057031	0.0134971
ENSG00000117697	NSL1	-0.104263	0.186222	0.576549	0.805487	0.532433	0.000348873
ENSG00000203705	TATDN3	-0.468691	0.17266	0.00773576	0.0878641	0.0580789	0.00652131
ENSG00000198468	FLVCR1-AS1	0.302542	0.160476	0.0630354	0.28206	0.186444	0.00204238
ENSG00000162769	FLVCR1	0.0612495	0.174183	0.72585	0.886138	0.585744	3.61415e-08
ENSG00000143494	VASH2	-0.0725995	0.255796	0.777001	0.910862	0.602087	0.000125608
ENSG00000174606	ANGEL2	-0.193512	0.092646	0.0395737	0.221343	0.146309	0.00913993
ENSG00000136643	RPS6KC1	0.241413	0.172397	0.163796	0.46152	0.305069	0.00301418
ENSG00000143499	SMYD2	-0.097649	0.187457	0.603471	0.821619	0.543097	6.86308e-05
ENSG00000228470	ENSG00000228470	-0.0628652	0.318202	0.843695	0.941432	0.622294	6.08826e-05
ENSG00000117724	CENPF	-0.525445	0.271884	0.0556892	0.266067	0.175873	0.00618779
ENSG00000136636	KCTD3	-0.23107	0.181914	0.206464	0.511659	0.338211	0.00249404
ENSG00000092978	GPATCH2	0.0412013	0.161635	0.799213	0.921918	0.609395	0.000128488
ENSG00000067533	RRP15	-0.177716	0.152022	0.244536	0.554263	0.366372	0.00211012
ENSG00000092969	TGFB2	0.0751928	0.291127	0.796646	0.92057	0.608504	1.27794e-05
ENSG00000228063	LYPLAL1-AS1	-0.0266244	0.155722	0.864535	0.950728	0.628438	0.000136559
ENSG00000143353	LYPLAL1	-0.0392097	0.125619	0.755476	0.900059	0.594946	9.13398e-05
ENSG00000136628	EPRS	-0.10166	0.122033	0.406402	0.700309	0.46291	0.00125771
ENSG00000162813	BPNT1	-0.251863	0.206179	0.224079	0.531957	0.351628	0.00230192
ENSG00000067704	IARS2	-0.073896	0.124981	0.555373	0.795099	0.525567	0.000543999
ENSG00000118873	RAB3GAP2	0.134236	0.151278	0.37653	0.675051	0.446214	0.00122117
ENSG00000162817	C1orf115	0.047028	0.212463	0.82529	0.933456	0.617022	5.18814e-05
ENSG00000117791	2018-03-02	0.110768	0.252477	0.661728	0.853545	0.5642	0.000523669
ENSG00000186205	2018-03-01	0.172263	0.133069	0.198481	0.50303	0.332507	0.00365048
ENSG00000257551	HLX-AS1	0.343949	0.226611	0.131775	0.411678	0.272123	0.00369684
ENSG00000136630	HLX	0.0255161	0.130843	0.845713	0.942295	0.622864	0.000184799
ENSG00000143507	DUSP10	0.0225298	0.269476	0.933513	0.976432	0.645429	4.81749e-06
ENSG00000227925	LINC01655	0.0327151	0.212197	0.877813	0.954475	0.630915	0.00115647
ENSG00000238042	LINC02257	0.0652346	0.252641	0.79676	0.920604	0.608526	0.000247943
ENSG00000232679	LINC01705	-0.139544	0.156737	0.376374	0.674955	0.44615	0.00318347
ENSG00000143512	HHIPL2	-0.0982364	0.349902	0.779346	0.912479	0.603156	0.000122912
ENSG00000143498	TAF1A	-0.192092	0.179384	0.28655	0.595364	0.39354	0.00156676
ENSG00000225265	TAF1A-AS1	-0.428274	0.315571	0.177232	0.478748	0.316456	0.00236726
ENSG00000154305	MIA3	0.121105	0.145696	0.407501	0.701301	0.463566	0.00150266
ENSG00000186063	AIDA	-0.0927193	0.13239	0.485041	0.753677	0.498186	0.000689941
ENSG00000162819	BROX	0.0749974	0.0900529	0.406656	0.700393	0.462965	0.000660358
ENSG00000197520	FAM177B	-0.384814	0.187919	0.0432213	0.233521	0.154359	0.00362387
ENSG00000154309	DISP1	-0.177375	0.260737	0.497615	0.761693	0.503485	0.000785129
ENSG00000187554	TLR5	-0.0713381	0.116645	0.542178	0.788674	0.521319	0.000292491
ENSG00000143502	SUSD4	-0.094562	0.177723	0.59628	0.817394	0.540304	0.00183849
ENSG00000203697	CAPN8	-0.382492	0.296634	0.200145	0.504608	0.33355	0.000266435
ENSG00000162909	CAPN2	-0.0914108	0.179534	0.611803	0.825349	0.545562	3.19358e-05
ENSG00000143514	TP53BP2	-0.00180803	0.220611	0.993474	0.99682	0.658906	4.20598e-05
ENSG00000272645	GTF2IP20	-0.390617	0.203008	0.0571002	0.268414	0.177424	0.00729751
ENSG00000232372	ENSG00000232372	0.0976638	0.233874	0.676977	0.861715	0.5696	1.84517e-05
ENSG00000185495	ENSG00000185495	0.253768	0.164395	0.125217	0.401083	0.265119	0.00335313
ENSG00000229930	ENSG00000229930	0.651199	0.26277	0.0146304	0.128253	0.0847765	0.00667244
ENSG00000143756	FBXO28	0.0228388	0.138895	0.869672	0.952197	0.629409	3.54253e-05
ENSG00000143753	DEGS1	-0.379514	0.194194	0.053868	0.260978	0.172509	0.0031449
ENSG00000143748	NVL	-0.486106	0.247307	0.0519157	0.255641	0.168981	0.00494763
ENSG00000143771	CNIH4	0.0243403	0.163458	0.881941	0.956462	0.632229	0.000402165
ENSG00000162923	WDR26	-0.00533103	0.141477	0.970005	0.989482	0.654055	6.87808e-06
ENSG00000143786	CNIH3	-0.634635	0.170107	0.000308476	0.013024	0.00860898	0.0122836
ENSG00000185842	DNAH14	-0.104885	0.213342	0.623853	0.832597	0.550353	0.000589807
ENSG00000143815	LBR	0.0829148	0.112236	0.461609	0.738115	0.4879	8.01757e-06
ENSG00000234476	ENSG00000234476	-0.231	0.340527	0.498774	0.762173	0.503802	0.000714691
ENSG00000154380	ENAH	0.494865	0.279065	0.0786777	0.312805	0.206767	0.0030428
ENSG00000143742	SRP9	0.106079	0.080523	0.190812	0.494707	0.327005	0.000366641
ENSG00000143819	EPHX1	0.514263	0.207527	0.0144922	0.127626	0.0843619	0.00914923
ENSG00000196187	TMEM63A	0.0611082	0.100863	0.54585	0.789662	0.521973	0.00161956
ENSG00000243709	LEFTY1	-0.0971161	0.210979	0.646231	0.844066	0.557934	2.07164e-05
ENSG00000255835	ENSG00000255835	-0.2842	0.267663	0.290362	0.59859	0.395672	0.00171267
ENSG00000143751	SDE2	0.258552	0.152677	0.0928252	0.340832	0.225293	0.00438064
ENSG00000272562	ENSG00000272562	-0.0706339	0.306211	0.817934	0.931376	0.615646	8.29876e-05
ENSG00000163041	H3F3A	-0.0542241	0.138689	0.696761	0.872567	0.576774	0.000882622
ENSG00000182827	ACBD3	0.0529077	0.10937	0.629471	0.835287	0.552131	1.79466e-05
ENSG00000183814	LIN9	0.38678	0.221062	0.082742	0.321184	0.212305	0.00357248
ENSG00000143799	PARP1	0.117052	0.131232	0.374377	0.673439	0.445149	0.00084374
ENSG00000143772	ITPKB	0.210594	0.115327	0.0705348	0.29741	0.19659	0.00187028
ENSG00000143801	PSEN2	0.0879216	0.18479	0.635139	0.837754	0.553762	0.00109341
ENSG00000163050	COQ8A	0.211877	0.182459	0.24817	0.558249	0.369007	0.00199884
ENSG00000143776	CDC42BPA	0.627963	0.255106	0.0152973	0.131843	0.0871494	0.00595079
ENSG00000181450	ZNF678	0.438032	0.171288	0.0116977	0.113707	0.0751613	0.00971515
ENSG00000143740	SNAP47	0.137277	0.19335	0.479074	0.749753	0.495593	0.000414765
ENSG00000143816	WNT9A	0.205133	0.274377	0.456276	0.73457	0.485557	6.60444e-05
ENSG00000143761	ARF1	0.251965	0.0712968	0.000607486	0.019544	0.0129188	0.0117774
ENSG00000143793	C1orf35	-0.043744	0.14664	0.765943	0.906039	0.598899	0.000138754
ENSG00000162910	MRPL55	0.0787143	0.153374	0.608736	0.823976	0.544655	0.00101241
ENSG00000143774	GUK1	-0.154603	0.088785	0.084642	0.325263	0.215001	0.00562396
ENSG00000198835	GJC2	0.592397	0.259178	0.0238915	0.166152	0.109828	0.0078366
ENSG00000203684	IBA57-AS1	-0.413457	0.300494	0.17121	0.471349	0.311565	0.00291152
ENSG00000181873	IBA57	-0.0583822	0.211347	0.78292	0.914485	0.604482	1.54857e-06
ENSG00000162913	OBSCN-AS1	0.0455882	0.229853	0.843156	0.941432	0.622294	0.00151667
ENSG00000154358	OBSCN	0.131053	0.105234	0.215857	0.522619	0.345455	0.00239848
ENSG00000154370	TRIM11	0.0881352	0.211699	0.677905	0.862242	0.569949	0.000426654
ENSG00000162931	TRIM17	-0.136726	0.27566	0.620778	0.830759	0.549138	0.000424963
ENSG00000181218	HIST3H2A	-0.09788	0.188043	0.603789	0.821698	0.543149	9.58797e-05
ENSG00000168159	RNF187	0.105701	0.106201	0.322209	0.629946	0.416399	0.00539772
ENSG00000215811	BTNL10	-0.40789	0.18057	0.0257375	0.17265	0.114123	0.00768142
ENSG00000234975	FTH1P2	-0.0300374	0.19408	0.877303	0.954323	0.630815	0.000175698
ENSG00000116574	RHOU	0.275431	0.209957	0.192387	0.496429	0.328144	0.00449426
ENSG00000177788	ENSG00000177788	-0.187288	0.30308	0.537737	0.786439	0.519842	0.000731149
ENSG00000168118	RAB4A	0.461472	0.144557	0.00183942	0.0374132	0.0247304	0.0105199
ENSG00000154429	CCSAP	-0.0650089	0.186653	0.728421	0.887011	0.586321	0.000122457
ENSG00000226920	ENSG00000226920	0.0891389	0.325438	0.784593	0.914732	0.604645	0.000116992
ENSG00000069248	NUP133	-0.100605	0.218623	0.646175	0.844066	0.557934	0.000301724
ENSG00000135776	ABCB10	-0.221361	0.117209	0.061656	0.278595	0.184154	0.00402995
ENSG00000135801	TAF5L	-0.162114	0.216687	0.455723	0.734238	0.485337	0.000869591
ENSG00000135763	URB2	-0.314362	0.224737	0.164255	0.462489	0.305709	0.00300767
ENSG00000228058	LINC01736	0.150094	0.259714	0.564338	0.7996	0.528542	0.000527154
ENSG00000143641	GALNT2	0.178235	0.173916	0.307488	0.616739	0.407669	0.00188463
ENSG00000177614	PGBD5	-0.786166	0.24236	0.00158934	0.034363	0.0227142	0.0144173
ENSG00000135775	COG2	-0.309226	0.290424	0.288968	0.597703	0.395086	0.00175357
ENSG00000119280	C1orf198	0.0198174	0.110633	0.858236	0.947868	0.626548	0.000675809
ENSG00000143643	TTC13	0.0698897	0.120235	0.562185	0.799444	0.528438	0.00210007
ENSG00000173409	ARV1	-0.183391	0.243175	0.45219	0.7323	0.484056	0.000606146
ENSG00000182118	FAM89A	0.409819	0.268914	0.130273	0.409232	0.270505	0.00306809
ENSG00000143633	C1orf131	-0.620728	0.169624	0.000376603	0.0148846	0.00983884	0.0191745
ENSG00000116906	GNPAT	-0.220529	0.184082	0.233848	0.542893	0.358857	0.000432041
ENSG00000116903	EXOC8	0.0869718	0.194945	0.656242	0.850699	0.562318	0.000310081
ENSG00000010072	SPRTN	-0.58991	0.234023	0.012965	0.119997	0.0793192	0.00914834
ENSG00000135766	EGLN1	0.100192	0.104367	0.338934	0.645059	0.426389	0.000927084
ENSG00000233461	ENSG00000233461	0.208363	0.176442	0.239854	0.548988	0.362885	0.00215917
ENSG00000270106	TSNAX-DISC1	-0.00270296	0.30014	0.992828	0.99667	0.658806	1.26544e-07
ENSG00000162946	DISC1	-0.0602023	0.21151	0.776529	0.910693	0.601975	8.57911e-05
ENSG00000116991	SIPA1L2	-0.00134992	0.187446	0.994267	0.997119	0.659103	0.000699853
ENSG00000212916	MAP10	-0.652951	0.271877	0.0178885	0.142877	0.094443	0.00701802
ENSG00000135778	NTPCR	0.205349	0.191459	0.286605	0.595364	0.39354	0.000642875
ENSG00000135749	PCNX2	-0.0752452	0.11053	0.497427	0.76155	0.50339	0.000360204
ENSG00000143674	MAP3K21	-0.259202	0.219062	0.239399	0.548658	0.362667	0.00171336
ENSG00000183780	SLC35F3	-0.264526	0.202821	0.195857	0.501361	0.331403	0.00173655
ENSG00000236358	ENSG00000236358	-0.0108061	0.266036	0.967672	0.988941	0.653698	0.000200284
ENSG00000231663	ENSG00000231663	0.052782	0.201226	0.793673	0.91866	0.607242	0.00025193
ENSG00000168275	COA6	0.0530571	0.158738	0.738788	0.891935	0.589576	0.000166506
ENSG00000059588	TARBP1	-0.318559	0.159172	0.0478604	0.246678	0.163056	0.00587647
ENSG00000168264	IRF2BP2	0.16229	0.154611	0.295966	0.605328	0.400126	0.000964565
ENSG00000238005	ENSG00000238005	-0.484935	0.207036	0.0212884	0.155445	0.10275	0.000284672
ENSG00000258082	ENSG00000258082	-0.166974	0.286417	0.560919	0.798278	0.527668	0.000528904
ENSG00000173726	TOMM20	0.330052	0.0956872	0.000780604	0.0224229	0.0148217	0.0130099
ENSG00000188739	RBM34	0.00720181	0.284403	0.979837	0.993049	0.656413	4.74408e-07
ENSG00000054267	ARID4B	-0.0938347	0.107143	0.382811	0.680579	0.449868	0.00118297
ENSG00000152904	GGPS1	-0.204234	0.169643	0.231021	0.53905	0.356316	0.00180028
ENSG00000116957	ENSG00000116957	0.23626	0.162994	0.150445	0.441295	0.291699	1.94752e-05
ENSG00000162885	B3GALNT2	0.271704	0.177598	0.129464	0.408184	0.269813	1.30932e-05
ENSG00000143669	LYST	-0.335263	0.119384	0.0058937	0.074533	0.0492669	0.00763355
ENSG00000116962	NID1	-0.344662	0.154279	0.0275941	0.1792	0.118452	0.0015695
ENSG00000077585	GPR137B	-0.144265	0.207638	0.488974	0.755518	0.499403	0.000667441
ENSG00000086619	ERO1B	0.216353	0.207743	0.300133	0.609974	0.403197	0.00448096
ENSG00000186197	EDARADD	-0.322959	0.231876	0.166454	0.465099	0.307434	0.00175408
ENSG00000116977	LGALS8	0.100201	0.22518	0.657074	0.85103	0.562537	0.000308481
ENSG00000119285	HEATR1	0.163637	0.102237	0.112042	0.376736	0.249025	0.00401049
ENSG00000116984	MTR	-0.110556	0.137061	0.421415	0.711144	0.470071	0.000976867
ENSG00000237991	RPL35P1	-0.16444	0.28348	0.562959	0.7996	0.528542	0.000125777
ENSG00000198626	RYR2	0.059794	0.156809	0.703961	0.877121	0.579783	2.71623e-05
ENSG00000133019	CHRM3	-0.250688	0.30037	0.405475	0.699235	0.4622	0.00108104
ENSG00000180875	GREM2	0.29142	0.216723	0.182303	0.485196	0.320718	0.00267089
ENSG00000182901	RGS7	-0.480764	0.262688	0.0697574	0.295917	0.195603	0.00608071
ENSG00000091483	FH	0.100863	0.159107	0.527486	0.779173	0.515039	4.96881e-05
ENSG00000117009	KMO	-0.410894	0.163262	0.013088	0.120788	0.0798415	0.00942686
ENSG00000054277	OPN3	0.0350159	0.21658	0.871822	0.952598	0.629675	9.78107e-05
ENSG00000162843	WDR64	-0.156903	0.272646	0.56596	0.800319	0.529017	0.000515426
ENSG00000174371	EXO1	-0.0923707	0.303273	0.761173	0.9035	0.597221	0.000144644
ENSG00000253326	ENSG00000253326	-0.231045	0.281009	0.412834	0.704898	0.465943	0.000104314
ENSG00000214837	LINC01347	0.183782	0.279423	0.511972	0.770314	0.509183	0.000702841
ENSG00000143702	CEP170	0.0316816	0.097533	0.745888	0.895332	0.591822	0.000894225
ENSG00000054282	SDCCAG8	0.041731	0.16382	0.799382	0.921977	0.609434	7.82814e-05
ENSG00000117020	AKT3	0.330609	0.132031	0.0138758	0.124906	0.0825637	0.00679088
ENSG00000226828	ENSG00000226828	-0.13445	0.261148	0.607578	0.822823	0.543892	0.000338667
ENSG00000179456	ZBTB18	-0.159354	0.107245	0.13987	0.424919	0.280875	0.00365094
ENSG00000240963	ENSG00000240963	-0.167624	0.245266	0.495546	0.76019	0.502491	0.000726189
ENSG00000035687	ADSS	0.613388	0.17039	0.000490243	0.0173825	0.01149	0.0171433
ENSG00000179397	CATSPERE	0.0894156	0.282343	0.752008	0.898178	0.593703	3.57609e-05
ENSG00000121644	DESI2	0.0289263	0.163964	0.86024	0.948491	0.62696	4.85503e-05
ENSG00000203667	COX20	0.0935394	0.153613	0.543718	0.788843	0.521432	0.00113548
ENSG00000188206	ENSG00000188206	0.410323	0.115605	0.000543426	0.0181765	0.0120148	0.0176357
ENSG00000153187	HNRNPU	-0.280924	0.15203	0.0669704	0.290373	0.191939	0.00558979
ENSG00000272195	ENSG00000272195	-0.176991	0.270181	0.513608	0.771089	0.509696	0.000817204
ENSG00000203666	EFCAB2	0.275332	0.18174	0.133018	0.413714	0.273468	0.000278267
ENSG00000162849	KIF26B	0.029034	0.325444	0.929055	0.975398	0.644745	4.08526e-06
ENSG00000185420	SMYD3	-0.302401	0.191621	0.117317	0.386555	0.255516	0.0050125
ENSG00000162851	TFB2M	-0.74349	0.216352	0.00082258	0.0230925	0.0152644	0.0148522
ENSG00000162852	CNST	0.194878	0.152607	0.20437	0.508899	0.336386	0.0038761
ENSG00000260698	ENSG00000260698	-0.798098	0.268238	0.00350402	0.0551523	0.0364561	0.0131353
ENSG00000143653	SCCPDH	0.0905775	0.183876	0.623533	0.832378	0.550208	0.000922566
ENSG00000223519	KIF28P	-0.313998	0.247762	0.207545	0.513152	0.339198	0.00249366
ENSG00000153207	AHCTF1	-0.140011	0.16944	0.410236	0.703204	0.464824	0.000795255
ENSG00000135747	ZNF670-ZNF695	0.300485	0.319478	0.348756	0.653503	0.431971	0.00138023
ENSG00000188295	ZNF669	-0.747845	0.23998	0.00227277	0.0426099	0.0281655	0.0138046
ENSG00000196418	ZNF124	0.0928448	0.184511	0.615902	0.827686	0.547107	0.000343694
ENSG00000259865	ENSG00000259865	-0.052252	0.0663495	0.433365	0.718997	0.475263	0.00433249
ENSG00000227671	ENSG00000227671	-0.0772525	0.114354	0.501093	0.763817	0.504889	4.0223e-05
ENSG00000162714	ZNF496	-0.465006	0.195885	0.0198112	0.150039	0.0991771	0.00288331
ENSG00000162711	NLRP3	-0.307855	0.105993	0.00434806	0.0624317	0.0412679	0.0122048
ENSG00000162722	TRIM58	0.104878	0.101133	0.301918	0.611823	0.40442	0.00197265
ENSG00000238243	OR2W3	0.12511	0.113217	0.271723	0.5804	0.383649	0.00134698
ENSG00000196071	OR2L13	0.323352	0.21816	0.14198	0.42906	0.283612	8.57222e-05
ENSG00000175137	SH3BP5L	0.114868	0.132957	0.389442	0.686302	0.453651	0.00140766
ENSG00000171161	ZNF672	-0.110942	0.123469	0.370707	0.670824	0.44342	0.000365042
ENSG00000171163	ZNF692	-0.128868	0.125352	0.305963	0.615216	0.406662	0.00102288
ENSG00000227237	ENSG00000227237	0.00646524	0.361784	0.98577	0.994425	0.657323	5.96636e-07
ENSG00000185220	PGBD2	-0.211521	0.160016	0.188704	0.491896	0.325147	0.0014848
ENSG00000233084	RPL23AP25	0.663109	0.316739	0.038243	0.217147	0.143536	0.00661566
ENSG00000184731	FAM110C	-0.115047	0.259719	0.658623	0.851776	0.563031	0.00048414
ENSG00000035115	SH3YL1	-0.107734	0.109095	0.32622	0.634148	0.419176	3.74058e-05
ENSG00000143727	ACP1	0.135469	0.160338	0.399847	0.694969	0.45938	0.00213116
ENSG00000189292	ALKAL2	-0.17666	0.312756	0.57315	0.804388	0.531707	0.000496602
ENSG00000228643	ENSG00000228643	0.239649	0.307178	0.436964	0.721254	0.476755	0.00156988
ENSG00000236856	ENSG00000236856	-0.132988	0.250898	0.597009	0.817875	0.540622	0.000469206
ENSG00000151353	TMEM18	0.0701952	0.276759	0.800192	0.922146	0.609545	9.95196e-05
ENSG00000233296	ENSG00000233296	0.300111	0.247955	0.229432	0.537056	0.354998	0.000515323
ENSG00000235688	ENSG00000235688	-0.308049	0.270174	0.256837	0.567868	0.375365	2.4119e-05
ENSG00000172554	SNTG2	0.290225	0.210573	0.171501	0.471906	0.311933	0.00194146
ENSG00000115705	TPO	0.448617	0.278076	0.109784	0.373515	0.246896	0.00520407
ENSG00000130508	PXDN	0.141214	0.214656	0.512486	0.770456	0.509277	0.0002333
ENSG00000186487	MYT1L	-0.228058	0.260494	0.384174	0.681622	0.450557	0.00218799
ENSG00000234423	LINC01250	0.227287	0.32136	0.480693	0.751327	0.496633	0.000782742
ENSG00000032389	EIPR1	0.27208	0.207995	0.193295	0.497372	0.328767	0.00261942
ENSG00000171853	TRAPPC12	-0.0764651	0.168222	0.650549	0.84589	0.55914	0.0023719
ENSG00000182551	ADI1	0.20594	0.141165	0.147919	0.437265	0.289035	9.54537e-05
ENSG00000235078	ENSG00000235078	0.294595	0.310979	0.345235	0.650468	0.429964	0.00139063
ENSG00000255767	ENSG00000255767	0.0145376	0.261508	0.955753	0.985062	0.651134	4.82182e-06
ENSG00000171865	RNASEH1	0.28341	0.22825	0.216596	0.523466	0.346015	0.00237737
ENSG00000234171	RNASEH1-AS1	-0.0312461	0.285253	0.912953	0.969023	0.640532	2.07997e-06
ENSG00000171863	RPS7	0.26315	0.114414	0.0233297	0.164477	0.108721	0.00754752
ENSG00000118004	COLEC11	-0.103263	0.183641	0.575015	0.805164	0.53222	0.000337506
ENSG00000205837	LINC00487	-0.364771	0.19908	0.0702042	0.296785	0.196177	0.00190597
ENSG00000225964	NRIR	-0.178811	0.139856	0.204789	0.509481	0.336771	0.000779871
ENSG00000134326	CMPK2	-0.150147	0.137761	0.278658	0.587867	0.388585	7.996e-05
ENSG00000134321	RSAD2	-0.0414717	0.145406	0.776103	0.910578	0.601899	9.9998e-05
ENSG00000228203	RNF144A-AS1	0.505776	0.274126	0.0679406	0.292271	0.193193	0.0156027
ENSG00000151692	RNF144A	0.0874789	0.102443	0.395445	0.691077	0.456807	0.00380498
ENSG00000223884	ENSG00000223884	0.105485	0.291104	0.717669	0.881995	0.583005	0.000204671
ENSG00000229727	ENSG00000229727	-0.197663	0.251497	0.433723	0.719055	0.475301	0.000457083
ENSG00000235576	LINC01871	0.120342	0.120616	0.320702	0.628178	0.415231	0.000488284
ENSG00000235665	LINC00298	-0.17859	0.199308	0.372496	0.671519	0.443879	0.000270951
ENSG00000236790	LINC00299	-0.174448	0.151804	0.253547	0.563726	0.372627	0.00116381
ENSG00000236008	LINC01814	0.274504	0.299868	0.361862	0.665248	0.439734	0.00170655
ENSG00000235092	ID2-AS1	0.0153359	0.31986	0.961836	0.986837	0.652307	3.49748e-05
ENSG00000115738	ID2	0.588745	0.173958	0.00101347	0.0266384	0.0176082	0.015777
ENSG00000260837	ENSG00000260837	0.47701	0.178717	0.00857541	0.0942885	0.0623254	0.0105381
ENSG00000134313	KIDINS220	-0.0701939	0.118507	0.554737	0.794825	0.525386	0.000504913
ENSG00000143797	MBOAT2	0.0830196	0.117621	0.482012	0.752197	0.497208	6.19991e-05
ENSG00000151693	ASAP2	0.110153	0.181536	0.545055	0.789319	0.521746	0.000572853
ENSG00000119185	ITGB1BP1	-0.0128147	0.150155	0.93221	0.975907	0.645082	0.0094355
ENSG00000119203	CPSF3	0.183586	0.183199	0.31881	0.627019	0.414464	0.000266569
ENSG00000134330	IAH1	0.29543	0.156943	0.0622654	0.280161	0.185188	0.00421513
ENSG00000151694	ADAM17	-0.527766	0.2089	0.012791	0.119126	0.0787433	0.00834823
ENSG00000271855	ENSG00000271855	0.72034	0.288423	0.0138353	0.124611	0.0823688	0.0102285
ENSG00000134308	YWHAQ	0.307819	0.110002	0.00603564	0.075222	0.0497223	0.00757845
ENSG00000243491	ENSG00000243491	-0.0111198	0.33088	0.973245	0.990625	0.654811	1.8066e-06
ENSG00000115750	TAF1B	-0.0332159	0.147883	0.822749	0.932681	0.616509	0.000749703
ENSG00000269973	ENSG00000269973	-0.173484	0.210765	0.412287	0.704338	0.465573	0.00168954
ENSG00000134317	GRHL1	-0.0902697	0.173192	0.603461	0.821619	0.543097	0.000537865
ENSG00000260077	ENSG00000260077	-0.151885	0.136365	0.268537	0.577656	0.381835	0.000128998
ENSG00000172059	KLF11	-0.176838	0.130148	0.177059	0.478533	0.316314	0.000624501
ENSG00000171848	RRM2	0.384652	0.226662	0.0922854	0.339744	0.224574	0.00366497
ENSG00000163009	C2orf48	-0.295293	0.260505	0.259402	0.569777	0.376627	0.000571565
ENSG00000115756	HPCAL1	0.201696	0.142132	0.158892	0.454154	0.300199	0.00289773
ENSG00000115758	ODC1	-0.0331817	0.126825	0.79413	0.918924	0.607416	0.00200396
ENSG00000257135	ENSG00000257135	0.549653	0.335343	0.103724	0.362075	0.239334	0.0035927
ENSG00000217258	ENSG00000217258	-0.0994115	0.312748	0.751097	0.89759	0.593314	0.000157527
ENSG00000115761	NOL10	0.357163	0.269224	0.186955	0.490676	0.32434	0.00270939
ENSG00000143882	ATP6V1C2	-0.412819	0.350176	0.240594	0.549744	0.363385	0.00214555
ENSG00000143870	PDIA6	-0.00351607	0.12314	0.97727	0.992237	0.655876	0.000230681
ENSG00000145063	ENSG00000145063	-0.71664	0.262763	0.00733989	0.0858063	0.0567186	0.00955437
ENSG00000162976	PQLC3	-0.358797	0.161504	0.0288449	0.182893	0.120893	0.000229036
ENSG00000134318	ROCK2	0.24481	0.189344	0.198384	0.50303	0.332507	0.00253443
ENSG00000224177	LINC00570	-0.0778917	0.120745	0.52016	0.774462	0.511925	0.000380004
ENSG00000169016	E2F6	0.194301	0.314748	0.538102	0.786544	0.519912	0.00059287
ENSG00000196208	GREB1	0.190998	0.293331	0.516108	0.773008	0.510964	0.000659384
ENSG00000134324	LPIN1	0.107064	0.0790158	0.179759	0.481293	0.318138	0.00486109
ENSG00000224184	MIR3681HG	0.14848	0.166351	0.374716	0.673817	0.445398	0.00339756
ENSG00000071575	TRIB2	-0.370872	0.107176	0.000851444	0.0236551	0.0156362	0.00781394
ENSG00000151779	NBAS	0.502448	0.260331	0.0561342	0.266915	0.176433	0.00375379
ENSG00000079785	DDX1	-0.0124911	0.167206	0.940572	0.979925	0.647738	3.01804e-05
ENSG00000197872	FAM49A	0.0808437	0.119177	0.498908	0.762221	0.503834	0.00331866
ENSG00000163032	VSNL1	-0.132949	0.340833	0.697138	0.872652	0.576829	0.000247129
ENSG00000163029	SMC6	0.063152	0.15145	0.677415	0.861984	0.569778	0.000366879
ENSG00000260331	ENSG00000260331	-0.596306	0.298866	0.0481084	0.247092	0.16333	0.00602691
ENSG00000240857	RDH14	0.0799496	0.192588	0.678746	0.862834	0.57034	0.000271593
ENSG00000236204	LINC01376	-0.178113	0.220205	0.420154	0.710086	0.469372	0.00128529
ENSG00000228784	LINC00954	-0.0716959	0.169877	0.67392	0.860371	0.568712	0.0014826
ENSG00000183891	TTC32	0.217743	0.17397	0.213118	0.519822	0.343606	0.0018165
ENSG00000118965	WDR35	-0.271461	0.161728	0.0961476	0.347089	0.229429	0.0027826
ENSG00000068697	LAPTM4A	0.22679	0.0813513	0.0062623	0.0773331	0.0511178	0.0119253
ENSG00000055917	PUM2	0.223474	0.0971002	0.0232515	0.164261	0.108578	0.00597204
ENSG00000143878	RHOB	0.230353	0.164746	0.16487	0.462925	0.305997	0.00588856
ENSG00000118960	HS1BP3	0.0994382	0.119944	0.408635	0.702126	0.464111	0.00106542
ENSG00000143869	GDF7	-0.00988219	0.216377	0.963656	0.987477	0.65273	1.63464e-05
ENSG00000260396	ENSG00000260396	0.0635814	0.297944	0.831384	0.936003	0.618705	0.000296662
ENSG00000118961	LDAH	-0.0140224	0.209026	0.946634	0.981927	0.649061	0.000448089
ENSG00000119771	KLHL29	0.413412	0.232502	0.0778128	0.31129	0.205765	0.00466138
ENSG00000119778	ATAD2B	0.152647	0.147969	0.304355	0.613889	0.405785	0.00154024
ENSG00000173960	UBXN2A	0.141866	0.250162	0.571833	0.803643	0.531214	0.00230131
ENSG00000205639	MFSD2B	-0.0961256	0.112746	0.39555	0.69116	0.456862	0.0018014
ENSG00000119782	FKBP1B	0.0708377	0.143447	0.622709	0.832082	0.550012	0.00531274
ENSG00000115128	SF3B6	0.00335575	0.106571	0.974934	0.991327	0.655275	2.84392e-05
ENSG00000219626	FAM228B	-0.100634	0.190816	0.599216	0.819084	0.541421	3.3377e-06
ENSG00000198399	ITSN2	-0.121068	0.111027	0.278371	0.587417	0.388287	0.000384823
ENSG00000084676	NCOA1	0.0487929	0.161039	0.762435	0.90413	0.597637	0.000225588
ENSG00000184924	PTRHD1	0.0519227	0.138775	0.70892	0.878677	0.580812	0.000184637
ENSG00000138092	CENPO	0.0917804	0.281177	0.744635	0.894897	0.591534	0.000166109
ENSG00000138031	ADCY3	0.11735	0.189754	0.537373	0.786394	0.519812	0.000594999
ENSG00000115137	DNAJC27	-0.156654	0.18734	0.404576	0.698733	0.461868	0.00108518
ENSG00000224165	DNAJC27-AS1	-0.324353	0.29622	0.275552	0.583822	0.385911	0.00185366
ENSG00000084710	EFR3B	0.399722	0.232536	0.0886105	0.333164	0.220224	0.00436843
ENSG00000115138	POMC	0.0343108	0.235572	0.88452	0.957959	0.633218	0.000113625
ENSG00000272048	ENSG00000272048	0.202535	0.192206	0.293956	0.602997	0.398586	0.00171784
ENSG00000119772	DNMT3A	-0.222092	0.167536	0.187541	0.490933	0.32451	0.00330138
ENSG00000235072	ENSG00000235072	-0.0317992	0.288966	0.912543	0.968996	0.640514	1.88933e-05
ENSG00000138101	DTNB	0.423673	0.23708	0.0766324	0.309251	0.204417	0.00517857
ENSG00000143970	ASXL2	-0.134463	0.11334	0.237639	0.546671	0.361354	0.00217257
ENSG00000084731	KIF3C	-0.0824332	0.148802	0.580723	0.808908	0.534695	0.000825572
ENSG00000084733	RAB10	-0.313776	0.0938182	0.00112649	0.028094	0.0185704	0.015077
ENSG00000157833	GAREM2	0.161617	0.209969	0.443105	0.725577	0.479612	0.00186239
ENSG00000084754	HADHA	0.0402147	0.0959839	0.676015	0.861613	0.569533	6.87009e-05
ENSG00000138029	HADHB	-0.0931565	0.112834	0.411708	0.704201	0.465482	0.0010512
ENSG00000138018	SELENOI	0.59942	0.182748	0.00134218	0.030976	0.0204753	0.0155819
ENSG00000115155	OTOF	-0.0943519	0.195777	0.630929	0.835758	0.552442	6.91589e-06
ENSG00000115163	CENPA	-0.538188	0.15048	0.000496133	0.0173945	0.0114979	0.0181623
ENSG00000084764	MAPRE3	-0.019266	0.155066	0.901329	0.965027	0.63789	4.87053e-05
ENSG00000119777	TMEM214	0.174346	0.153092	0.256868	0.567868	0.375365	0.00200362
ENSG00000084693	AGBL5	-0.398494	0.207674	0.0572506	0.268563	0.177523	0.00562024
ENSG00000228474	OST4	0.0515764	0.115255	0.655375	0.849985	0.561846	0.000383928
ENSG00000138080	EMILIN1	-0.0167851	0.217779	0.938691	0.979051	0.647161	3.98889e-05
ENSG00000138030	KHK	-0.306256	0.315823	0.334241	0.641063	0.423748	0.00111157
ENSG00000143994	ABHD1	-0.408557	0.29955	0.175322	0.47639	0.314898	0.000613614
ENSG00000138073	PREB	-0.258395	0.114902	0.0265436	0.175712	0.116147	0.00428804
ENSG00000138074	SLC5A6	0.309992	0.186552	0.0999047	0.354587	0.234385	0.00150463
ENSG00000138085	ATRAID	0.0795355	0.118076	0.501855	0.764545	0.50537	0.000825183
ENSG00000084774	CAD	0.0212474	0.116098	0.855102	0.946414	0.625587	6.50763e-05
ENSG00000163794	UCN	0.192149	0.232024	0.409384	0.702812	0.464564	0.000441916
ENSG00000115204	MPV17	-0.010631	0.145538	0.941881	0.980273	0.647968	8.32512e-06
ENSG00000115207	GTF3C2	0.458626	0.259202	0.0793747	0.313941	0.207517	0.00588053
ENSG00000234072	ENSG00000234072	-0.00421137	0.188048	0.982168	0.993533	0.656733	1.035e-05
ENSG00000115211	EIF2B4	0.437194	0.198598	0.0294722	0.185627	0.122701	0.00728973
ENSG00000115234	SNX17	-0.0497478	0.0783463	0.526782	0.77884	0.514819	0.000327424
ENSG00000163795	ZNF513	-0.122266	0.143602	0.396101	0.691897	0.457349	0.00112482
ENSG00000115241	PPM1G	-0.123788	0.134197	0.358061	0.66227	0.437766	0.00141056
ENSG00000115216	NRBP1	0.132347	0.145722	0.365553	0.667791	0.441415	0.00150864
ENSG00000157992	KRTCAP3	-0.23526	0.210409	0.265697	0.575491	0.380404	0.00260079
ENSG00000138002	IFT172	-0.209916	0.181786	0.250657	0.560867	0.370737	0.00267911
ENSG00000221843	C2orf16	0.113001	0.323003	0.727021	0.886646	0.58608	0.000190788
ENSG00000198522	GPN1	-0.0660562	0.157189	0.675032	0.860958	0.5691	0.000198784
ENSG00000119760	SUPT7L	-0.514106	0.194255	0.00924273	0.0985932	0.0651709	0.0123083
ENSG00000163798	SLC4A1AP	0.0354455	0.219483	0.871981	0.952598	0.629675	0.000160633
ENSG00000243147	MRPL33	0.137276	0.262837	0.602359	0.820905	0.542625	0.000424735
ENSG00000158019	BABAM2	0.319839	0.163656	0.053089	0.259031	0.171222	0.00371977
ENSG00000075426	FOSL2	0.267854	0.136088	0.0518174	0.255372	0.168803	0.00598003
ENSG00000270210	ENSG00000270210	0.608895	0.280594	0.0318228	0.194936	0.128854	0.00709061
ENSG00000163803	PLB1	-0.28721	0.155595	0.0681376	0.292362	0.193254	0.00063659
ENSG00000230730	ENSG00000230730	-0.108725	0.216593	0.616661	0.828105	0.547384	0.000624462
ENSG00000226833	ENSG00000226833	0.167246	0.277147	0.547298	0.790291	0.522389	0.000477583
ENSG00000213639	PPP1CB	0.0570756	0.189766	0.764091	0.904961	0.598186	0.000144338
ENSG00000163806	SPDYA	-0.0842444	0.237166	0.723005	0.884565	0.584704	0.000196682
ENSG00000171103	TRMT61B	-0.0418279	0.224891	0.852741	0.945117	0.62473	5.39609e-05
ENSG00000163811	WDR43	0.298525	0.159391	0.0634518	0.28313	0.187151	0.00516167
ENSG00000189350	TOGARAM2	0.20637	0.125415	0.103358	0.361517	0.238966	0.00104498
ENSG00000115295	CLIP4	0.215842	0.103345	0.0393478	0.220571	0.145799	0.00279777
ENSG00000171094	ALK	0.398734	0.291861	0.174241	0.475139	0.314071	0.002871
ENSG00000119801	YPEL5	0.191034	0.121125	0.117448	0.386908	0.255749	0.00461291
ENSG00000213626	LBH	-0.166704	0.103989	0.111886	0.376605	0.248939	0.00201632
ENSG00000172954	LCLAT1	-0.0996004	0.166365	0.551067	0.792318	0.523728	0.00446619
ENSG00000158089	GALNT14	-0.245898	0.261489	0.348948	0.653621	0.432049	0.000821082
ENSG00000214711	CAPN14	0.0031217	0.262882	0.990545	0.995869	0.658277	3.18651e-05
ENSG00000013016	EHD3	0.048432	0.101936	0.635894	0.838648	0.554353	0.00198135
ENSG00000162959	MEMO1	0.144292	0.164829	0.383144	0.68058	0.449869	0.000345661
ENSG00000162961	DPY30	-0.432257	0.17068	0.0125716	0.11771	0.0778075	0.00859357
ENSG00000021574	SPAST	-0.134283	0.0998454	0.18115	0.483435	0.319555	0.00292913
ENSG00000272716	ENSG00000272716	0.12834	0.329515	0.697571	0.8729	0.576994	0.000236709
ENSG00000152683	SLC30A6	-0.0496389	0.195677	0.800145	0.922146	0.609545	0.000100359
ENSG00000091106	NLRC4	-0.0295023	0.0946996	0.755944	0.900315	0.595115	1.25197e-05
ENSG00000119820	YIPF4	0.216616	0.0962225	0.0263028	0.174621	0.115426	0.00984687
ENSG00000272754	ENSG00000272754	0.0374271	0.290986	0.897856	0.963352	0.636783	2.58096e-05
ENSG00000115760	BIRC6	-0.0352727	0.0962895	0.714771	0.88085	0.582249	4.67966e-06
ENSG00000018699	TTC27	-0.360431	0.217024	0.0994901	0.353679	0.233785	0.00423316
ENSG00000049323	LTBP1	-0.0677946	0.102244	0.509112	0.768902	0.50825	0.00189137
ENSG00000152689	RASGRP3	0.115075	0.16667	0.491271	0.756636	0.500142	0.00070207
ENSG00000119812	FAM98A	-0.135148	0.150296	0.370202	0.670719	0.44335	0.00125383
ENSG00000203386	LINC01317	0.300517	0.163208	0.0683461	0.292709	0.193483	0.00615282
ENSG00000150938	CRIM1	-0.0013358	0.170494	0.993768	0.996929	0.658978	0.00171442
ENSG00000171055	FEZ2	0.0422458	0.137483	0.75933	0.902282	0.596415	1.32358e-06
ENSG00000205221	VIT	-0.319408	0.220112	0.149594	0.439698	0.290644	0.0029679
ENSG00000268688	ENSG00000268688	0.415396	0.304046	0.174369	0.475257	0.314148	0.00248148
ENSG00000115808	STRN	0.0555169	0.177162	0.754626	0.899512	0.594584	0.00044415
ENSG00000008869	HEATR5B	-0.0253479	0.16138	0.875454	0.953908	0.630541	5.59636e-05
ENSG00000152133	GPATCH11	-0.509869	0.163892	0.00231293	0.0428655	0.0283344	0.0126705
ENSG00000055332	EIF2AK2	0.0721703	0.15021	0.632104	0.836393	0.552862	0.000943344
ENSG00000218739	CEBPZOS	0.0910979	0.23441	0.698188	0.873371	0.577305	0.00023538
ENSG00000115816	CEBPZ	-0.194896	0.130663	0.138345	0.422602	0.279343	0.00320671
ENSG00000003509	NDUFAF7	-0.138993	0.159431	0.384955	0.682206	0.450943	0.00118951
ENSG00000115825	PRKD3	0.157595	0.151019	0.298978	0.608819	0.402434	0.0010899
ENSG00000115828	QPCT	-0.158432	0.137258	0.251041	0.560929	0.370778	0.000465301
ENSG00000236213	ENSG00000236213	-0.20982	0.114326	0.0705708	0.29741	0.19659	0.0072257
ENSG00000163171	CDC42EP3	-0.724169	0.244054	0.00370242	0.0571565	0.0377809	0.00685229
ENSG00000237803	LINC00211	-0.265926	0.213408	0.215184	0.522173	0.345161	0.00297605
ENSG00000115841	RMDN2	-0.24554	0.279476	0.381304	0.679261	0.448997	0.00134792
ENSG00000138061	CYP1B1	-0.245376	0.146123	0.0964131	0.347251	0.229536	0.00185721
ENSG00000232973	CYP1B1-AS1	-0.0406164	0.160049	0.800161	0.922146	0.609545	2.185e-05
ENSG00000119787	ATL2	0.297646	0.163726	0.0717588	0.299833	0.198192	0.00494622
ENSG00000143889	HNRNPLL	-0.0648824	0.122926	0.59885	0.818724	0.541183	6.20071e-05
ENSG00000143891	GALM	-0.132365	0.134391	0.326876	0.634273	0.419259	0.000336345
ENSG00000115875	SRSF7	-0.476992	0.162148	0.00391713	0.0591932	0.0391272	0.00845964
ENSG00000152147	GEMIN6	-0.182146	0.163896	0.26847	0.577656	0.381835	0.00190898
ENSG00000163214	DHX57	-0.287917	0.189974	0.132114	0.412018	0.272347	0.00349557
ENSG00000188010	MORN2	0.123436	0.208614	0.55508	0.795027	0.525519	0.000544804
ENSG00000214694	ARHGEF33	0.253195	0.327338	0.440632	0.723635	0.478328	0.000929251
ENSG00000115904	SOS1	0.167768	0.137645	0.225327	0.53301	0.352324	0.00164089
ENSG00000011566	MAP4K3	0.31241	0.124188	0.0131359	0.121022	0.0799965	0.00956962
ENSG00000231312	ENSG00000231312	0.425215	0.2348	0.0730978	0.301691	0.19942	0.00619654
ENSG00000152154	TMEM178A	-0.277064	0.282021	0.327973	0.635712	0.420211	0.0015087
ENSG00000138050	THUMPD2	0.237595	0.196909	0.229769	0.537233	0.355115	0.00224653
ENSG00000183023	SLC8A1	-0.416001	0.160488	0.0107961	0.108541	0.0717465	0.00922218
ENSG00000224875	ENSG00000224875	-0.0771618	0.258037	0.765419	0.905666	0.598652	0.00032326
ENSG00000143924	EML4	-0.357517	0.12089	0.00418613	0.0613492	0.0405523	0.00245197
ENSG00000115944	COX7A2L	0.488612	0.112835	3.76578e-05	0.00327055	0.00216186	0.00874919
ENSG00000057935	MTA3	0.0159931	0.206821	0.938506	0.97904	0.647153	8.49528e-05
ENSG00000162881	OXER1	-0.12593	0.142121	0.377307	0.675465	0.446488	0.00122007
ENSG00000162882	HAAO	-0.190046	0.148084	0.201969	0.506256	0.334639	0.0013686
ENSG00000226491	FTOP1	0.344379	0.175374	0.0517013	0.255187	0.168681	0.00584326
ENSG00000230587	LINC02580	0.106218	0.292417	0.717155	0.881606	0.582749	0.000158689
ENSG00000115970	THADA	0.551149	0.30909	0.0770103	0.309782	0.204768	0.00459247
ENSG00000152527	PLEKHH2	-0.00718842	0.241229	0.976285	0.991948	0.655685	0.00057544
ENSG00000138036	DYNC2LI1	-0.260714	0.279611	0.352998	0.657106	0.434352	0.00181646
ENSG00000138095	LRPPRC	0.0614416	0.143454	0.669202	0.857547	0.566845	0.000209604
ENSG00000138032	PPM1B	0.064769	0.121268	0.594267	0.816994	0.540039	0.000737112
ENSG00000138079	SLC3A1	-0.335135	0.32977	0.311389	0.620464	0.410132	0.00159878
ENSG00000138078	PREPL	0.0371517	0.0986201	0.707015	0.878227	0.580515	0.000216683
ENSG00000143919	CAMKMT	0.369152	0.150538	0.0156203	0.133597	0.0883088	0.00614209
ENSG00000068784	SRBD1	0.356148	0.212701	0.0964552	0.347251	0.229536	0.00428216
ENSG00000171132	PRKCE	0.17262	0.23043	0.455209	0.734158	0.485284	0.00109909
ENSG00000116016	EPAS1	0.750041	0.295161	0.0122249	0.116086	0.0767335	0.00959856
ENSG00000250565	ATP6V1E2	-0.140038	0.234543	0.55185	0.792772	0.524029	0.000408293
ENSG00000119729	RHOQ	-0.271015	0.150866	0.0749582	0.305337	0.20183	0.00288854
ENSG00000151665	PIGF	-0.0479018	0.113696	0.6744	0.860711	0.568937	0.00119099
ENSG00000119878	CRIPT	-0.0758634	0.233004	0.745305	0.895168	0.591713	0.000412437
ENSG00000171150	SOCS5	0.439329	0.14556	0.0030795	0.0509639	0.0336875	0.0127031
ENSG00000260977	ENSG00000260977	0.422052	0.335022	0.210007	0.515848	0.340979	0.00244639
ENSG00000239332	LINC01119	0.0295696	0.337572	0.930337	0.975398	0.644745	2.10521e-05
ENSG00000180398	MCFD2	0.289412	0.296017	0.330045	0.637576	0.421443	0.00148056
ENSG00000068724	TTC7A	0.386234	0.0997214	0.000186131	0.00956444	0.00632217	0.0105415
ENSG00000234690	ENSG00000234690	0.0723853	0.285513	0.800271	0.922146	0.609545	0.000119919
ENSG00000095002	MSH2	-0.177668	0.134971	0.191193	0.494776	0.327051	0.00508079
ENSG00000230979	ENSG00000230979	0.120761	0.263182	0.647146	0.844625	0.558303	0.000497314
ENSG00000116062	MSH6	-1.40903	0.252816	1.48585e-07	6.60551e-05	4.3663e-05	0.0387547
ENSG00000138081	FBXO11	0.0241926	0.10849	0.823906	0.933211	0.61686	0.000121892
ENSG00000233230	ENSG00000233230	0.256145	0.269725	0.344051	0.649604	0.429393	0.00139745
ENSG00000230773	ENSG00000230773	-0.195409	0.216925	0.369469	0.670299	0.443073	0.00154683
ENSG00000170802	FOXN2	0.166696	0.116293	0.155431	0.449503	0.297125	1.16892e-05
ENSG00000162869	PPP1R21	-0.502173	0.185918	0.00796971	0.0897121	0.0593004	0.0101798
ENSG00000068781	STON1-GTF2A1L	0.100044	0.289246	0.730035	0.888436	0.587263	6.22589e-05
ENSG00000115239	ASB3	0.168768	0.157375	0.285599	0.594943	0.393262	0.00175719
ENSG00000068878	PSME4	0.228716	0.155148	0.143103	0.430512	0.284572	0.00311139
ENSG00000170634	ACYP2	0.307988	0.191969	0.111575	0.376266	0.248715	0.00116232
ENSG00000115306	SPTBN1	-0.105031	0.0936649	0.264936	0.574531	0.379769	0.00139257
ENSG00000214595	EML6	0.0156445	0.213066	0.941629	0.98016	0.647893	8.19872e-05
ENSG00000115310	RTN4	0.189105	0.118095	0.112015	0.376723	0.249017	0.00175927
ENSG00000162994	CLHC1	-0.188434	0.141396	0.186654	0.490127	0.323978	0.000849099
ENSG00000143947	RPS27A	0.212427	0.120901	0.0814212	0.318346	0.210429	0.00439483
ENSG00000085760	MTIF2	-0.199847	0.192065	0.300542	0.61042	0.403492	0.000441035
ENSG00000162997	PRORSD1P	0.0225769	0.225345	0.920355	0.972164	0.642608	4.49863e-05
ENSG00000115355	CCDC88A	-0.162368	0.121983	0.185789	0.489008	0.323238	0.00141644
ENSG00000163001	CFAP36	0.135439	0.112855	0.23255	0.541336	0.357828	0.00161103
ENSG00000138041	ENSG00000138041	0.0169587	0.103477	0.870119	0.952342	0.629505	0.000976486
ENSG00000138035	PNPT1	-0.167366	0.218026	0.444237	0.726367	0.480134	0.000456058
ENSG00000028116	VRK2	0.192618	0.158072	0.225223	0.53301	0.352324	0.00229065
ENSG00000115392	FANCL	0.377269	0.131315	0.0048934	0.0671632	0.0443954	0.0110436
ENSG00000233426	EIF3FP3	-0.0946042	0.20396	0.643836	0.843039	0.557256	3.52147e-05
ENSG00000223929	MIR4432HG	-0.102687	0.25464	0.687418	0.867525	0.573441	0.000253419
ENSG00000119866	BCL11A	-0.130071	0.125131	0.300694	0.610452	0.403514	0.00201902
ENSG00000115421	PAPOLG	0.0423945	0.118666	0.721503	0.883802	0.5842	0.000274547
ENSG00000162924	REL	-0.0129717	0.139221	0.925913	0.974371	0.644067	6.96748e-06
ENSG00000237522	NONOP2	-0.285363	0.198694	0.153455	0.446056	0.294846	0.00277999
ENSG00000232713	ENSG00000232713	-0.493274	0.283476	0.0842096	0.324522	0.214512	0.00461692
ENSG00000162927	PUS10	-0.253028	0.128671	0.051764	0.255187	0.168681	0.00538508
ENSG00000162928	PEX13	-0.160773	0.148524	0.281125	0.590749	0.39049	0.00183906
ENSG00000162929	KIAA1841	-0.334444	0.191226	0.0829621	0.321418	0.21246	0.00567172
ENSG00000173209	AHSA2P	-0.0517359	0.110025	0.63952	0.840201	0.55538	0.000975576
ENSG00000115464	USP34	0.108318	0.0721916	0.135929	0.41913	0.277048	0.00345287
ENSG00000270820	ENSG00000270820	-0.0930831	0.302804	0.75912	0.902265	0.596404	9.96629e-06
ENSG00000082898	XPO1	-0.138446	0.100707	0.17179	0.472299	0.312193	0.00287877
ENSG00000170264	FAM161A	-0.160655	0.216664	0.459733	0.73636	0.48674	0.000854255
ENSG00000115484	CCT4	0.138808	0.15351	0.367593	0.669245	0.442376	0.00138887
ENSG00000173163	COMMD1	-0.082405	0.137485	0.549967	0.791516	0.523198	0.00055899
ENSG00000170340	B3GNT2	-0.242089	0.164139	0.142902	0.430311	0.284439	0.00404426
ENSG00000228541	ENSG00000228541	-0.0351379	0.29113	0.904151	0.9662	0.638666	3.4105e-08
ENSG00000186889	TMEM17	0.110649	0.256656	0.667195	0.856411	0.566094	8.39204e-07
ENSG00000115504	EHBP1	-0.0129758	0.214583	0.951875	0.984179	0.65055	5.70518e-06
ENSG00000143951	WDPCP	0.299253	0.201054	0.139188	0.423728	0.280087	0.00325847
ENSG00000169764	UGP2	0.17434	0.126173	0.169417	0.468737	0.309839	0.00293588
ENSG00000143952	VPS54	0.194748	0.175069	0.268272	0.577624	0.381814	0.00211042
ENSG00000228079	ENSG00000228079	0.0697782	0.306117	0.820054	0.932055	0.616096	8.06114e-05
ENSG00000197329	PELI1	0.106543	0.0961825	0.270236	0.579536	0.383078	0.00211523
ENSG00000225889	ENSG00000225889	-0.288286	0.149713	0.0574389	0.26875	0.177646	7.71883e-05
ENSG00000238201	ENSG00000238201	0.0613022	0.165546	0.712061	0.880483	0.582006	0.000619911
ENSG00000223935	ENSG00000223935	-0.229668	0.237068	0.334855	0.641401	0.423971	0.00173138
ENSG00000119862	LGALSL	-0.0377254	0.112757	0.738605	0.891887	0.589544	1.91899e-07
ENSG00000260101	ENSG00000260101	-0.239817	0.224577	0.287869	0.596294	0.394155	0.0012838
ENSG00000119844	AFTPH	-0.205173	0.131514	0.12128	0.394124	0.260519	0.00328941
ENSG00000179833	SERTAD2	0.0440181	0.20635	0.83144	0.936003	0.618705	0.000143056
ENSG00000234572	LINC01800	-0.463124	0.187452	0.0151418	0.131036	0.0866157	0.00985584
ENSG00000237638	LINC02245	-0.00805408	0.259616	0.975303	0.991545	0.655419	5.19718e-10
ENSG00000115902	SLC1A4	-0.281355	0.226281	0.21663	0.523466	0.346015	7.4407e-05
ENSG00000232613	LINC02576	-0.189668	0.323216	0.558346	0.796589	0.526552	0.000535873
ENSG00000011523	CEP68	0.179856	0.25439	0.480825	0.751365	0.496658	0.000776952
ENSG00000138069	RAB1A	0.539832	0.138895	0.000164004	0.0088233	0.00583227	0.0207638
ENSG00000172974	ENSG00000172974	0.119297	0.241486	0.622195	0.831972	0.54994	0.000568802
ENSG00000138071	ACTR2	0.1091	0.0912855	0.23507	0.544156	0.359692	0.00162577
ENSG00000198369	SPRED2	-0.225061	0.27591	0.416162	0.707397	0.467595	0.00103289
ENSG00000143995	MEIS1	0.0680355	0.118743	0.568237	0.801321	0.529679	0.00452593
ENSG00000143971	ETAA1	-0.362191	0.117898	0.0026174	0.0461155	0.0304827	0.0117258
ENSG00000197223	C1D	-0.568153	0.151427	0.000269176	0.0120027	0.00793389	0.0196423
[truncated: 14,087 more rows]
