# Supplementary material for: Genetic regulation of gene expression and splicing during a 10-year period of human aging
Source: Genome Biol. 2019 Nov 4;20:230. doi: 10.1186/s13059-019-1840-y (PMC6827221; doi:10.1186/s13059-019-1840-y)
Supplement: Supplementary file 3 — Additional file 3 Summary of results from gene set enrichment analysis for genes differentially expressed with age. [file 13059_2019_1840_MOESM3_ESM.xls]

## Sheet: GSEA
Pathway name in GSEA	Top level pathway (Figure 1)	Pathway size	Enrichment score (ES)	Normalized ES	p-value	q-value	Number of pathway genes DE in PIVUS at 5% FDR	Proportion of pathway genes DE in PIVUS
REACTOME_METABOLISM_OF_RNA	Metabolism of RNA	233	0.573207	2.32542	<=1e-04	<=1e-04	31	0.133047
REACTOME_ACTIVATION_OF_THE_MRNA_UPON_BINDING_OF_THE_CAP_BINDING_COMPLEX_AND_EIFS_AND_SUBSEQUENT_BINDING_TO_43S	Metabolism of proteins	52	0.716821	2.33136	<=1e-04	<=1e-04	8	0.153846
KEGG_PARKINSONS_DISEASE	Neurodegenerative diseases	89	0.660451	2.36677	<=1e-04	<=1e-04	10	0.11236
REACTOME_INFLUENZA_LIFE_CYCLE	Infectious diseases	131	0.635277	2.39153	<=1e-04	<=1e-04	22	0.167939
REACTOME_INFLUENZA_VIRAL_RNA_TRANSCRIPTION_AND_REPLICATION	Infectious diseases	99	0.680104	2.468	<=1e-04	<=1e-04	20	0.20202
REACTOME_METABOLISM_OF_MRNA	Metabolism of RNA	191	0.628536	2.49148	<=1e-04	<=1e-04	26	0.136126
REACTOME_NONSENSE_MEDIATED_DECAY_ENHANCED_BY_THE_EXON_JUNCTION_COMPLEX	Metabolism of RNA	101	0.71333	2.5934	<=1e-04	<=1e-04	17	0.168317
REACTOME_3_UTR_MEDIATED_TRANSLATIONAL_REGULATION	Metabolism of proteins	101	0.727618	2.64775	<=1e-04	<=1e-04	20	0.19802
REACTOME_PEPTIDE_CHAIN_ELONGATION	Metabolism of proteins	84	0.75332	2.6705	<=1e-04	<=1e-04	18	0.214286
REACTOME_TRANSLATION	Metabolism of proteins	139	0.707998	2.68786	<=1e-04	<=1e-04	28	0.201439
KEGG_RIBOSOME	Ribosome	77	0.777638	2.71243	<=1e-04	<=1e-04	17	0.220779
REACTOME_SRP_DEPENDENT_COTRANSLATIONAL_PROTEIN_TARGETING_TO_MEMBRANE	Metabolism of proteins	105	0.742211	2.7258	<=1e-04	<=1e-04	23	0.219048
REACTOME_RESPIRATORY_ELECTRON_TRANSPORT_ATP_SYNTHESIS_BY_CHEMIOSMOTIC_COUPLING_AND_HEAT_PRODUCTION_BY_UNCOUPLING_PROTEINS_	Metabolism	65	0.664013	2.23953	<=1e-04	8.41e-06	9	0.138462
REACTOME_TCA_CYCLE_AND_RESPIRATORY_ELECTRON_TRANSPORT	Metabolism	100	0.61864	2.24401	<=1e-04	9.01e-06	10	0.1
REACTOME_FORMATION_OF_THE_TERNARY_COMPLEX_AND_SUBSEQUENTLY_THE_43S_COMPLEX	Metabolism of proteins	47	0.715966	2.27442	<=1e-04	9.71e-06	7	0.148936
KEGG_OXIDATIVE_PHOSPHORYLATION	Oxidative phosphorylation	85	0.625836	2.22081	<=1e-04	1.62e-05	11	0.129412
REACTOME_ER_PHAGOSOME_PATHWAY	Adaptive immune system	52	0.666508	2.17283	<=1e-04	4.59e-05	7	0.134615
REACTOME_RESPIRATORY_ELECTRON_TRANSPORT	Metabolism	53	0.658968	2.14793	<=1e-04	9.29e-05	6	0.113208
KEGG_HUNTINGTONS_DISEASE	Neurodegenerative diseases	139	0.55422	2.11073	<=1e-04	0.000169799	15	0.107914
REACTOME_METABOLISM_OF_PROTEINS	Metabolism of proteins	358	0.494693	2.09129	<=1e-04	0.000226904	47	0.131285
REACTOME_CROSS_PRESENTATION_OF_SOLUBLE_EXOGENOUS_ANTIGENS_ENDOSOMES	Adaptive immune system	38	0.670249	2.03346	<=1e-04	0.000814164	5	0.131579
REACTOME_CDK_MEDIATED_PHOSPHORYLATION_AND_REMOVAL_OF_CDC6	Cell cycle and DNA replication	40	0.65484	2.02222	<=1e-04	0.000922846	5	0.125
REACTOME_SIGNALING_BY_WNT	Cell signaling	56	0.612605	2.01236	<=1e-04	0.00108856	5	0.0892857
KEGG_CYTOKINE_CYTOKINE_RECEPTOR_INTERACTION	Cytokine-cytokine receptor interaction	140	-0.577393	-2.09337	<=1e-04	0.00124058	17	0.121429
REACTOME_ANTIGEN_PROCESSING_CROSS_PRESENTATION	Adaptive immune system	61	0.589374	1.98152	<=1e-04	0.00178938	8	0.131148
KEGG_PROTEASOME	Proteasome Complex	36	0.656028	1.97845	<=1e-04	0.00180517	5	0.138889
REACTOME_DESTABILIZATION_OF_MRNA_BY_AUF1_HNRNP_D0	Metabolism	44	0.629428	1.97063	<=1e-04	0.00195263	5	0.113636
REACTOME_SCFSKP2_MEDIATED_DEGRADATION_OF_P27_P21	Cell cycle	46	0.617313	1.96496	<=1e-04	0.00209801	5	0.108696
HALLMARK_MYC_TARGETS_V1	A subgroup of genes regulated by MYC	183	0.497494	1.95159	<=1e-04	0.00241803	20	0.10929
HALLMARK_OXIDATIVE_PHOSPHORYLATION	Oxidative phosphorylation	175	0.497901	1.95367	<=1e-04	0.00242129	10	0.0571429
REACTOME_CDT1_ASSOCIATION_WITH_THE_CDC6_ORC_ORIGIN_COMPLEX	Cell cycle and DNA replication	49	0.605914	1.94447	0.000228206	0.00259325	5	0.102041
REACTOME_P53_DEPENDENT_G1_DNA_DAMAGE_RESPONSE	Cell cycle	47	0.603739	1.92991	0.000231054	0.00327033	6	0.12766
REACTOME_REGULATION_OF_ORNITHINE_DECARBOXYLASE_ODC	Metabolism	42	0.613995	1.90571	<=1e-04	0.00442658	5	0.119048
REACTOME_CYCLIN_E_ASSOCIATED_EVENTS_DURING_G1_S_TRANSITION_	Cell cycle	55	0.582304	1.90727	<=1e-04	0.00445918	5	0.0909091
REACTOME_P53_INDEPENDENT_G1_S_DNA_DAMAGE_CHECKPOINT	Cell cycle	43	0.609978	1.89723	0.000449438	0.00483442	5	0.116279
BIOCARTA_PROTEASOME_PATHWAY	Proteasome Complex	24	0.687631	1.89312	0.00131464	0.00502309	5	0.208333
REACTOME_AUTODEGRADATION_OF_THE_E3_UBIQUITIN_LIGASE_COP1	Cell cycle	42	0.606465	1.88946	<=1e-04	0.0051571	6	0.142857
REACTOME_SIGNALING_BY_FGFR_MUTANTS	Cell signaling	29	0.650876	1.86593	0.00111185	0.00716015	0	0
REACTOME_SCF_BETA_TRCP_MEDIATED_DEGRADATION_OF_EMI1	Cell cycle	44	0.594533	1.86327	0.000678887	0.00729002	6	0.136364
REACTOME_VIF_MEDIATED_DEGRADATION_OF_APOBEC3G	Infectious diseases	42	0.590355	1.83217	0.000456204	0.0110435	6	0.142857
REACTOME_CLASS_A1_RHODOPSIN_LIKE_RECEPTORS	Cell signaling	109	-0.563311	-1.96952	<=1e-04	0.0112009	16	0.146789
HALLMARK_INFLAMMATORY_RESPONSE	Inflammatory response	143	-0.527909	-1.92887	<=1e-04	0.0124153	14	0.0979021
REACTOME_ORC1_REMOVAL_FROM_CHROMATIN	Cell cycle and DNA replication	58	0.549479	1.82155	0.000702576	0.0125237	6	0.103448
HALLMARK_TNFA_SIGNALING_VIA_NFKB	Genes regulated by NF-kB in response to TNF	160	-0.525926	-1.94241	<=1e-04	0.0131452	26	0.1625
KEGG_ALZHEIMERS_DISEASE	Neurodegenerative diseases	127	0.482598	1.81428	<=1e-04	0.0135827	13	0.102362
REACTOME_PEPTIDE_LIGAND_BINDING_RECEPTORS	Cell signaling	59	-0.57946	-1.8498	0.000354233	0.0202495	10	0.169492
REACTOME_PD1_SIGNALING	Adaptive immune system	17	-0.747507	-1.84235	0.00075643	0.0206358	2	0.117647
REACTOME_SIGNALING_BY_FGFR1_FUSION_MUTANTS	Diseases of cell signaling	17	0.702266	1.77583	0.00317393	0.0215831	0	0
HALLMARK_ALLOGRAFT_REJECTION	Immune diseases	159	-0.501247	-1.85169	<=1e-04	0.0218002	12	0.0754717
REACTOME_CHEMOKINE_RECEPTORS_BIND_CHEMOKINES	Cell signaling	25	-0.698685	-1.86292	0.0016599	0.0236015	6	0.24
REACTOME_IMMUNOREGULATORY_INTERACTIONS_BETWEEN_A_LYMPHOID_AND_A_NON_LYMPHOID_CELL	Adaptive immune system	45	-0.615057	-1.85351	0.000180766	0.0239235	3	0.0666667
HALLMARK_UV_RESPONSE_DN	Genes down-regulated in response to ultraviolet (UV) radiation	118	0.473938	1.76308	<=1e-04	0.024518	10	0.0847458
KEGG_ASTHMA	Immune diseases	20	-0.735511	-1.87079	0.000737055	0.0245229	4	0.2
KEGG_LEISHMANIA_INFECTION	Infectious diseases	57	-0.592966	-1.87648	<=1e-04	0.0265901	6	0.105263
REACTOME_ANTIVIRAL_MECHANISM_BY_IFN_STIMULATED_GENES	Cytokine signaling in immune system	61	0.521559	1.75337	0.000460511	0.026855	6	0.0983607
REACTOME_SIGNALING_BY_FGFR1_MUTANTS	Diseases of cell signaling	20	0.658261	1.75081	0.00346245	0.0271377	0	0
REACTOME_REGULATION_OF_APOPTOSIS	Programmed cell death	50	0.543277	1.74765	0.00133899	0.027599	6	0.12
BIOCARTA_TGFB_PATHWAY	TGF beta signaling pathway	18	0.667027	1.73649	0.00578282	0.0307118	1	0.0555556
KEGG_DORSO_VENTRAL_AXIS_FORMATION	Organismal Systems - Development	18	0.674389	1.73441	0.00493456	0.0307468	1	0.0555556
KEGG_GRAFT_VERSUS_HOST_DISEASE	Immune diseases	30	-0.647276	-1.80357	0.0010993	0.0331906	3	0.1
REACTOME_ASSEMBLY_OF_THE_PRE_REPLICATIVE_COMPLEX	Cell cycle and DNA replication	58	0.518951	1.72148	0.00185744	0.0345798	6	0.103448
REACTOME_GPCR_LIGAND_BINDING	Cell signaling	158	-0.48422	-1.78747	<=1e-04	0.0381063	17	0.107595
REACTOME_PHOSPHORYLATION_OF_CD3_AND_TCR_ZETA_CHAINS	Adaptive immune system	15	-0.739432	-1.77567	0.00320332	0.0383762	2	0.133333
BIOCARTA_VIP_PATHWAY	Adaptive immune system	23	-0.671503	-1.78098	0.00369004	0.0383819	1	0.0434783
REACTOME_REGULATION_OF_MRNA_STABILITY_BY_PROTEINS_THAT_BIND_AU_RICH_ELEMENTS	Metabolism of RNA	71	0.495335	1.70817	0.00117206	0.0392323	8	0.112676
REACTOME_SYNTHESIS_OF_PIPS_AT_THE_GOLGI_MEMBRANE	Metabolism	15	0.691555	1.69355	0.00868432	0.0448445	2	0.133333
