# Supplementary material for: Genetic regulation of gene expression and splicing during a 10-year period of human aging
Source: Genome Biol. 2019 Nov 4;20:230. doi: 10.1186/s13059-019-1840-y (PMC6827221; doi:10.1186/s13059-019-1840-y)
Supplement: Supplementary file 4 — Additional file 4 Summary of co-localization results of gWAS traits and gTEx whole-blood eQTL summary statistics for dE genes. [file 13059_2019_1840_MOESM4_ESM.xls]

## Sheet: SharedDEgenes
HGNC Symbol	PIVUS Direction ( minus: downregulated with age)	PIVUS DE p-value	CHARGE Direction	CHARGE DE p-value	SardiNIA Direction	SardNIA p-value
LEF1	-	0.0086	-	1.2e-218	-	5e-51
CCR7	-	0.00013	-	1e-208	-	2.4e-49
FAM102A	-	0.0012	-	5.7e-160	-	1.4e-18
ATF7IP2	-	0.0011	-	2.3e-114	-	8.8e-16
NT5E	-	0.0021	-	7e-128	-	3.1e-35
NOSIP	-	0.0023	-	3.1e-104	-	4.9e-08
CX3CR1	-	0.0013	+	1.7e-98	+	6.4e-23
SIRPG	-	9.4e-05	-	5.6e-107	-	4.5e-28
LDLRAP1	-	0.00044	-	6.7e-96	-	1.4e-18
RPL22	+	0.00013	-	8.6e-98	-	1.3e-07
TCF7	-	1.8e-05	-	1.7e-77	-	3.6e-31
OSBPL5	+	0.006	+	5.9e-77	+	3.5e-06
PTPN7	-	0.0019	+	7e-41	+	3.1e-07
FOXO1	+	0.0035	-	3.5e-62	-	1.8e-09
RORC	-	7.1e-05	-	1.7e-58	-	9e-25
PASK	-	0.0011	-	4.3e-50	-	5.6e-15
IL7R	-	0.0013	-	1.1e-79	-	1.1e-09
SH2D1B	-	0.00074	+	1.7e-34	+	1.7e-08
KLF10	+	4.1e-05	+	1.6e-41	+	1.5e-08
APOBEC3G	-	0.00028	+	4.7e-43	+	1.2e-13
CAMK4	-	5.3e-05	-	5.4e-65	-	4.1e-14
GEMIN4	-	0.00047	-	3.3e-49	-	3.8e-09
TRIB2	-	0.00085	-	1e-49	-	1.5e-12
FASLG	-	4.3e-06	+	3.5e-37	+	4e-19
C6orf48	+	0.0037	-	4.6e-45	-	1.1e-06
METTL1	-	0.0055	-	7.2e-28	-	3.9e-11
TRAF5	-	0.00023	-	5e-49	-	3e-06
ICOS	-	0.0083	-	1.2e-51	-	2e-09
UBASH3A	-	4.5e-06	-	2.5e-41	-	6.2e-08
HVCN1	-	0.0029	-	2.2e-22	-	2.4e-07
LILRB1	-	0.0012	+	7.5e-24	+	3.2e-10
PAQR8	-	9.9e-05	-	9.4e-42	-	2e-06
SEPT6	-	0.00048	-	4.5e-44	-	6.8e-08
AKTIP	-	0.00024	-	3.4e-29	-	5.6e-06
KCNG1	-	0.0027	-	1.5e-22	-	3.4e-18
LY9	-	3.2e-06	-	2.6e-33	-	4.1e-08
TESPA1	-	7e-05	-	3.7e-36	-	3.3e-13
PLEKHF1	-	0.0003	+	3.8e-19	+	3.1e-06
PPP2R5C	+	3.8e-07	+	2.8e-21	+	1.4e-06
RRP1B	-	0.0019	-	5.7e-22	-	5.2e-06
CD63	+	0.0012	+	3.1e-27	+	2.3e-06
C3AR1	-	0.0016	+	1.8e-28	+	4.8e-08
HMGB2	+	1.5e-07	+	8.5e-22	+	2e-07
STX11	-	1.8e-08	+	8.2e-25	+	1.2e-07
RASSF4	-	0.0069	+	6e-17	+	6e-07
GPR68	-	0.00014	+	2.2e-14	+	3.7e-08
TRIM21	-	0.0023	+	1.2e-15	+	4.6e-07
ABHD3	-	0.00072	+	4.3e-13	+	1.1e-06
