# Supplementary material for: Genetic regulation of gene expression and splicing during a 10-year period of human aging
Source: Genome Biol. 2019 Nov 4;20:230. doi: 10.1186/s13059-019-1840-y (PMC6827221; doi:10.1186/s13059-019-1840-y)
Supplement: Supplementary file 5 — Additional file 5 Genes differentially expressed by age in pIVUS, cHARGE, and Sardinia. [file 13059_2019_1840_MOESM5_ESM.xls]

## Sheet: HAGR_SupFiles
symbol	HAGR database	description
ATF2	GeneAge	activating transcription factor 2
BTBD19	LongevityMap	BTB domain containing 19
BTG3	LongevityMap	BTG anti-proliferation factor 3
CAMK4	LongevityMap	calcium/calmodulin dependent protein kinase IV
CDC42	GeneAge	cell division cycle 42
CHST11	LongevityMap	carbohydrate sulfotransferase 11
CREB1	GeneAge	cAMP responsive element binding protein 1
CSF1R	LongevityMap	colony stimulating factor 1 receptor
EEF2	GeneAge	eukaryotic translation elongation factor 2
EGR1	GeneAge	early growth response 1
EIF4E	LongevityMap	eukaryotic translation initiation factor 4E
EIF4E3	LongevityMap	eukaryotic translation initiation factor 4E family member 3
ERCC6	GeneAge	ERCC excision repair 6, chromatin remodeling factor
FOXO1	GeneAge	forkhead box O1
HMGB2	GeneAge	high mobility group box 2
IGF2	GeneAge	insulin like growth factor 2
IL7	GeneAge	interleukin 7
IL7R	GeneAge	interleukin 7 receptor
IRS2	GeneAge	insulin receptor substrate 2
LAMTOR2	LongevityMap	late endosomal/lysosomal adaptor, MAPK and MTOR activator 2
LYN	LongevityMap	LYN proto-oncogene, Src family tyrosine kinase
MEFV	LongevityMap	MEFV, pyrin innate immunity regulator
METTL1	LongevityMap	methyltransferase like 1
NDUFS1	LongevityMap	NADH:ubiquinone oxidoreductase core subunit S1
PARVG	LongevityMap	parvin gamma
PML	GeneAge	promyelocytic leukemia
PRKCD	GeneAge	protein kinase C delta
PTGS2	GeneAge	prostaglandin-endoperoxide synthase 2
RAD51	GeneAge	RAD51 recombinase
RELA	GeneAge	RELA proto-oncogene, NF-kB subunit
SGK1	LongevityMap	serum/glucocorticoid regulated kinase 1
TLR4	LongevityMap	toll like receptor 4
TNF	GeneAge	tumor necrosis factor
TP53	GeneAge	tumor protein p53
TP63	GeneAge	tumor protein p63
XPA	GeneAge	XPA, DNA damage recognition and repair factor
XRCC5	GeneAge	X-ray repair cross complementing 5
