# Supplementary material for: Genetic regulation of gene expression and splicing during a 10-year period of human aging
Source: Genome Biol. 2019 Nov 4;20:230. doi: 10.1186/s13059-019-1840-y (PMC6827221; doi:10.1186/s13059-019-1840-y)
Supplement: Supplementary file 6 — Additional file 6 Genes differentially expressed by age in pIVUS that are known aging- and longevity-related genes from the human aging genomic resources (HAGR) genAge and longevityMap databases. [file 13059_2019_1840_MOESM6_ESM.xls]

## Sheet: Sheet1
Study citation	Phenotype	Phenotype Class	EnsemblID	HGNCID	ref_snp	GWAS effect direction	eQTL effect direction	Age effect direction	<- : Decrease -> : Increase	Age effect direction on expression matches effect allele direction on phenotype?	GWAS / eQTL non-effect allele	GWAS/eQTL effect allele	minus_log10_GWAS_pvalue	eQTL effect size	minus_log10_eQTL_pvalue	CLPP	Age effect size on expression	Age p-value on expression	Age q-value on expression
Turcot et al 2018 Nat Genet 50(1):26-41	BMI	Anthropometric	ENSG00000137764	MAP2K5	15_68086838	-1	-1	1	Aging --> MAP2K5 --> BMI	TRUE	G	A	21.0088	-0.256858	10.8144	0.9999	0.976238	0.00221178	0.0278317
Locke et al 2015 Nat Genet 518(7538):197-206	BMI	Anthropometric	ENSG00000172260	NEGR1	1_72751185	-1	-1	1	Aging --> NEGR1 --> BMI	TRUE	C	T	25.575	-0.317731	8.89088	0.0793015	0.813764	0.000540564	0.0119996
Turcot et al 2018 Nat Genet 50(1):26-41	BMI	Anthropometric	ENSG00000172260	NEGR1	1_72765116	1	1	1	Aging --> NEGR1 --> BMI	TRUE	G	A	36.8239	0.317098	8.34148	0.5	0.813764	0.000540564	0.0119996
Locke et al 2015 Nat Genet 518(7538):197-206	BMI (Women only)	Anthropometric	ENSG00000172260	NEGR1	1_72837239	-1	-1	1	Aging --> NEGR1 --> BMI	TRUE	C	T	16.4086	-0.330133	8.89088	0.181577	0.813764	0.000540564	0.0119996
Turcot et al 2018 Nat Genet 50(1):26-41	BMI (Adjusted for Physical Activity)	Anthropometric	ENSG00000172260	NEGR1	1_72837490	1	1	1	Aging --> NEGR1 --> BMI	TRUE	C	T	15.5376	0.306684	8.89088	0.0615412	0.813764	0.000540564	0.0119996
Yengo et al 2018 bioRxiv	BMI	Anthropometric	ENSG00000072736	NFATC3	16_68381978	1	-1	-1	Aging <--NFATC3 --> BMI	TRUE	G	A	8.61979	-0.142618	6.38657	0.18067	-0.443499	0.00264474	0.0306349
Yengo et al 2018 bioRxiv	BMI	Anthropometric	ENSG00000127957	PMS2P3	7_75101065	-1	1	1	Aging --> PMS2P3 <-- BMI	FALSE	C	T	29.9586	0.255484	7.04194	0.0714302	0.639913	0.0010985	0.0183898
Locke et al 2015 Nat Genet 518(7538):197-206	BMI	Anthropometric	ENSG00000127957	PMS2P3	7_75163169	-1	1	1	Aging --> PMS2P3 <-- BMI	FALSE	G	A	9.19839	0.26278	7.04194	0.140388	0.639913	0.0010985	0.0183898
Yengo et al 2018 bioRxiv	BMI	Anthropometric	ENSG00000154127	UBASH3B	11_122534504	-1	1	-1	Aging <-- UBASH3B --> BMI	TRUE	C	T	9.08619	0.240526	10.2559	0.076563	-0.692569	0.00310955	0.0339813
Turcot et al 2018 Nat Genet 50(1):26-41 (Adjusted for Waist-Hip Ratio and Smoking)	BMI	Anthropometric	ENSG00000130518	IQCN	19_18389135	1	1	-1	Aging <-- IQCN <-- BMI	FALSE	G	A	7.91435	0.245002	17.4158	0.331199	-0.749591	7.5e-06	0.000718088
Kemp et al 2017 Nat Genet 49(10):1468-1475	Bone Mineral Density	Clinical	ENSG00000170430	MGMT	10_131265545	1	1	1	Aging --> MGMT --> Bone Mineral Density	TRUE	T	C	7.72125	0.790141	31.4795	0.1022	0.450014	0.000196742	0.00651699
Liu et al 2016 Nat Genet 48(10):1162-70	DBP	Blood	ENSG00000140497	SCAMP2	15_75077367	1	-1	1	Aging --> SCAMP2 <- DBP	FALSE	A	C	11.0227	-0.147078	25.7928	0.3893	0.296963	0.00042739	0.0105684
Liu et al 2017 Nat Genet 49(12):1758-1766	High-Density Lipoprotein	Metabolites	ENSG00000154127	UBASH3B	11_122522375	1	-1	-1	Aging <-- UBASH3B --> HDL	TRUE	T	C	19.5989	-0.279497	10.2378	0.9999	-0.692569	0.00310955	0.0339813
Willer et al 2013 Nat Genet 45(11):1274-1283	High-Density Lipoprotein	Metabolites	ENSG00000154127	UBASH3B	11_122522375	1	-1	-1	Aging <-- UBASH3B --> HDL	TRUE	T	C	8.4598	-0.279497	10.2378	0.418991	-0.692569	0.00310955	0.0339813
Teslovich 2010 Nat 466(7307):707-13	High-Density Lipoprotein	Metabolites	ENSG00000154127	UBASH3B	11_122530591	-1	1	-1	Aging <-- UBASH3B --> HDL	TRUE	G	C	7.57496	0.28036	10.2559	0.0559147	-0.692569	0.00310955	0.0339813
Willer et al 2013 Nat Genet 45(11):1274-1283	High-Density Lipoprotein	Metabolites	ENSG00000154127	UBASH3B	11_122534504	1	-1	-1	Aging <-- UBASH3B --> HDL	TRUE	T	C	13.9759	-0.240526	10.2559	0.0753833	-0.692569	0.00310955	0.0339813
Shungin et al 2015 Nat 518(7538):187-196	Hip Circumference	Anthropometric	ENSG00000172260	NEGR1	1_72837239	-1	-1	1	Aging --> NEGR1 --> Hip Circumference	TRUE	C	T	10.3979	0.330133	8.89088	0.252097	0.813764	0.000540564	0.0119996
Sniekers et al 2017 Nat Genet 49(7):1107-1112	Intelligence	Other	ENSG00000172260	NEGR1	1_72748567	-1	-1	1	Aging --> NEGR1 --> Intelligence	TRUE	GTCCT	G	8.04191	-0.361638	10.0503	0.501024	0.813764	0.000540564	0.0119996
Liu et al 2016 Nat Genet 48(10):1162-70	Mean Arterial Pressure	Blood	ENSG00000140497	SCAMP2	15_75077367	1	-1	1	Aging -> SCAMP2 <- Mean Arterial Pressure	FALSE	A	C	12.5672	-0.147078	25.7928	0.1734	0.296963	0.00042739	0.0105684
Chami et al 2016 Am J Hum Genet 99(1):40-55	Mean Corpuscular Volume	Blood	ENSG00000175164	ABO	9_136131322	-1	1	-1	Aging <-- ABO --> Mean Corpuscular Volume	TRUE	G	T	9.945	0.977037	15.9846	0.331567	-0.742958	0.00317686	0.0345693
Chami et al 2016 Am J Hum Genet 99(1):40-55	Mean Platelet Volume	Blood	ENSG00000175164	ABO	9_136131188	1	1	-1	Aging <-- ABO <-- Mean Platelet Volume	FALSE	C	T	10.3289	0.977037	15.9846	0.24271	-0.742958	0.00317686	0.0345693
Pilling et al 2017 PLoS One 12(9):e0185083	Red Blood Cell Width Distribution	Blood	ENSG00000130764	LRRC47	1_3691528	1	1	1	Aging --> LRRC47 --> Red blood cell width distribution	TRUE	A	G	14.1805	0.216879	7.58692	0.262766	0.519981	0.00504343	0.0451403
Okada et al 2014 Nat 506(7488):376-81	Rheumatoid Arthritis	Disease	ENSG00000160185	UBASH3A	21_43855067	1	-1	-1	Aging <-- UBASH3A --> Risk of Rheumatoid Arthirtis	TRUE	C	A	8.00877	-0.205617	15.093	0.325482	-0.506717	4.46e-06	0.000515536
Liu et al 2016 Nat Genet 48(10):1162-70	SBP	Blood	ENSG00000140497	SCAMP2	15_75077367	1	-1	1	Aging --> SCAMP2 <-- SBP	FALSE	A	C	11.4433	-0.147078	25.7928	0.063	0.296963	0.00042739	0.0105684
Lu et al 2017 Nat Genet 49(12):1722-1730	Total Cholesterol	Metabolites	ENSG00000141096	DPEP3	16_67997920	1	-1	-1	Aging <-- DPEP3 --> Total cholesterol	TRUE	T	C	10.8327	-0.2139	7.8963	0.18109	-0.814511	1.27e-06	0.000209803
Liu et al 2017 Nat Genet 49(12):1758-1766	Total Cholesterol	Metabolites	ENSG00000154127	UBASH3B	11_122522375	1	-1	-1	Aging <-- UBASH3B --> Total cholesterol	TRUE	T	C	12.8359	-0.279497	10.2378	0.9999	-0.692569	0.00310955	0.0339813
Teslovich 2010 Nat 466(7307):707-13	Total Cholesterol	Metabolites	ENSG00000154127	UBASH3B	11_122522375	-1	1	-1	Aging <-- UBASH3B --> Total cholesterol	TRUE	C	T	9.81787	0.279497	10.2559	0.0584692	-0.692569	0.00310955	0.0339813
Liu et al 2017 Nat Genet 49(12):1758-1766	Triglycerides	Metabolites	ENSG00000144580	CNOT9	2_219555262	-1	-1	-1	Aging <-- CNOT9 <--Triglycerides	FALSE	G	A	7.84771	-0.245988	15.3276	0.0750275	-0.750611	0.00375236	0.0381076
Shungin et al 2015 Nat 518(7538):187-196	Waist Circumference	Anthropometric	ENSG00000172260	NEGR1	1_72837239	-1	-1	1	Aging --> NEGR1 --> Waist circumference	TRUE	C	T	13.8239	-0.330133	8.89088	0.189614	0.813764	0.000540564	0.0119996
Shungin et al 2015 Nat 518(7538):187-196	Waist Circumference Adjusted for BMI	Anthropometric	ENSG00000130518	IQCN	19_18389135	1	1	-1	Aging <-- IQCN <-- Waist circumference adjusted for BMI	FALSE	G	A	7.82391	0.245002	17.4158	0.306602	-0.749591	7.5e-06	0.000718088
Shungin et al 2015 Nat 518(7538):187-196	Waist-Hip Ratio Adjusted For BMI	Anthropometric	ENSG00000130518	IQCN	19_18389135	1	1	-1	Aging <-- IQCN <-- Waist-Hip Ratio Adjusted For BMI	FALSE	G	A	9.05552	0.245002	17.4158	0.331035	-0.749591	7.5e-06	0.000718088
