# Supplementary material for: Genetic regulation of gene expression and splicing during a 10-year period of human aging
Source: Genome Biol. 2019 Nov 4;20:230. doi: 10.1186/s13059-019-1840-y (PMC6827221; doi:10.1186/s13059-019-1840-y)
Supplement: Supplementary file 7 — Additional file 7 Summary statistics for age-trajectory outliers. [file 13059_2019_1840_MOESM7_ESM.xls]

## Sheet: outlier3_gene_sample_pairs_by_e
GeneID	Gene Description	Chromosome	Outlier Sample	Outlier Sample z-score	Outlier Extremeness
BIRC2	baculoviral IAP repeat containing 2	chr11	PIVUS085	5.83404	3.51563
METTL9	methyltransferase like 9	chr16	PIVUS085	6.29423	3.25961
RIOK3	RIO kinase 3	chr18	PIVUS085	5.7512	3.00133
SEMA6B	semaphorin 6B	chr19	PIVUS031	5.46771	2.94243
IFI27	interferon alpha inducible protein 27	chr14	PIVUS023	5.741	2.92657
IGKV1-27	immunoglobulin kappa variable 1-27	chr2	PIVUS109	-5.48446	2.92228
FAM30A	family with sequence similarity 30 member A	chr14	PIVUS109	-5.35009	2.74964
PSME4	proteasome activator subunit 4	chr2	PIVUS085	5.28043	2.63787
MACROD2	MACRO domain containing 2	chr20	PIVUS109	-5.37904	2.39275
WNK1	WNK lysine deficient protein kinase 1	chr12	PIVUS085	5.23789	2.34589
SYF2	SYF2 pre-mRNA splicing factor	chr1	PIVUS053	5.53183	2.34513
SLCO5A1	solute carrier organic anion transporter family member 5A1	chr8	PIVUS123	-4.44207	2.32184
TFDP1	transcription factor Dp-1	chr13	PIVUS085	5.24211	2.25478
BTNL9	butyrophilin like 9	chr5	PIVUS109	-5.00075	2.18818
SHD	Src homology 2 domain containing transforming protein D	chr19	PIVUS017	-5.1621	2.13161
TMEM245	transmembrane protein 245	chr9	PIVUS085	5.18166	2.12867
UBE2B	ubiquitin conjugating enzyme E2 B	chr5	PIVUS085	4.99694	2.12737
LINC02137	long intergenic non-protein coding RNA 2137	chr16	PIVUS109	-5.08592	2.0946
THEM5	thioesterase superfamily member 5	chr1	PIVUS085	5.65865	1.99098
NLRC4	NLR family CARD domain containing 4	chr2	PIVUS007	5.09831	1.96757
CD72	CD72 molecule	chr9	PIVUS109	-4.73402	1.96214
KAT2B	lysine acetyltransferase 2B	chr3	PIVUS085	4.79823	1.93738
CD22	CD22 molecule	chr19	PIVUS109	-5.54124	1.85213
IGHM	immunoglobulin heavy constant mu	chr14	PIVUS063	5.15411	1.76474
IGHG1	immunoglobulin heavy constant gamma 1 (G1m marker)	chr14	PIVUS089	4.03998	1.76406
MAP1S	microtubule associated protein 1S	chr19	PIVUS129	-5.16744	1.75919
LRP10	LDL receptor related protein 10	chr14	PIVUS085	4.61065	1.75766
PCM1	pericentriolar material 1	chr8	PIVUS085	4.60216	1.74211
TPRG1L	tumor protein p63 regulated 1 like	chr1	PIVUS085	4.69907	1.73509
CD19	CD19 molecule	chr16	PIVUS109	-5.10047	1.72804
WBP2	WW domain binding protein 2	chr17	PIVUS085	4.44584	1.69674
MTMR11	myotubularin related protein 11	chr1	PIVUS017	5.04028	1.69498
DTX1	deltex E3 ubiquitin ligase 1	chr12	PIVUS109	-5.15347	1.6728
LPIN2	lipin 2	chr18	PIVUS085	5.19002	1.64991
DPYSL4	dihydropyrimidinase like 4	chr10	PIVUS053	-5.02378	1.60193
ADGRD1	adhesion G protein-coupled receptor D1	chr12	PIVUS017	4.71098	1.56271
CLEC4F	C-type lectin domain family 4 member F	chr2	PIVUS017	-4.13905	1.52385
CELA2B	chymotrypsin like elastase family member 2B	chr1	PIVUS007	-3.94488	1.50866
SKAP2	src kinase associated phosphoprotein 2	chr7	PIVUS007	5.29173	1.50424
FAM49B	family with sequence similarity 49 member B	chr8	PIVUS047	5.02249	1.49326
LTBR	lymphotoxin beta receptor	chr12	PIVUS007	4.59452	1.47337
ZNF281	zinc finger protein 281	chr1	PIVUS059	4.30887	1.4342
SLCO5A1	solute carrier organic anion transporter family member 5A1	chr8	PIVUS107	3.54922	1.41628
CROCCP2	ciliary rootlet coiled-coil, rootletin pseudogene 2	chr1	PIVUS053	4.61756	1.40696
MS4A6E	membrane spanning 4-domains A6E	chr11	PIVUS021	-4.70808	1.39257
PILRA	paired immunoglobin like type 2 receptor alpha	chr7	PIVUS007	4.45596	1.39036
IGLV3-25	immunoglobulin lambda variable 3-25	chr22	PIVUS109	4.26255	1.38591
SS18	SS18, nBAF chromatin remodeling complex subunit	chr18	PIVUS047	4.43645	1.37343
DPF1	double PHD fingers 1	chr19	PIVUS109	-4.41467	1.35117
SNX3	sorting nexin 3	chr6	PIVUS085	4.93528	1.32294
RPS6KA1	ribosomal protein S6 kinase A1	chr1	PIVUS119	-4.51153	1.2983
C19orf38	chromosome 19 open reading frame 38	chr19	PIVUS007	4.1728	1.29368
TERF2IP	TERF2 interacting protein	chr16	PIVUS085	5.20464	1.28627
ENSG00000185495	NA	chr1	PIVUS129	-4.82504	1.25903
NPDC1	neural proliferation, differentiation and control 1	chr9	PIVUS053	4.62701	1.25048
RMND5A	required for meiotic nuclear division 5 homolog A	chr2	PIVUS085	4.99923	1.24917
ANP32B	acidic nuclear phosphoprotein 32 family member B	chr9	PIVUS085	4.59708	1.24367
RN7SL737P	RNA, 7SL, cytoplasmic 737, pseudogene	chr12	PIVUS107	3.98986	1.23704
IGHG1	immunoglobulin heavy constant gamma 1 (G1m marker)	chr14	PIVUS109	3.487	1.21108
SLCO5A1	solute carrier organic anion transporter family member 5A1	chr8	PIVUS093	-3.32267	1.20244
ASAH1	N-acylsphingosine amidohydrolase 1	chr8	PIVUS007	4.36436	1.20174
PCDH9	protocadherin 9	chr13	PIVUS109	-5.22908	1.17762
PNPLA2	patatin like phospholipase domain containing 2	chr11	PIVUS085	4.57917	1.17665
NBAS	neuroblastoma amplified sequence	chr2	PIVUS053	-4.63144	1.17225
PITHD1	PITH domain containing 1	chr1	PIVUS085	4.66197	1.17093
SIRPB2	signal regulatory protein beta 2	chr20	PIVUS007	4.64669	1.16397
SPPL3	signal peptide peptidase like 3	chr12	PIVUS085	4.68713	1.15705
GALNTL6	polypeptide N-acetylgalactosaminyltransferase like 6	chr4	PIVUS109	-4.28087	1.15287
USP12	ubiquitin specific peptidase 12	chr13	PIVUS085	4.24519	1.15099
SPARC	secreted protein acidic and cysteine rich	chr5	PIVUS053	3.89702	1.12648
DAD1	defender against cell death 1	chr14	PIVUS053	-4.9516	1.12494
FBXL4	F-box and leucine rich repeat protein 4	chr6	PIVUS085	4.40559	1.10808
WDR26	WD repeat domain 26	chr1	PIVUS069	4.11736	1.1066
TRBV5-6	T cell receptor beta variable 5-6	chr7	PIVUS067	-4.24738	1.10451
CD96	CD96 molecule	chr3	PIVUS111	4.19185	1.1015
EXOSC10	exosome component 10	chr1	PIVUS129	-4.07979	1.08683
GID8	GID complex subunit 8 homolog	chr20	PIVUS085	4.73127	1.08225
TNFRSF18	TNF receptor superfamily member 18	chr1	PIVUS011	-4.32255	1.07586
STAT1	signal transducer and activator of transcription 1	chr2	PIVUS023	-4.07366	1.07138
DCLRE1A	DNA cross-link repair 1A	chr10	PIVUS053	-4.43189	1.06965
ANKDD1B	ankyrin repeat and death domain containing 1B	chr5	PIVUS093	-4.59128	1.06679
CRBN	cereblon	chr3	PIVUS119	4.19961	1.06145
FBLN2	fibulin 2	chr3	PIVUS109	-4.81878	1.05815
DAP	death associated protein	chr5	PIVUS085	4.49551	1.0507
ERFE	erythroferrone	chr2	PIVUS085	4.97209	1.04818
MACO1	macoilin 1	chr1	PIVUS085	4.25594	1.02375
ENSG00000226381	NA	chr10	PIVUS053	-4.22495	1.01727
NFAM1	NFAT activating protein with ITAM motif 1	chr22	PIVUS007	4.20579	1.00993
LINC00996	long intergenic non-protein coding RNA 996	chr7	PIVUS017	-4.94261	1.00883
OR2L13	olfactory receptor family 2 subfamily L member 13	chr1	PIVUS059	4.70214	1.00096
CD33	CD33 molecule	chr19	PIVUS007	4.48939	0.999837
CD320	CD320 molecule	chr19	PIVUS069	3.69204	0.999295
ACVR2A	activin A receptor type 2A	chr2	PIVUS007	4.17589	0.982134
RGS10	regulator of G protein signaling 10	chr10	PIVUS137	4.07804	0.972874
TMEM9	transmembrane protein 9	chr1	PIVUS109	3.67718	0.964587
ENSG00000090920	NA	chr19	PIVUS053	-5.12243	0.964499
PLCG1	phospholipase C gamma 1	chr20	PIVUS111	4.62973	0.955399
LILRB5	leukocyte immunoglobulin like receptor B5	chr19	PIVUS069	4.34387	0.955063
CDIPT	CDP-diacylglycerol--inositol 3-phosphatidyltransferase	chr16	PIVUS085	4.35353	0.950941
ZRANB1	zinc finger RANBP2-type containing 1	chr10	PIVUS085	4.38595	0.943258
PALD1	phosphatase domain containing, paladin 1	chr10	PIVUS085	4.38094	0.942247
GADD45A	growth arrest and DNA damage inducible alpha	chr1	PIVUS053	-4.20764	0.939951
CYBRD1	cytochrome b reductase 1	chr2	PIVUS007	4.12038	0.93063
ENSG00000247193	NA	chr4	PIVUS085	-3.83867	0.909028
TNFRSF1B	TNF receptor superfamily member 1B	chr1	PIVUS007	3.87096	0.900988
ANPEP	alanyl aminopeptidase, membrane	chr15	PIVUS053	3.73675	0.892149
CBX3P2	chromobox 3 pseudogene 2	chr18	PIVUS097	3.89171	0.884932
AHRR	aryl-hydrocarbon receptor repressor	chr5	PIVUS031	4.28977	0.877964
BTBD3	BTB domain containing 3	chr20	PIVUS007	4.22995	0.875665
HMGN4	high mobility group nucleosomal binding domain 4	chr6	PIVUS099	-4.12409	0.866472
PTCRA	pre T cell antigen receptor alpha	chr6	PIVUS053	4.13376	0.866341
FABP3	fatty acid binding protein 3	chr1	PIVUS117	-4.24345	0.862517
MS4A1	membrane spanning 4-domains A1	chr11	PIVUS109	-4.00423	0.858014
DLEU7	deleted in lymphocytic leukemia, 7	chr13	PIVUS017	4.31918	0.858002
PTTG1	pituitary tumor-transforming 1	chr5	PIVUS085	4.60299	0.851094
ENO2	enolase 2	chr12	PIVUS053	4.01921	0.844414
ENDOD1	endonuclease domain containing 1	chr11	PIVUS085	4.35393	0.836962
RNMT	RNA guanine-7 methyltransferase	chr18	PIVUS119	-4.03329	0.835159
IGHV4-34	immunoglobulin heavy variable 4-34	chr14	PIVUS027	4.32127	0.829753
ENPP7P5	ectonucleotide pyrophosphatase/phosphodiesterase 7 pseudogene 5	chr12	PIVUS017	3.77635	0.82466
ST3GAL5-AS1	ST3GAL5 antisense RNA 1 (head to head)	chr2	PIVUS059	-4.0746	0.810203
ARCN1	archain 1	chr11	PIVUS119	-4.1647	0.809929
BAIAP2	BAI1 associated protein 2	chr17	PIVUS017	3.87004	0.806528
GNA13	G protein subunit alpha 13	chr17	PIVUS011	4.32378	0.801042
FAM117A	family with sequence similarity 117 member A	chr17	PIVUS085	4.43796	0.800029
YOD1	YOD1 deubiquitinase	chr1	PIVUS085	4.11213	0.785663
NAPEPLD	N-acyl phosphatidylethanolamine phospholipase D	chr7	PIVUS069	4.02104	0.784408
ENSG00000182109	NA	chr1	PIVUS129	-4.12779	0.770848
TMEM87A	transmembrane protein 87A	chr15	PIVUS129	-3.8751	0.767768
LOXHD1	lipoxygenase homology domains 1	chr18	PIVUS115	3.5829	0.760056
ANKRD30BL	ankyrin repeat domain 30B like	chr2	PIVUS123	-3.93973	0.757435
RDH11	retinol dehydrogenase 11 (all-trans/9-cis/11-cis)	chr14	PIVUS129	-4.34208	0.752751
GRK3	G protein-coupled receptor kinase 3	chr22	PIVUS007	4.30324	0.748161
ENSG00000250061	NA	chr5	PIVUS095	4.34807	0.747065
LRP1	LDL receptor related protein 1	chr12	PIVUS007	4.08437	0.742102
VPS16	VPS16, CORVET/HOPS core subunit	chr20	PIVUS129	-4.67697	0.738205
GRAP2	GRB2-related adaptor protein 2	chr22	PIVUS007	-4.36272	0.736686
UBP1	upstream binding protein 1	chr3	PIVUS047	4.87092	0.735308
ENSG00000259327	NA	chr15	PIVUS107	4.3658	0.734329
TGOLN2	trans-golgi network protein 2	chr2	PIVUS047	3.75916	0.733121
C9orf40	chromosome 9 open reading frame 40	chr9	PIVUS085	4.22775	0.721235
ENSG00000273038	NA	chr10	PIVUS059	-3.87901	0.719973
SIGLEC9	sialic acid binding Ig like lectin 9	chr19	PIVUS007	4.09286	0.716169
TRBC2	T cell receptor beta constant 2	chr7	PIVUS085	-3.62267	0.716145
PRAM1	PML-RARA regulated adaptor molecule 1	chr19	PIVUS007	4.15098	0.715785
GRASP	general receptor for phosphoinositides 1 associated scaffold protein	chr12	PIVUS011	4.05789	0.709011
DCK	deoxycytidine kinase	chr4	PIVUS085	4.55354	0.704613
SLC52A2	solute carrier family 52 member 2	chr8	PIVUS131	-3.80744	0.696897
FOXO3	forkhead box O3	chr6	PIVUS085	4.04974	0.685047
PRKAG3	protein kinase AMP-activated non-catalytic subunit gamma 3	chr2	PIVUS129	-3.64978	0.683821
NECTIN1	nectin cell adhesion molecule 1	chr11	PIVUS011	-4.69808	0.680987
ENSG00000232546	NA	chr7	PIVUS095	-4.12579	0.68043
HK1	hexokinase 1	chr10	PIVUS085	4.40417	0.680044
UBE4A	ubiquitination factor E4A	chr11	PIVUS047	4.51176	0.673591
NAA30	N(alpha)-acetyltransferase 30, NatC catalytic subunit	chr14	PIVUS107	-3.90138	0.666088
COL13A1	collagen type XIII alpha 1 chain	chr10	PIVUS011	-4.04505	0.659194
SP4	Sp4 transcription factor	chr7	PIVUS103	-4.17888	0.657198
ENSG00000245213	NA	chr4	PIVUS093	-4.40269	0.652721
CRBN	cereblon	chr3	PIVUS047	3.78803	0.649874
CDK12	cyclin dependent kinase 12	chr17	PIVUS085	3.98663	0.644044
DCAF4L1	DDB1 and CUL4 associated factor 4 like 1	chr4	PIVUS117	-4.11977	0.638875
PAX5	paired box 5	chr9	PIVUS109	-4.35258	0.637986
ENSG00000271912	NA	chr8	PIVUS119	-3.25267	0.634719
SERPINE2	serpin family E member 2	chr2	PIVUS053	-4.14961	0.634689
ENSG00000272327	NA	chr8	PIVUS017	-3.84851	0.633692
ENSG00000255224	NA	chr8	PIVUS129	4.36499	0.628205
EPB41	erythrocyte membrane protein band 4.1	chr1	PIVUS085	4.07157	0.627366
TRAV13-2	T cell receptor alpha variable 13-2	chr14	PIVUS085	-3.87207	0.625267
ITGB6	integrin subunit beta 6	chr2	PIVUS095	-3.55256	0.623273
SLC7A7	solute carrier family 7 member 7	chr14	PIVUS007	4.00565	0.622819
LINC01993	long intergenic non-protein coding RNA 1993	chr17	PIVUS097	3.69073	0.613498
FILIP1	filamin A interacting protein 1	chr6	PIVUS111	3.53896	0.613055
PRKCQ	protein kinase C theta	chr10	PIVUS007	3.70648	0.612065
RPL15P3	ribosomal protein L15 pseudogene 3	chr6	PIVUS059	3.86228	0.608722
HSD17B6	hydroxysteroid 17-beta dehydrogenase 6	chr12	PIVUS077	-4.3513	0.608508
ENSG00000237683	NA	chr1	PIVUS017	3.91682	0.605373
GTF2A2	general transcription factor IIA subunit 2	chr15	PIVUS105	-3.67055	0.601098
CNPPD1	cyclin Pas1/PHO80 domain containing 1	chr2	PIVUS085	4.22821	0.599302
LOXHD1	lipoxygenase homology domains 1	chr18	PIVUS007	-3.5814	0.597059
CASP8	caspase 8	chr2	PIVUS119	3.7248	0.590707
PRDX5	peroxiredoxin 5	chr11	PIVUS111	3.83574	0.587235
ZNF471	zinc finger protein 471	chr19	PIVUS097	4.51672	0.584767
OLFM2	olfactomedin 2	chr19	PIVUS069	3.82763	0.582376
DCUN1D1	defective in cullin neddylation 1 domain containing 1	chr3	PIVUS085	4.07114	0.580424
SLC14A1	solute carrier family 14 member 1 (Kidd blood group)	chr18	PIVUS085	4.26619	0.580344
CYP3A43	cytochrome P450 family 3 subfamily A member 43	chr7	PIVUS085	4.20347	0.577977
NRG1	neuregulin 1	chr8	PIVUS017	-4.6298	0.577084
ANLN	anillin actin binding protein	chr7	PIVUS089	3.87049	0.572535
LINC01362	long intergenic non-protein coding RNA 1362	chr1	PIVUS129	3.94178	0.563879
TMEM183A	transmembrane protein 183A	chr1	PIVUS069	3.8575	0.560126
SERPINA1	serpin family A member 1	chr14	PIVUS007	3.51021	0.559489
HIPK2	homeodomain interacting protein kinase 2	chr7	PIVUS053	-4.02052	0.557118
ENSG00000258959	NA	chr14	PIVUS097	-3.59812	0.556245
LPCAT2	lysophosphatidylcholine acyltransferase 2	chr16	PIVUS033	4.02398	0.554933
NRIR	negative regulator of interferon response (non-protein coding)	chr2	PIVUS017	-3.49177	0.552376
NEXN	nexilin F-actin binding protein	chr1	PIVUS053	-4.37853	0.55225
SOCS3	suppressor of cytokine signaling 3	chr17	PIVUS133	-3.90278	0.550995
ITK	IL2 inducible T cell kinase	chr5	PIVUS111	3.16466	0.546553
MYL5	myosin light chain 5	chr4	PIVUS053	4.47737	0.544903
PEBP4	phosphatidylethanolamine binding protein 4	chr8	PIVUS109	-4.41322	0.544257
FLOT1	flotillin 1	chr6	PIVUS007	-3.54864	0.543623
SEMA6B	semaphorin 6B	chr19	PIVUS023	3.06651	0.541229
WASL	Wiskott-Aldrich syndrome like	chr7	PIVUS093	3.90965	0.532291
HIST1H1C	histone cluster 1 H1 family member c	chr6	PIVUS085	4.44996	0.530374
TAX1BP1	Tax1 binding protein 1	chr7	PIVUS085	3.69487	0.527185
TSG101	tumor susceptibility 101	chr11	PIVUS085	4.32565	0.526661
IGLV3-27	immunoglobulin lambda variable 3-27	chr22	PIVUS109	4.00694	0.523929
ENSG00000269038	NA	chr11	PIVUS103	4.40617	0.522692
TMEM220	transmembrane protein 220	chr17	PIVUS053	-3.89066	0.517681
RPS23	ribosomal protein S23	chr5	PIVUS013	3.49625	0.517459
TFR2	transferrin receptor 2	chr7	PIVUS085	4.10054	0.515697
UGCG	UDP-glucose ceramide glucosyltransferase	chr9	PIVUS017	-4.10906	0.51557
NAIP	NLR family apoptosis inhibitory protein	chr5	PIVUS053	4.61329	0.507561
STRAP	serine/threonine kinase receptor associated protein	chr12	PIVUS109	4.14723	0.505423
GFI1	growth factor independent 1 transcriptional repressor	chr1	PIVUS111	4.2099	0.503611
IGLV4-60	immunoglobulin lambda variable 4-60	chr22	PIVUS109	4.33755	0.503496
VWCE	von Willebrand factor C and EGF domains	chr11	PIVUS085	-3.72439	0.502841
PTEN	phosphatase and tensin homolog	chr10	PIVUS023	3.18158	0.502636
ENSG00000243797	NA	chr7	PIVUS023	4.14151	0.502584
ANKRD55	ankyrin repeat domain 55	chr5	PIVUS053	-4.17968	0.501469
KIAA1324L	KIAA1324 like	chr7	PIVUS007	-4.17185	0.499772
FTCD	formimidoyltransferase cyclodeaminase	chr21	PIVUS129	3.95932	0.492704
BPGM	bisphosphoglycerate mutase	chr7	PIVUS115	-3.5789	0.490576
B4GALT7	beta-1,4-galactosyltransferase 7	chr5	PIVUS085	-4.0339	0.490345
TRBV4-1	T cell receptor beta variable 4-1	chr7	PIVUS069	4.469	0.486308
ENSG00000261167	NA	chr3	PIVUS129	3.95644	0.480185
ENSG00000267309	NA	chr19	PIVUS099	4.00785	0.479026
RYBP	RING1 and YY1 binding protein	chr3	PIVUS113	4.07035	0.472959
ENSG00000138293	NA	chr10	PIVUS085	4.43837	0.471451
LY86	lymphocyte antigen 86	chr6	PIVUS017	4.46874	0.471013
DZIP3	DAZ interacting zinc finger protein 3	chr3	PIVUS129	-3.81848	0.469222
PKP4	plakophilin 4	chr2	PIVUS129	-3.24755	0.462267
SHE	Src homology 2 domain containing E	chr1	PIVUS021	-3.72956	0.455347
PAXIP1-AS2	PAXIP1 antisense RNA 2	chr7	PIVUS117	3.6327	0.455232
EPB41	erythrocyte membrane protein band 4.1	chr1	PIVUS053	-3.79452	0.454442
ZCCHC14	zinc finger CCHC-type containing 14	chr16	PIVUS007	-3.85218	0.449759
ITK	IL2 inducible T cell kinase	chr5	PIVUS007	3.06733	0.44923
GTF2H2	general transcription factor IIH subunit 2	chr5	PIVUS069	3.85535	0.442156
DYNC1H1	dynein cytoplasmic 1 heavy chain 1	chr14	PIVUS129	-3.88989	0.441379
NR1H2	nuclear receptor subfamily 1 group H member 2	chr19	PIVUS047	-3.41451	0.439781
P4HB	prolyl 4-hydroxylase subunit beta	chr17	PIVUS119	-3.97586	0.437347
HS2ST1	heparan sulfate 2-O-sulfotransferase 1	chr1	PIVUS101	4.38337	0.434465
COQ7	coenzyme Q7, hydroxylase	chr16	PIVUS105	3.03188	0.432141
SHROOM1	shroom family member 1	chr5	PIVUS017	3.83285	0.430275
BCAS4	breast carcinoma amplified sequence 4	chr20	PIVUS059	3.48067	0.427126
BICC1	BicC family RNA binding protein 1	chr10	PIVUS129	4.2914	0.416241
ZNF398	zinc finger protein 398	chr7	PIVUS109	3.60006	0.411941
NDUFA6	NADH:ubiquinone oxidoreductase subunit A6	chr22	PIVUS033	3.17315	0.40833
ENSG00000233912	NA	chr3	PIVUS087	4.06495	0.405222
SHC1	SHC adaptor protein 1	chr1	PIVUS119	-4.24254	0.40479
PDIA6	protein disulfide isomerase family A member 6	chr2	PIVUS115	-3.04999	0.400388
RAF1	Raf-1 proto-oncogene, serine/threonine kinase	chr3	PIVUS057	4.25326	0.395103
MUC20-OT1	MUC20 overlapping transcript	chr3	PIVUS053	3.44018	0.393494
ENSG00000272583	NA	chr1	PIVUS125	-3.58749	0.392944
TUBG2	tubulin gamma 2	chr17	PIVUS089	-3.69198	0.386444
APBB3	amyloid beta precursor protein binding family B member 3	chr5	PIVUS017	-4.03307	0.382629
PMEPA1	prostate transmembrane protein, androgen induced 1	chr20	PIVUS111	-4.06017	0.381905
ENSG00000266408	NA	chr14	PIVUS099	-3.54726	0.379226
CNDP1	carnosine dipeptidase 1	chr18	PIVUS117	3.61213	0.377878
ITK	IL2 inducible T cell kinase	chr5	PIVUS069	2.99526	0.377151
STAT4	signal transducer and activator of transcription 4	chr2	PIVUS069	3.93478	0.37706
TSSK3	testis specific serine kinase 3	chr1	PIVUS115	-4.15319	0.375384
TREML3P	triggering receptor expressed on myeloid cells like 3, pseudogene	chr6	PIVUS085	3.71983	0.371084
YWHAB	tyrosine 3-monooxygenase/tryptophan 5-monooxygenase activation protein beta	chr20	PIVUS053	3.84705	0.363118
ZKSCAN3	zinc finger with KRAB and SCAN domains 3	chr6	PIVUS117	-3.97106	0.36229
ENSG00000272455	NA	chr1	PIVUS093	3.92005	0.36133
SLAIN1	SLAIN motif family member 1	chr13	PIVUS085	-3.49279	0.359645
FHL2	four and a half LIM domains 2	chr2	PIVUS109	3.89821	0.357051
TIMP2	TIMP metallopeptidase inhibitor 2	chr17	PIVUS007	4.05418	0.355133
PRKCH	protein kinase C eta	chr14	PIVUS031	-3.51177	0.35354
KRT79	keratin 79	chr12	PIVUS053	3.32382	0.353491
CARD9	caspase recruitment domain family member 9	chr9	PIVUS007	3.51442	0.352472
SYPL1	synaptophysin like 1	chr7	PIVUS053	-3.77307	0.351171
UNC119B	unc-119 lipid binding chaperone B	chr12	PIVUS047	3.99315	0.351039
SNRPCP3	small nuclear ribonucleoprotein polypeptide C pseudogene 3	chr3	PIVUS119	3.70424	0.345194
ALKBH5	alkB homolog 5, RNA demethylase	chr17	PIVUS085	3.85824	0.344422
TUG1	taurine up-regulated 1 (non-protein coding)	chr22	PIVUS119	-4.32657	0.342189
CTBP2	C-terminal binding protein 2	chr10	PIVUS007	3.84733	0.342161
TCTN1	tectonic family member 1	chr12	PIVUS049	-3.75521	0.342019
ADNP-AS1	ADNP antisense RNA 1	chr20	PIVUS109	-3.77814	0.339421
PRKCQ	protein kinase C theta	chr10	PIVUS111	3.43345	0.339031
SLC22A15	solute carrier family 22 member 15	chr1	PIVUS007	3.69639	0.337395
DNAJC1	DnaJ heat shock protein family (Hsp40) member C1	chr10	PIVUS027	3.43551	0.337304
ENSG00000259747	NA	chr15	PIVUS073	3.62907	0.337251
SNHG6	small nucleolar RNA host gene 6	chr8	PIVUS053	-3.68507	0.336787
DNAI2	dynein axonemal intermediate chain 2	chr17	PIVUS125	-3.97863	0.332556
ICAM5	intercellular adhesion molecule 5	chr19	PIVUS099	3.87419	0.328909
GORASP2	golgi reassembly stacking protein 2	chr2	PIVUS059	3.69337	0.32876
ZNF540	zinc finger protein 540	chr19	PIVUS107	3.73154	0.32799
BRMS1	breast cancer metastasis suppressor 1	chr11	PIVUS021	-3.57428	0.326864
FAM49A	family with sequence similarity 49 member A	chr2	PIVUS007	3.72787	0.323605
ANKFY1	ankyrin repeat and FYVE domain containing 1	chr17	PIVUS129	4.32559	0.323527
CST7	cystatin F	chr20	PIVUS069	3.31697	0.322489
LINC01411	long intergenic non-protein coding RNA 1411	chr5	PIVUS115	3.72331	0.320491
HCG25	HLA complex group 25 (non-protein coding)	chr6	PIVUS003	-3.68219	0.318024
TTBK2	tau tubulin kinase 2	chr15	PIVUS129	4.3092	0.31651
ANKH	ANKH inorganic pyrophosphate transport regulator	chr5	PIVUS085	4.74087	0.313446
RMI2	RecQ mediated genome instability 2	chr16	PIVUS107	3.50304	0.313217
ENSG00000260496	NA	chr16	PIVUS069	4.02878	0.312341
FAM20B	FAM20B, glycosaminoglycan xylosylkinase	chr1	PIVUS085	4.40089	0.310971
MFSD8	major facilitator superfamily domain containing 8	chr4	PIVUS125	-3.40255	0.307983
HNMT	histamine N-methyltransferase	chr2	PIVUS007	3.93989	0.307646
ENSG00000254900	NA	chr11	PIVUS103	3.30906	0.30642
SLC9A7P1	solute carrier family 9 member 7 pseudogene 1	chr12	PIVUS021	-3.47965	0.295427
ISCA1	iron-sulfur cluster assembly 1	chr9	PIVUS085	4.50774	0.29496
RAP1GAP2	RAP1 GTPase activating protein 2	chr17	PIVUS017	3.72515	0.292775
LINC01252	long intergenic non-protein coding RNA 1252	chr12	PIVUS107	3.70506	0.290812
IGLC3	immunoglobulin lambda constant 3 (Kern-Oz+ marker)	chr22	PIVUS109	4.43037	0.289048
KCNH4	potassium voltage-gated channel subfamily H member 4	chr17	PIVUS115	-3.77799	0.288715
ADA2	adenosine deaminase 2	chr22	PIVUS119	-4.468	0.28837
MCTP1	multiple C2 and transmembrane domain containing 1	chr5	PIVUS007	3.61546	0.285691
ENSG00000257742	NA	chr12	PIVUS079	3.24304	0.285168
ACTG1	actin gamma 1	chr17	PIVUS053	3.60352	0.282889
KIF2A	kinesin family member 2A	chr5	PIVUS119	3.55323	0.28035
GTF2B	general transcription factor IIB	chr1	PIVUS053	-3.78907	0.280248
MAPK14	mitogen-activated protein kinase 14	chr6	PIVUS003	4.45339	0.278286
BST2	bone marrow stromal cell antigen 2	chr19	PIVUS017	-3.40941	0.277903
TRBC2	T cell receptor beta constant 2	chr7	PIVUS069	3.17718	0.277091
ENSG00000257261	NA	chr12	PIVUS099	-3.30937	0.273576
XRN1	5'-3' exoribonuclease 1	chr3	PIVUS059	3.84455	0.268343
IGLV1-36	immunoglobulin lambda variable 1-36	chr22	PIVUS103	-3.41235	0.262416
LINC02458	long intergenic non-protein coding RNA 2458	chr12	PIVUS057	2.98707	0.258242
WDR37	WD repeat domain 37	chr10	PIVUS059	-3.7619	0.257958
P2RX1	purinergic receptor P2X 1	chr17	PIVUS007	3.9086	0.257732
IGLV3-16	immunoglobulin lambda variable 3-16	chr22	PIVUS109	3.66871	0.257129
COQ7	coenzyme Q7, hydroxylase	chr16	PIVUS109	-2.79349	0.25671
HAPLN3	hyaluronan and proteoglycan link protein 3	chr15	PIVUS053	3.57255	0.250917
EIF1B	eukaryotic translation initiation factor 1B	chr3	PIVUS085	3.89407	0.250899
SCML4	Scm polycomb group protein like 4	chr6	PIVUS053	3.2795	0.250168
MBLAC2	metallo-beta-lactamase domain containing 2	chr5	PIVUS107	-3.44351	0.249295
ENSG00000271912	NA	chr8	PIVUS109	2.81728	0.248368
PKP4	plakophilin 4	chr2	PIVUS051	-3.03306	0.247775
CCDC3	coiled-coil domain containing 3	chr10	PIVUS059	4.29595	0.246568
ZNF513	zinc finger protein 513	chr2	PIVUS119	3.87534	0.245505
DSCAS	DSC1/DSC2 antisense RNA	chr18	PIVUS119	-3.67729	0.245403
IGHV3-15	immunoglobulin heavy variable 3-15	chr14	PIVUS109	3.54567	0.244128
ENSG00000258048	NA	chr12	PIVUS109	4.25641	0.243983
LINC01754	long intergenic non-protein coding RNA 1754	chr20	PIVUS095	-3.34376	0.239278
NETO1	neuropilin and tolloid like 1	chr18	PIVUS109	-4.43713	0.234483
TSTA3	tissue specific transplantation antigen P35B	chr8	PIVUS085	3.62045	0.234372
CAMKK2	calcium/calmodulin dependent protein kinase kinase 2	chr12	PIVUS017	3.62699	0.23313
SEC22A	SEC22 homolog A, vesicle trafficking protein	chr3	PIVUS129	-4.01954	0.232292
ITGB6	integrin subunit beta 6	chr2	PIVUS113	-3.15698	0.227691
TRAV14DV4	T cell receptor alpha variable 14/delta variable 4	chr14	PIVUS067	-3.53895	0.226655
DPCD	deleted in primary ciliary dyskinesia homolog (mouse)	chr10	PIVUS117	-3.6332	0.226457
SAXO2	stabilizer of axonemal microtubules 2	chr15	PIVUS069	-3.78679	0.225464
ENSG00000236213	NA	chr2	PIVUS053	3.56397	0.224014
RAD54B	RAD54 homolog B (S. cerevisiae)	chr8	PIVUS119	-3.75183	0.222115
SEC61B	Sec61 translocon beta subunit	chr9	PIVUS031	4.01552	0.221754
LHFPL3	LHFPL tetraspan subfamily member 3	chr7	PIVUS069	-3.68899	0.22051
TIFAB	TIFA inhibitor	chr5	PIVUS101	-3.50303	0.220214
TTC7A	tetratricopeptide repeat domain 7A	chr2	PIVUS031	3.94391	0.218762
CACNA1D	calcium voltage-gated channel subunit alpha1 D	chr3	PIVUS075	-3.46842	0.217702
LAMP5	lysosomal associated membrane protein family member 5	chr20	PIVUS017	-3.41641	0.216721
TTC32	tetratricopeptide repeat domain 32	chr2	PIVUS087	3.47164	0.216628
AGPAT2	1-acylglycerol-3-phosphate O-acyltransferase 2	chr9	PIVUS129	3.95039	0.215991
SYTL2	synaptotagmin like 2	chr11	PIVUS069	3.99967	0.213154
FOXP4	forkhead box P4	chr6	PIVUS109	-4.40774	0.212702
UBE3A	ubiquitin protein ligase E3A	chr15	PIVUS021	3.73119	0.212333
RAD23A	RAD23 homolog A, nucleotide excision repair protein	chr19	PIVUS085	4.08039	0.210963
EPS8L1	EPS8 like 1	chr19	PIVUS007	3.4608	0.210828
B3GALNT1	beta-1,3-N-acetylgalactosaminyltransferase 1 (globoside blood group)	chr3	PIVUS107	3.90112	0.206981
YOD1	YOD1 deubiquitinase	chr1	PIVUS115	-3.57232	0.206647
WRAP53	WD repeat containing antisense to TP53	chr17	PIVUS099	3.51627	0.20618
IGHV4-59	immunoglobulin heavy variable 4-59	chr14	PIVUS065	3.79315	0.204762
GABPB2	GA binding protein transcription factor beta subunit 2	chr1	PIVUS047	4.08106	0.203562
RPL35P2	ribosomal protein L35 pseudogene 2	chr6	PIVUS099	3.46079	0.201083
SPDYC	speedy/RINGO cell cycle regulator family member C	chr11	PIVUS077	-3.71996	0.200804
ZCCHC14	zinc finger CCHC-type containing 14	chr16	PIVUS111	-3.60217	0.199747
FBXL16	F-box and leucine rich repeat protein 16	chr16	PIVUS053	3.93183	0.199734
HERC2P3	hect domain and RLD 2 pseudogene 3	chr15	PIVUS017	3.45911	0.19966
VARS2	valyl-tRNA synthetase 2, mitochondrial	chr6	PIVUS129	-4.37075	0.199131
PABPC3	poly(A) binding protein cytoplasmic 3	chr13	PIVUS117	3.55348	0.196775
MIR9-3HG	MIR9-3 host gene	chr15	PIVUS105	3.33837	0.196532
STAT1	signal transducer and activator of transcription 1	chr2	PIVUS059	3.37111	0.189046
ENSG00000264198	NA	chr17	PIVUS119	-3.36579	0.186839
ENSG00000273145	NA	chr22	PIVUS069	3.01853	0.183794
JHDM1D-AS1	JHDM1D antisense RNA 1 (head to head)	chr7	PIVUS013	-4.09626	0.183593
RAD52	RAD52 homolog, DNA repair protein	chr12	PIVUS047	3.20244	0.181652
EIF4G3	eukaryotic translation initiation factor 4 gamma 3	chr1	PIVUS007	-4.04361	0.181099
TLK1	tousled like kinase 1	chr2	PIVUS085	-3.74809	0.18095
CEBPG	CCAAT/enhancer binding protein gamma	chr19	PIVUS059	-3.88935	0.180029
MIEF2	mitochondrial elongation factor 2	chr17	PIVUS115	3.26027	0.1786
ENSG00000259768	NA	chr16	PIVUS129	-3.74082	0.177847
HLA-W	major histocompatibility complex, class I, W (pseudogene)	chr6	PIVUS123	2.71592	0.175458
LGI2	leucine rich repeat LGI family member 2	chr4	PIVUS017	4.46243	0.174952
DYNLT1	dynein light chain Tctex-type 1	chr6	PIVUS103	-3.3883	0.174872
FSIP1	fibrous sheath interacting protein 1	chr15	PIVUS129	3.89008	0.173324
DMKN	dermokine	chr19	PIVUS131	-3.52854	0.172833
GBF1	golgi brefeldin A resistant guanine nucleotide exchange factor 1	chr10	PIVUS119	-3.93186	0.171836
PTPN4	protein tyrosine phosphatase, non-receptor type 4	chr2	PIVUS069	3.1295	0.168826
CELA2B	chymotrypsin like elastase family member 2B	chr1	PIVUS103	-2.60084	0.164621
BFAR	bifunctional apoptosis regulator	chr16	PIVUS047	-3.74895	0.164554
LOXL1-AS1	LOXL1 antisense RNA 1	chr15	PIVUS069	4.25353	0.163748
ADD1	adducin 1	chr4	PIVUS069	3.7311	0.161115
IRF7	interferon regulatory factor 7	chr11	PIVUS017	-4.10283	0.160449
RAB2B	RAB2B, member RAS oncogene family	chr14	PIVUS069	3.20146	0.15951
LINC02175	long intergenic non-protein coding RNA 2175	chr16	PIVUS021	3.89669	0.15864
TRBV7-6	T cell receptor beta variable 7-6	chr7	PIVUS091	4.11443	0.157663
VAV2	vav guanine nucleotide exchange factor 2	chr9	PIVUS017	3.37558	0.157487
ACAP1	ArfGAP with coiled-coil, ankyrin repeat and PH domains 1	chr17	PIVUS053	3.64626	0.155623
PKIA	cAMP-dependent protein kinase inhibitor alpha	chr8	PIVUS053	3.78805	0.152398
ZC3H3	zinc finger CCCH-type containing 3	chr8	PIVUS059	3.84457	0.14973
C1orf146	chromosome 1 open reading frame 146	chr1	PIVUS107	3.62775	0.149722
LRRC25	leucine rich repeat containing 25	chr19	PIVUS007	3.16481	0.149469
ALKBH1	alkB homolog 1, histone H2A dioxygenase	chr14	PIVUS097	-3.69892	0.14696
RFX7	regulatory factor X7	chr15	PIVUS103	-3.33009	0.146428
SPCS2P4	signal peptidase complex subunit 2 pseudogene 4	chr1	PIVUS103	-3.37885	0.145459
CCDC116	coiled-coil domain containing 116	chr22	PIVUS109	-3.85868	0.143688
FAM214A	family with sequence similarity 214 member A	chr15	PIVUS099	3.21386	0.140474
CTSE	cathepsin E	chr1	PIVUS085	-3.92128	0.139993
SDE2	SDE2 telomere maintenance homolog	chr1	PIVUS119	3.27335	0.13697
TMEM70	transmembrane protein 70	chr8	PIVUS053	-4.09193	0.135893
LINC00381	long intergenic non-protein coding RNA 381	chr13	PIVUS051	-3.20651	0.134471
IGHV4-31	immunoglobulin heavy variable 4-31	chr14	PIVUS109	3.24997	0.133198
MAPK8IP2	mitogen-activated protein kinase 8 interacting protein 2	chr22	PIVUS109	-3.54428	0.126998
MARC2	mitochondrial amidoxime reducing component 2	chr1	PIVUS007	2.64658	0.126308
PGLYRP2	peptidoglycan recognition protein 2	chr19	PIVUS099	3.32416	0.125915
IDO2	indoleamine 2,3-dioxygenase 2	chr8	PIVUS037	3.35486	0.123732
KCNAB3	potassium voltage-gated channel subfamily A regulatory beta subunit 3	chr17	PIVUS011	2.88371	0.123195
ZMIZ2	zinc finger MIZ-type containing 2	chr7	PIVUS059	3.85875	0.123018
SIDT2	SID1 transmembrane family member 2	chr11	PIVUS017	4.00811	0.122568
GRK5	G protein-coupled receptor kinase 5	chr10	PIVUS085	-3.77039	0.1219
UBQLN1	ubiquilin 1	chr9	PIVUS085	4.32421	0.121762
TSNARE1	t-SNARE domain containing 1	chr8	PIVUS017	4.05161	0.12063
FAM172A	family with sequence similarity 172 member A	chr5	PIVUS111	-3.66802	0.119464
NT5DC1	5'-nucleotidase domain containing 1	chr6	PIVUS085	-3.46647	0.119155
RFLNA	refilin A	chr12	PIVUS093	3.40305	0.118089
CHST15	carbohydrate sulfotransferase 15	chr10	PIVUS007	3.32495	0.117039
GPR83	G protein-coupled receptor 83	chr11	PIVUS103	-4.32194	0.116941
RAD52	RAD52 homolog, DNA repair protein	chr12	PIVUS125	3.13623	0.115442
ENSG00000265500	NA	chr17	PIVUS119	-4.12283	0.11371
DSC2	desmocollin 2	chr18	PIVUS017	-3.18043	0.112887
PIK3AP1	phosphoinositide-3-kinase adaptor protein 1	chr10	PIVUS007	3.75456	0.112743
ENSG00000266930	NA	chr19	PIVUS069	-3.52215	0.112516
LNPEP	leucyl and cystinyl aminopeptidase	chr5	PIVUS047	3.69739	0.111349
MAP3K1	mitogen-activated protein kinase kinase kinase 1	chr5	PIVUS093	3.77655	0.108784
RAC1P2	Rac family small GTPase 1 pseudogene 2	chr4	PIVUS097	-3.78008	0.108453
RAP1GAP	RAP1 GTPase activating protein	chr1	PIVUS085	3.74684	0.108286
ENSG00000229961	NA	chr1	PIVUS017	-4.09751	0.108087
ARL5B	ADP ribosylation factor like GTPase 5B	chr10	PIVUS009	-3.40106	0.107917
LINC01337	long intergenic non-protein coding RNA 1337	chr5	PIVUS129	3.85653	0.10783
ENSG00000224063	NA	chr2	PIVUS069	-3.59392	0.107384
ENSG00000268081	NA	chr19	PIVUS069	-3.33388	0.105172
ENSG00000265150	NA	chr14	PIVUS107	2.88739	0.104042
CTTN	cortactin	chr11	PIVUS053	4.06116	0.102562
CCDC174	coiled-coil domain containing 174	chr3	PIVUS129	-2.88463	0.0983188
PACS1	phosphofurin acidic cluster sorting protein 1	chr11	PIVUS119	-3.67386	0.0970753
NUDT4	nudix hydrolase 4	chr12	PIVUS085	3.86514	0.0960233
TMEM168	transmembrane protein 168	chr7	PIVUS107	-3.75142	0.0949223
CD320	CD320 molecule	chr19	PIVUS089	2.78597	0.093219
LINC02541	long intergenic non-protein coding RNA 2541	chr6	PIVUS129	-4.02171	0.0930178
ENSG00000237491	NA	chr1	PIVUS095	3.67036	0.0925683
EPAS1	endothelial PAS domain protein 1	chr2	PIVUS089	3.95032	0.0916292
HGS	hepatocyte growth factor-regulated tyrosine kinase substrate	chr17	PIVUS129	-4.14471	0.091012
EFHC1	EF-hand domain containing 1	chr6	PIVUS033	3.64025	0.0901877
BICD2	BICD cargo adaptor 2	chr9	PIVUS137	-2.86958	0.0900324
CD69	CD69 molecule	chr12	PIVUS053	-4.06134	0.0898704
ENO4	enolase family member 4	chr10	PIVUS007	3.62698	0.0898107
IGKV1D-16	immunoglobulin kappa variable 1D-16	chr2	PIVUS091	-3.91189	0.088252
ANPEP	alanyl aminopeptidase, membrane	chr15	PIVUS047	2.93276	0.0881621
NCOA7	nuclear receptor coactivator 7	chr6	PIVUS085	3.92913	0.0873819
LINC02365	long intergenic non-protein coding RNA 2365	chr4	PIVUS109	-4.18491	0.087116
AP5B1	adaptor related protein complex 5 beta 1 subunit	chr11	PIVUS021	-2.91499	0.0860424
HOXB-AS1	HOXB cluster antisense RNA 1	chr17	PIVUS129	4.61209	0.0860216
POMK	protein-O-mannose kinase	chr8	PIVUS027	-3.63709	0.0856909
ENSG00000231611	NA	chr11	PIVUS081	3.50941	0.0856467
MAGEF1	MAGE family member F1	chr3	PIVUS059	-3.19659	0.0847614
MCM7	minichromosome maintenance complex component 7	chr7	PIVUS053	-3.67587	0.0846759
FAM157C	family with sequence similarity 157 member C (non-protein coding)	chr16	PIVUS053	3.08986	0.0842063
LINC02257	long intergenic non-protein coding RNA 2257	chr1	PIVUS007	3.07081	0.0830398
MLIP	muscular LMNA interacting protein	chr6	PIVUS109	3.52139	0.0793577
SH3BGRL2	SH3 domain binding glutamate rich protein like 2	chr6	PIVUS053	4.10287	0.0778726
NET1	neuroepithelial cell transforming 1	chr10	PIVUS053	-3.55411	0.0776556
ZNF667-AS1	ZNF667 antisense RNA 1 (head to head)	chr19	PIVUS053	-3.82432	0.0744275
TRBV2	T cell receptor beta variable 2	chr7	PIVUS057	-3.5757	0.0731511
ENSG00000272004	NA	chr1	PIVUS101	3.86454	0.0727452
CAVIN2	caveolae associated protein 2	chr2	PIVUS053	3.77442	0.072187
ENSG00000251314	NA	chr5	PIVUS115	-3.41	0.0699103
TMEM176A	transmembrane protein 176A	chr7	PIVUS017	-3.52025	0.0692864
UBE2H	ubiquitin conjugating enzyme E2 H	chr7	PIVUS085	4.06541	0.0682487
RPL31	ribosomal protein L31	chr2	PIVUS007	3.30311	0.0681082
SGK3	serum/glucocorticoid regulated kinase family member 3	chr8	PIVUS099	-3.1059	0.0674329
SLC7A6	solute carrier family 7 member 6	chr16	PIVUS129	3.76588	0.066894
CR2	complement C3d receptor 2	chr1	PIVUS109	3.21602	0.0651143
ENSG00000268107	NA	chr19	PIVUS109	3.41625	0.0624416
HK3	hexokinase 3	chr5	PIVUS007	3.31498	0.0620214
ENSG00000196533	NA	chr1	PIVUS017	-3.62407	0.0610305
RNF145	ring finger protein 145	chr5	PIVUS085	4.13948	0.0606502
FRMD6	FERM domain containing 6	chr14	PIVUS011	-3.6968	0.0606097
ABCG1	ATP binding cassette subfamily G member 1	chr21	PIVUS111	3.80637	0.0605278
COPB1	coatomer protein complex subunit beta 1	chr11	PIVUS119	3.66889	0.0602906
L3MBTL3	L3MBTL3, histone methyl-lysine binding protein	chr6	PIVUS121	3.83499	0.0601384
MELK	maternal embryonic leucine zipper kinase	chr9	PIVUS009	-3.72328	0.0575552
MANBA	mannosidase beta	chr4	PIVUS069	3.38581	0.0571842
RTP5	receptor transporter protein 5 (putative)	chr2	PIVUS007	3.97948	0.056037
PIP4K2A	phosphatidylinositol-5-phosphate 4-kinase type 2 alpha	chr10	PIVUS085	3.8331	0.0556403
HCK	HCK proto-oncogene, Src family tyrosine kinase	chr20	PIVUS007	3.61537	0.0532058
DET1	DET1, COP1 ubiquitin ligase partner	chr15	PIVUS123	-3.57727	0.0520329
IGHV1-24	immunoglobulin heavy variable 1-24	chr14	PIVUS101	-2.83851	0.0512004
RFLNA	refilin A	chr12	PIVUS119	3.33586	0.0508975
ENSG00000258569	NA	chr14	PIVUS021	-3.19401	0.050701
ENSG00000256360	NA	chr11	PIVUS107	3.21194	0.0493794
SLC24A1	solute carrier family 24 member 1	chr15	PIVUS129	-3.15551	0.0472026
FGD4	FYVE, RhoGEF and PH domain containing 4	chr12	PIVUS007	4.04286	0.0456362
ZNF239	zinc finger protein 239	chr10	PIVUS091	3.5097	0.0451843
ENPP3	ectonucleotide pyrophosphatase/phosphodiesterase 3	chr6	PIVUS105	-4.20635	0.0435991
IL16	interleukin 16	chr15	PIVUS129	-4.2326	0.0431193
CLEC4F	C-type lectin domain family 4 member F	chr2	PIVUS069	2.73474	0.040978
PHF3	PHD finger protein 3	chr6	PIVUS069	3.36479	0.0404477
ENSG00000248175	NA	chr5	PIVUS109	3.29287	0.0388084
C2orf40	chromosome 2 open reading frame 40	chr2	PIVUS129	3.7379	0.0387462
TAGLN	transgelin	chr11	PIVUS017	3.70271	0.0387199
STXBP2	syntaxin binding protein 2	chr19	PIVUS017	3.6437	0.0366811
RAB18	RAB18, member RAS oncogene family	chr10	PIVUS007	-3.55041	0.0350458
COG3	component of oligomeric golgi complex 3	chr13	PIVUS047	4.09518	0.0329391
ENSG00000200693	NA	chr14	PIVUS117	-4.50982	0.0327914
TOP1MT	DNA topoisomerase I mitochondrial	chr8	PIVUS053	-3.86839	0.0323594
AKAP6	A-kinase anchoring protein 6	chr14	PIVUS081	3.19221	0.0317903
CRKL	CRK like proto-oncogene, adaptor protein	chr22	PIVUS129	3.46499	0.0311513
IGHE	immunoglobulin heavy constant epsilon	chr14	PIVUS003	-3.21888	0.0305144
LINC00265	long intergenic non-protein coding RNA 265	chr7	PIVUS119	-4.07103	0.029955
PGF	placental growth factor	chr14	PIVUS111	3.85485	0.0293499
FAM241A	family with sequence similarity 241 member A	chr4	PIVUS119	-3.40343	0.0276885
RBFOX2	RNA binding fox-1 homolog 2	chr22	PIVUS057	3.20118	0.0274094
MBD5	methyl-CpG binding domain protein 5	chr2	PIVUS105	3.88604	0.0257616
KLHL9	kelch like family member 9	chr9	PIVUS085	-3.67212	0.0246553
TBC1D15	TBC1 domain family member 15	chr12	PIVUS115	2.74588	0.0242629
RPS23	ribosomal protein S23	chr5	PIVUS017	3.00173	0.0229359
SIPA1	signal-induced proliferation-associated 1	chr11	PIVUS053	-4.30658	0.0227502
ALPL	alkaline phosphatase, liver/bone/kidney	chr1	PIVUS057	-3.54847	0.0224362
IGHV3-64	immunoglobulin heavy variable 3-64	chr14	PIVUS077	-3.8146	0.0221788
LRRC36	leucine rich repeat containing 36	chr16	PIVUS017	-3.14395	0.0181656
ACO2	aconitase 2	chr22	PIVUS111	-3.0832	0.0176857
SAMD12	sterile alpha motif domain containing 12	chr8	PIVUS017	-2.98971	0.0175034
TTC39C	tetratricopeptide repeat domain 39C	chr18	PIVUS069	-3.90158	0.0174808
CRAMP1	cramped chromatin regulator homolog 1	chr16	PIVUS049	-3.3906	0.0166631
TMEM17	transmembrane protein 17	chr2	PIVUS115	3.22966	0.0165171
CBLN3	cerebellin 3 precursor	chr14	PIVUS129	-3.83306	0.0155921
KNDC1	kinase non-catalytic C-lobe domain containing 1	chr10	PIVUS017	3.45772	0.0153989
NPC2	NPC intracellular cholesterol transporter 2	chr14	PIVUS023	-3.37883	0.0139368
LINC01754	long intergenic non-protein coding RNA 1754	chr20	PIVUS109	-3.1184	0.0139095
AJAP1	adherens junctions associated protein 1	chr1	PIVUS017	-3.90487	0.013256
LCK	LCK proto-oncogene, Src family tyrosine kinase	chr1	PIVUS111	3.58092	0.0103381
ENSG00000253133	NA	chr8	PIVUS077	-3.26067	0.00980393
ENSG00000254614	NA	chr11	PIVUS017	3.47777	0.00944904
DPM1	dolichyl-phosphate mannosyltransferase subunit 1, catalytic	chr20	PIVUS119	3.90921	0.00815127
GALNT5	polypeptide N-acetylgalactosaminyltransferase 5	chr2	PIVUS003	3.30344	0.0068681
SMURF2	SMAD specific E3 ubiquitin protein ligase 2	chr17	PIVUS017	-3.78674	0.00595965
EIF4A2	eukaryotic translation initiation factor 4A2	chr3	PIVUS119	3.23212	0.0057367
UBL5	ubiquitin like 5	chr19	PIVUS037	-3.7604	0.00302426
ADSS	adenylosuccinate synthase	chr1	PIVUS047	3.9581	0.00147918
TMEM170B	transmembrane protein 170B	chr6	PIVUS007	3.96943	0.0013596
SLC17A9	solute carrier family 17 member 9	chr20	PIVUS123	3.67962	0.000542698
SEC24B	SEC24 homolog B, COPII coat complex component	chr4	PIVUS059	3.17093	0.000409055
