# Supplementary material for: Genetic regulation of gene expression and splicing during a 10-year period of human aging
Source: Genome Biol. 2019 Nov 4;20:230. doi: 10.1186/s13059-019-1840-y (PMC6827221; doi:10.1186/s13059-019-1840-y)
Supplement: Supplementary file 8 — Additional file 8 Summary statistics for the eQTL analyses at each age. [file 13059_2019_1840_MOESM8_ESM.xls]

## Sheet: eGenes70
Ensembl gene id	HGNC symbol	eGene p-value from treeQTL	# significant eQTLs	Validated at age 80?
ENSG00000236624	ENSG00000236624	2.65999e-33	661	Yes
ENSG00000078114	NEBL	1.36638e-29	35	Yes
ENSG00000006282	SPATA20	6.35555e-27	45	Yes
ENSG00000174652	ZNF266	1.52375e-26	817	Yes
ENSG00000100376	FAM118A	2.63381e-26	90	Yes
ENSG00000188659	SAXO2	2.74456e-26	123	Yes
ENSG00000111450	STX2	4.03477e-25	128	Yes
ENSG00000059122	FLYWCH1	5.27586e-25	37	Yes
ENSG00000183605	SFXN4	7.22952e-25	92	Yes
ENSG00000203875	SNHG5	7.36188e-25	765	Yes
ENSG00000183172	SMDT1	1.24926e-24	384	Yes
ENSG00000172322	CLEC12A	3.1859e-24	80	Yes
ENSG00000084072	PPIE	3.67173e-24	58	Yes
ENSG00000132740	IGHMBP2	8.76158e-24	239	Yes
ENSG00000013573	DDX11	8.86392e-24	289	Yes
ENSG00000120675	DNAJC15	9.58645e-24	194	Yes
ENSG00000226752	CUTALP	1.62492e-23	34	Yes
ENSG00000037474	NSUN2	1.73439e-22	84	Yes
ENSG00000074803	SLC12A1	1.74362e-22	218	Yes
ENSG00000133392	MYH11	2.00781e-22	153	Yes
ENSG00000149231	CCDC82	2.4175e-22	49	Yes
ENSG00000227627	ENSG00000227627	2.63587e-22	79	Yes
ENSG00000120451	SNX19	5.10455e-22	152	Yes
ENSG00000132681	ATP1A4	1.09699e-21	9	Yes
ENSG00000197728	RPS26	1.34747e-21	66	Yes
ENSG00000162994	CLHC1	1.57483e-21	99	Yes
ENSG00000239736	CEACAMP3	2.30326e-21	103	Yes
ENSG00000165985	C1QL3	3.02188e-21	20	Yes
ENSG00000131379	C3orf20	3.52405e-21	90	Yes
ENSG00000137106	GRHPR	6.15281e-21	32	Yes
ENSG00000205464	ATP6AP1L	1.0364e-20	234	Yes
ENSG00000251357	ENSG00000251357	1.07641e-20	300	Yes
ENSG00000071894	CPSF1	1.0966e-20	147	Yes
ENSG00000186470	BTN3A2	1.09785e-20	349	Yes
ENSG00000184292	TACSTD2	1.17759e-20	232	Yes
ENSG00000103479	RBL2	1.43964e-20	239	Yes
ENSG00000264070	DND1P1	1.54737e-20	3989	Yes
ENSG00000204792	LINC01291	1.94375e-20	92	Yes
ENSG00000166896	ATP23	3.85069e-20	597	Yes
ENSG00000214087	ARL16	4.15745e-20	202	Yes
ENSG00000135778	NTPCR	6.04775e-20	195	Yes
ENSG00000134824	FADS2	1.13374e-19	84	Yes
ENSG00000111696	NT5DC3	1.2286e-19	52	Yes
ENSG00000270127	ENSG00000270127	1.48621e-19	180	Yes
ENSG00000250081	ENSG00000250081	1.72991e-19	451	Yes
ENSG00000113621	TXNDC15	1.97209e-19	86	Yes
ENSG00000218537	MIF-AS1	2.12165e-19	287	Yes
ENSG00000145390	USP53	2.53374e-19	283	Yes
ENSG00000272305	ENSG00000272305	2.81788e-19	148	Yes
ENSG00000140400	MAN2C1	3.34621e-19	155	Yes
ENSG00000141698	NT5C3B	3.64264e-19	214	Yes
ENSG00000137494	ANKRD42	3.83454e-19	345	Yes
ENSG00000204084	INPP5B	3.97044e-19	99	Yes
ENSG00000198945	L3MBTL3	4.08946e-19	100	Yes
ENSG00000156261	CCT8	5.06386e-19	588	Yes
ENSG00000149089	APIP	5.72185e-19	261	Yes
ENSG00000123219	CENPK	6.9247e-19	485	Yes
ENSG00000173801	JUP	8.15039e-19	23	Yes
ENSG00000125637	PSD4	9.26728e-19	21	Yes
ENSG00000198952	SMG5	9.70663e-19	179	Yes
ENSG00000160963	COL26A1	1.3501e-18	310	Yes
ENSG00000164048	ZNF589	1.62943e-18	509	Yes
ENSG00000152359	POC5	2.41384e-18	318	Yes
ENSG00000261000	ENSG00000261000	3.15515e-18	72	Yes
ENSG00000224635	ENSG00000224635	3.2161e-18	86	Yes
ENSG00000250155	ENSG00000250155	3.42507e-18	23	Yes
ENSG00000236682	ENSG00000236682	4.47184e-18	323	Yes
ENSG00000143318	CASQ1	5.43313e-18	9	Yes
ENSG00000255284	ENSG00000255284	6.15545e-18	97	Yes
ENSG00000166831	RBPMS2	7.41258e-18	318	Yes
ENSG00000173406	DAB1	7.86464e-18	230	Yes
ENSG00000179344	HLA-DQB1	1.06422e-17	3791	Yes
ENSG00000123643	SLC36A1	1.22391e-17	130	Yes
ENSG00000160781	PAQR6	1.48092e-17	86	Yes
ENSG00000204257	HLA-DMA	1.6128e-17	616	Yes
ENSG00000157978	LDLRAP1	1.8228e-17	31	Yes
ENSG00000142794	NBPF3	1.86681e-17	147	Yes
ENSG00000166847	DCTN5	2.21272e-17	288	Yes
ENSG00000124587	PEX6	2.29845e-17	107	Yes
ENSG00000230715	ENSG00000230715	3.27942e-17	427	Yes
ENSG00000168765	GSTM4	3.34636e-17	35	Yes
ENSG00000223745	CCDC18-AS1	3.36121e-17	255	Yes
ENSG00000130177	CDC16	3.74533e-17	92	Yes
ENSG00000168385	SEPT2	4.17745e-17	110	Yes
ENSG00000160948	VPS28	6.24148e-17	30	Yes
ENSG00000263006	ROCK1P1	7.57541e-17	366	Yes
ENSG00000164535	DAGLB	8.12393e-17	211	Yes
ENSG00000235169	SMIM1	9.29939e-17	75	Yes
ENSG00000170615	SLC26A5	9.39957e-17	63	Yes
ENSG00000185043	CIB1	1.06875e-16	73	Yes
ENSG00000198467	TPM2	1.0695e-16	117	Yes
ENSG00000120539	MASTL	1.22365e-16	282	Yes
ENSG00000113504	SLC12A7	1.28235e-16	32	Yes
ENSG00000246174	KCTD21-AS1	1.30813e-16	427	Yes
ENSG00000187624	C17orf97	1.35375e-16	75	Yes
ENSG00000125247	TMTC4	1.3636e-16	103	Yes
ENSG00000271949	ENSG00000271949	1.63331e-16	132	Yes
ENSG00000150938	CRIM1	1.95802e-16	194	Yes
ENSG00000170425	ADORA2B	1.96453e-16	483	Yes
ENSG00000198468	FLVCR1-AS1	1.97321e-16	428	Yes
ENSG00000258344	ENSG00000258344	2.07959e-16	1	Yes
ENSG00000020922	MRE11	2.24326e-16	214	Yes
ENSG00000246898	LINC00920	2.26471e-16	90	Yes
ENSG00000248905	FMN1	2.92749e-16	56	Yes
ENSG00000041802	LSG1	2.94902e-16	10	Yes
ENSG00000256029	ENSG00000256029	3.09902e-16	18	Yes
ENSG00000134324	LPIN1	3.12579e-16	27	Yes
ENSG00000198502	HLA-DRB5	3.41498e-16	3286	Yes
ENSG00000111788	ENSG00000111788	4.00639e-16	98	Yes
ENSG00000107611	CUBN	4.76257e-16	79	Yes
ENSG00000272221	ENSG00000272221	4.8831e-16	704	Yes
ENSG00000160305	DIP2A	5.26693e-16	476	Yes
ENSG00000164597	COG5	5.4149e-16	437	Yes
ENSG00000249572	ENSG00000249572	6.60123e-16	47	Yes
ENSG00000184939	ZFP90	6.63695e-16	434	Yes
ENSG00000130332	LSM7	7.04218e-16	54	Yes
ENSG00000170412	GPRC5C	7.46464e-16	15	Yes
ENSG00000152672	CLEC4F	8.63707e-16	118	Yes
ENSG00000181404	WASHC1	9.5396e-16	103	Yes
ENSG00000196653	ZNF502	1.0543e-15	379	Yes
ENSG00000139044	B4GALNT3	1.07186e-15	28	Yes
ENSG00000244879	GABPB1-AS1	1.50785e-15	210	Yes
ENSG00000260065	ENSG00000260065	1.99305e-15	10	Yes
ENSG00000137267	TUBB2A	2.19791e-15	48	Yes
ENSG00000179750	APOBEC3B	2.4549e-15	23	Yes
ENSG00000172954	LCLAT1	2.61784e-15	188	Yes
ENSG00000140471	LINS1	2.67861e-15	99	Yes
ENSG00000112139	MDGA1	3.21687e-15	18	Yes
ENSG00000183092	BEGAIN	3.29087e-15	65	Yes
ENSG00000256803	ENSG00000256803	3.76164e-15	133	Yes
ENSG00000163576	EFHB	4.14814e-15	14	Yes
ENSG00000243955	GSTA1	4.5837e-15	203	Yes
ENSG00000214174	AMZ2P1	4.97438e-15	116	Yes
ENSG00000065060	UHRF1BP1	6.45463e-15	371	Yes
ENSG00000204351	SKIV2L	6.84448e-15	115	Yes
ENSG00000126246	IGFLR1	7.06368e-15	76	Yes
ENSG00000151552	QDPR	7.34289e-15	33	Yes
ENSG00000198912	C1orf174	7.50993e-15	17	Yes
ENSG00000231500	RPS18	7.70173e-15	51	Yes
ENSG00000089169	RPH3A	8.44311e-15	77	Yes
ENSG00000136104	RNASEH2B	8.47483e-15	6	Yes
ENSG00000214772	ENSG00000214772	8.65207e-15	232	Yes
ENSG00000198756	COLGALT2	1.07723e-14	24	Yes
ENSG00000173327	MAP3K11	1.1025e-14	167	Yes
ENSG00000246228	CASC8	1.13275e-14	80	Yes
ENSG00000162885	B3GALNT2	1.19646e-14	140	Yes
ENSG00000189266	PNRC2	1.30874e-14	96	Yes
ENSG00000135968	GCC2	1.35894e-14	524	Yes
ENSG00000149591	TAGLN	1.55077e-14	258	Yes
ENSG00000106733	NMRK1	1.66931e-14	82	Yes
ENSG00000234426	ENSG00000234426	2.20825e-14	65	Yes
ENSG00000243679	ENSG00000243679	2.34097e-14	346	Yes
ENSG00000213096	ZNF254	2.73211e-14	360	Yes
ENSG00000131797	CLUHP3	3.27168e-14	295	Yes
ENSG00000106565	TMEM176B	3.38175e-14	64	Yes
ENSG00000107731	UNC5B	3.52375e-14	52	Yes
ENSG00000268555	ENSG00000268555	3.53052e-14	177	Yes
ENSG00000198715	GLMP	3.7199e-14	176	Yes
ENSG00000064012	CASP8	4.89122e-14	169	Yes
ENSG00000142856	ITGB3BP	5.36817e-14	127	Yes
ENSG00000245685	FRG1-DT	5.40361e-14	402	Yes
ENSG00000172728	FUT10	5.51627e-14	234	Yes
ENSG00000071246	VASH1	6.20907e-14	181	Yes
ENSG00000174791	RIN1	6.39233e-14	42	Yes
ENSG00000183844	FAM3B	7.11655e-14	44	Yes
ENSG00000273295	ENSG00000273295	7.26324e-14	235	Yes
ENSG00000183087	GAS6	7.27589e-14	50	Yes
ENSG00000143847	PPFIA4	7.56303e-14	74	Yes
ENSG00000129055	ANAPC13	7.86998e-14	381	Yes
ENSG00000160766	GBAP1	1.07555e-13	112	Yes
ENSG00000245954	LINC02273	1.2057e-13	63	Yes
ENSG00000183665	TRMT12	1.2622e-13	59	Yes
ENSG00000258234	ENSG00000258234	1.32168e-13	913	Yes
ENSG00000268433	MTDHP3	1.33093e-13	174	Yes
ENSG00000158865	SLC5A11	1.52509e-13	114	Yes
ENSG00000175611	LINC00476	1.54712e-13	13	Yes
ENSG00000048342	CC2D2A	1.55055e-13	175	Yes
ENSG00000181333	HEPHL1	1.95763e-13	154	Yes
ENSG00000168653	NDUFS5	1.97129e-13	148	Yes
ENSG00000145476	CYP4V2	2.03487e-13	40	Yes
ENSG00000132436	FIGNL1	2.12968e-13	382	Yes
ENSG00000211698	TRGV4	2.36955e-13	73	Yes
ENSG00000163870	TPRA1	2.39892e-13	157	Yes
ENSG00000261731	ENSG00000261731	2.53943e-13	298	Yes
ENSG00000188037	CLCN1	2.58396e-13	28	Yes
ENSG00000270346	ENSG00000270346	3.00942e-13	128	Yes
ENSG00000155393	HEATR3	3.04911e-13	169	Yes
ENSG00000002933	TMEM176A	3.08834e-13	61	Yes
ENSG00000155158	TTC39B	3.08987e-13	30	Yes
ENSG00000073605	GSDMB	3.23301e-13	314	Yes
ENSG00000113593	PPWD1	3.29337e-13	462	Yes
ENSG00000197375	SLC22A5	3.46102e-13	452	Yes
ENSG00000176393	RNPEP	3.55487e-13	64	Yes
ENSG00000149021	SCGB1A1	3.65922e-13	10	Yes
ENSG00000237541	HLA-DQA2	3.6753e-13	5221	Yes
ENSG00000156113	KCNMA1	3.84979e-13	90	Yes
ENSG00000259205	PRKXP1	4.07797e-13	177	Yes
ENSG00000161055	SCGB3A1	4.42832e-13	45	Yes
ENSG00000101220	C20orf27	4.47807e-13	1	Yes
ENSG00000176438	SYNE3	4.56799e-13	32	Yes
ENSG00000215146	ENSG00000215146	4.58762e-13	1373	Yes
ENSG00000170866	ENSG00000170866	4.65208e-13	66	Yes
ENSG00000053900	ANAPC4	4.97371e-13	260	Yes
ENSG00000148180	GSN	5.1893e-13	138	Yes
ENSG00000237517	DGCR5	5.44984e-13	340	Yes
ENSG00000214078	CPNE1	5.86112e-13	226	Yes
ENSG00000237753	ENSG00000237753	6.19022e-13	130	Yes
ENSG00000223553	SMPD4P1	6.27982e-13	11	Yes
ENSG00000137411	VARS2	6.91218e-13	127	Yes
ENSG00000145214	DGKQ	7.12624e-13	54	Yes
ENSG00000136280	CCM2	7.40817e-13	185	Yes
ENSG00000048544	MRPS10	7.44739e-13	197	Yes
ENSG00000102858	MGRN1	9.54882e-13	177	Yes
ENSG00000010030	ETV7	9.78723e-13	130	Yes
ENSG00000111581	NUP107	1.02741e-12	66	Yes
ENSG00000127957	PMS2P3	1.1633e-12	67	Yes
ENSG00000254473	ENSG00000254473	1.32067e-12	88	Yes
ENSG00000096872	IFT74	1.33828e-12	218	Yes
ENSG00000225101	OR52K3P	1.3612e-12	61	Yes
ENSG00000166436	TRIM66	1.56971e-12	87	Yes
ENSG00000248049	UBA6-AS1	1.6543e-12	97	Yes
ENSG00000214776	ENSG00000214776	1.73405e-12	384	Yes
ENSG00000159202	UBE2Z	1.79944e-12	192	Yes
ENSG00000139055	ERP27	1.81062e-12	273	Yes
ENSG00000145284	SCD5	1.83754e-12	332	Yes
ENSG00000108384	RAD51C	1.85885e-12	257	Yes
ENSG00000247903	ENSG00000247903	2.00041e-12	117	Yes
ENSG00000171766	GATM	2.02659e-12	389	Yes
ENSG00000228506	ENSG00000228506	2.13706e-12	138	Yes
ENSG00000163682	RPL9	2.30623e-12	36	Yes
ENSG00000004534	RBM6	2.41109e-12	361	Yes
ENSG00000187984	ANKRD19P	2.62762e-12	116	Yes
ENSG00000240875	LINC00886	2.95242e-12	209	Yes
ENSG00000168874	ATOH8	2.982e-12	102	Yes
ENSG00000019169	MARCO	3.01051e-12	60	Yes
ENSG00000264538	SUZ12P1	3.12111e-12	811	Yes
ENSG00000158525	CPA5	3.17429e-12	39	Yes
ENSG00000268081	ENSG00000268081	3.19704e-12	767	Yes
ENSG00000135698	MPHOSPH6	3.24879e-12	195	Yes
ENSG00000101639	CEP192	3.2697e-12	236	Yes
ENSG00000110237	ARHGEF17	3.40698e-12	238	Yes
ENSG00000166780	C16orf45	3.4395e-12	56	Yes
ENSG00000178878	APOLD1	3.52602e-12	68	Yes
ENSG00000157322	CLEC18A	3.61072e-12	479	Yes
ENSG00000160307	S100B	3.88619e-12	279	Yes
ENSG00000145730	PAM	3.91585e-12	430	Yes
ENSG00000146409	SLC18B1	4.00523e-12	88	Yes
ENSG00000167711	SERPINF2	4.12328e-12	24	Yes
ENSG00000129295	LRRC6	4.28521e-12	67	Yes
ENSG00000041515	MYO16	4.45063e-12	22	Yes
ENSG00000223496	EXOSC6	4.69644e-12	311	Yes
ENSG00000197362	ZNF786	4.75245e-12	276	Yes
ENSG00000236397	DDX11L2	5.30703e-12	246	Yes
ENSG00000166435	XRRA1	6.52753e-12	264	Yes
ENSG00000073584	SMARCE1	6.61888e-12	166	Yes
ENSG00000164978	NUDT2	7.45392e-12	210	Yes
ENSG00000232629	HLA-DQB2	7.91295e-12	3106	Yes
ENSG00000134759	ELP2	7.94775e-12	103	Yes
ENSG00000227354	RBM26-AS1	8.0911e-12	44	Yes
ENSG00000259065	ENSG00000259065	8.47846e-12	232	Yes
ENSG00000227124	ZNF717	8.53333e-12	157	Yes
ENSG00000249476	ENSG00000249476	8.75038e-12	107	Yes
ENSG00000259845	HERC2P10	8.85003e-12	387	Yes
ENSG00000174373	RALGAPA1	8.86819e-12	259	Yes
ENSG00000231365	ENSG00000231365	9.06922e-12	248	Yes
ENSG00000036565	SLC18A1	9.3996e-12	38	Yes
ENSG00000237945	LINC00649	1.08313e-11	177	Yes
ENSG00000128944	KNSTRN	1.10728e-11	50	Yes
ENSG00000184674	ENSG00000184674	1.12427e-11	207	Yes
ENSG00000261556	SMG1P7	1.15353e-11	324	Yes
ENSG00000180979	LRRC57	1.16035e-11	463	Yes
ENSG00000108405	P2RX1	1.24861e-11	27	Yes
ENSG00000167914	GSDMA	1.24885e-11	27	Yes
ENSG00000139899	CBLN3	1.26738e-11	20	Yes
ENSG00000247828	TMEM161B-AS1	1.26981e-11	262	Yes
ENSG00000128274	A4GALT	1.40406e-11	22	Yes
ENSG00000198218	QRICH1	1.41268e-11	460	Yes
ENSG00000146918	NCAPG2	1.48891e-11	5	Yes
ENSG00000172057	ORMDL3	1.53445e-11	290	Yes
ENSG00000247157	LINC01252	1.82423e-11	560	Yes
ENSG00000177697	CD151	2.35705e-11	71	Yes
ENSG00000176485	PLA2G16	2.3628e-11	29	Yes
ENSG00000169592	INO80E	2.43404e-11	197	Yes
ENSG00000136108	CKAP2	2.44347e-11	383	Yes
ENSG00000170248	PDCD6IP	2.56961e-11	148	Yes
ENSG00000107771	CCSER2	2.7062e-11	268	Yes
ENSG00000095321	CRAT	2.72842e-11	190	Yes
ENSG00000256069	A2MP1	2.88042e-11	99	Yes
ENSG00000165730	STOX1	3.17413e-11	74	Yes
ENSG00000254860	TMEM9B-AS1	3.50561e-11	107	Yes
ENSG00000235231	ENSG00000235231	3.54872e-11	202	Yes
ENSG00000225231	LINC02470	3.69325e-11	194	Yes
ENSG00000117226	GBP3	3.76641e-11	279	Yes
ENSG00000145020	AMT	3.87923e-11	462	Yes
ENSG00000259536	ENSG00000259536	4.09677e-11	440	Yes
ENSG00000259488	ENSG00000259488	4.22932e-11	210	Yes
ENSG00000188375	H3F3C	4.31087e-11	5	Yes
ENSG00000068615	REEP1	4.38913e-11	154	Yes
ENSG00000176155	CCDC57	4.54618e-11	538	Yes
ENSG00000251301	LINC02384	4.64411e-11	50	Yes
ENSG00000196683	TOMM7	4.738e-11	41	Yes
ENSG00000146085	MUT	4.87338e-11	157	Yes
ENSG00000138399	FASTKD1	4.92277e-11	122	Yes
ENSG00000139344	AMDHD1	5.12686e-11	75	Yes
ENSG00000164880	INTS1	5.17665e-11	128	Yes
ENSG00000170448	NFXL1	5.66563e-11	84	Yes
ENSG00000155542	SETD9	5.97722e-11	307	Yes
ENSG00000103168	TAF1C	6.18142e-11	81	Yes
ENSG00000250021	C15orf38-AP3S2	6.21339e-11	20	Yes
ENSG00000224034	LINC02561	6.33167e-11	100	Yes
ENSG00000185627	PSMD13	6.46545e-11	81	Yes
ENSG00000237254	TRBV30	6.4868e-11	108	Yes
ENSG00000258569	ENSG00000258569	6.74778e-11	159	Yes
ENSG00000164346	NSA2	6.8544e-11	146	Yes
ENSG00000116688	MFN2	7.0308e-11	73	Yes
ENSG00000169629	RGPD8	7.5736e-11	180	Yes
ENSG00000144559	TAMM41	7.60733e-11	77	Yes
ENSG00000176783	RUFY1	7.63182e-11	30	Yes
ENSG00000167210	LOXHD1	7.76305e-11	15	Yes
ENSG00000235821	IFITM4P	8.35224e-11	173	Yes
ENSG00000172543	CTSW	8.44255e-11	55	Yes
ENSG00000124780	KCNK17	8.63086e-11	17	Yes
ENSG00000116791	CRYZ	8.77551e-11	40	Yes
ENSG00000161692	DBF4B	8.96958e-11	65	Yes
ENSG00000125124	BBS2	9.03157e-11	39	Yes
ENSG00000135541	AHI1	9.03199e-11	142	Yes
ENSG00000229043	ENSG00000229043	9.12197e-11	242	Yes
ENSG00000197020	ZNF100	9.12529e-11	71	Yes
ENSG00000171680	PLEKHG5	9.1763e-11	183	Yes
ENSG00000217801	ENSG00000217801	9.2761e-11	51	Yes
ENSG00000240356	RPL23AP7	9.43603e-11	314	Yes
ENSG00000178952	TUFM	9.50667e-11	350	Yes
ENSG00000155530	LRGUK	9.83107e-11	10	Yes
ENSG00000233296	ENSG00000233296	1.08632e-10	54	Yes
ENSG00000178252	WDR6	1.116e-10	307	Yes
ENSG00000175567	UCP2	1.12016e-10	76	Yes
ENSG00000117595	IRF6	1.1604e-10	93	Yes
ENSG00000186047	DLEU7	1.27131e-10	64	Yes
ENSG00000110455	ACCS	1.33811e-10	21	Yes
ENSG00000169402	RSPH10B2	1.52098e-10	112	Yes
ENSG00000198933	TBKBP1	1.52619e-10	392	Yes
ENSG00000051620	HEBP2	1.59017e-10	136	Yes
ENSG00000198937	CCDC167	1.61993e-10	185	Yes
ENSG00000128829	EIF2AK4	1.62266e-10	101	Yes
ENSG00000242588	ENSG00000242588	1.66716e-10	382	Yes
ENSG00000076864	RAP1GAP	1.69066e-10	30	Yes
ENSG00000250264	ENSG00000250264	1.70532e-10	3	Yes
ENSG00000161618	ALDH16A1	1.72265e-10	66	Yes
ENSG00000148019	CEP78	1.76404e-10	42	Yes
ENSG00000261070	ENSG00000261070	1.77446e-10	177	Yes
ENSG00000250312	ZNF718	1.78217e-10	51	Yes
ENSG00000100079	LGALS2	1.79206e-10	42	Yes
ENSG00000140386	SCAPER	1.79741e-10	584	Yes
ENSG00000111846	GCNT2	1.81102e-10	36	Yes
ENSG00000163281	GNPDA2	1.84478e-10	89	Yes
ENSG00000198721	ECI2	1.88734e-10	63	No
ENSG00000087245	MMP2	2.01229e-10	116	Yes
ENSG00000177483	RBM44	2.21988e-10	49	Yes
ENSG00000169738	DCXR	2.22157e-10	33	Yes
ENSG00000108395	TRIM37	2.26286e-10	316	Yes
ENSG00000182372	CLN8	2.32491e-10	136	Yes
ENSG00000231769	ENSG00000231769	2.39743e-10	126	Yes
ENSG00000106404	CLDN15	2.4082e-10	69	Yes
ENSG00000106069	CHN2	2.43126e-10	20	Yes
ENSG00000196209	SIRPB2	2.44289e-10	77	Yes
ENSG00000180817	PPA1	2.49794e-10	85	Yes
ENSG00000189269	DRICH1	2.61583e-10	62	Yes
ENSG00000172890	NADSYN1	2.66124e-10	168	Yes
ENSG00000014164	ZC3H3	2.79997e-10	67	Yes
ENSG00000138829	FBN2	2.97312e-10	554	Yes
ENSG00000080573	COL5A3	3.0205e-10	7	Yes
ENSG00000104613	INTS10	3.15901e-10	16	Yes
ENSG00000117115	PADI2	3.19325e-10	54	Yes
ENSG00000182132	KCNIP1	3.195e-10	12	Yes
ENSG00000182117	NOP10	3.21253e-10	128	Yes
ENSG00000227195	MIR663AHG	3.29428e-10	104	Yes
ENSG00000170509	HSD17B13	3.62458e-10	64	Yes
ENSG00000140374	ETFA	3.70494e-10	697	Yes
ENSG00000161016	RPL8	3.73048e-10	239	Yes
ENSG00000165650	PDZD8	3.78884e-10	231	Yes
ENSG00000272955	ENSG00000272955	3.8504e-10	214	Yes
ENSG00000220267	ACTBP8	3.86905e-10	10	Yes
ENSG00000187164	SHTN1	3.91993e-10	197	Yes
ENSG00000236935	ENSG00000236935	3.92094e-10	63	Yes
ENSG00000112299	VNN1	3.97245e-10	117	Yes
ENSG00000095002	MSH2	3.998e-10	51	Yes
ENSG00000233695	GAS6-AS1	4.36497e-10	91	Yes
ENSG00000168038	ULK4	4.49227e-10	857	Yes
ENSG00000214872	SMTNL1	4.63616e-10	62	Yes
ENSG00000227373	ENSG00000227373	4.68108e-10	1116	Yes
ENSG00000106113	CRHR2	4.731e-10	144	Yes
ENSG00000158748	HTR6	4.7334e-10	47	Yes
ENSG00000197013	ZNF429	4.83386e-10	497	Yes
ENSG00000256660	CLEC12B	4.91591e-10	62	Yes
ENSG00000236403	ENSG00000236403	5.12251e-10	29	Yes
ENSG00000214826	DDX12P	5.20954e-10	248	Yes
ENSG00000203485	INF2	5.27154e-10	19	Yes
ENSG00000103351	CLUAP1	5.38252e-10	35	Yes
ENSG00000003393	ALS2	5.4958e-10	112	Yes
ENSG00000214871	ENSG00000214871	5.72063e-10	41	Yes
ENSG00000173917	HOXB2	5.77366e-10	106	Yes
ENSG00000138439	FAM117B	5.92101e-10	91	Yes
ENSG00000103249	CLCN7	6.00885e-10	97	Yes
ENSG00000228775	WEE2-AS1	6.21113e-10	372	Yes
ENSG00000100994	PYGB	6.25472e-10	1029	Yes
ENSG00000064886	CHI3L2	6.27329e-10	20	Yes
ENSG00000204161	C10orf128	6.40029e-10	40	Yes
ENSG00000211753	TRBV28	6.60825e-10	183	Yes
ENSG00000110203	FOLR3	6.93444e-10	58	Yes
ENSG00000223510	CDRT15	6.96167e-10	174	Yes
ENSG00000221947	XKR9	6.96422e-10	844	Yes
ENSG00000141562	NARF	7.03024e-10	108	Yes
ENSG00000227920	ENSG00000227920	7.08767e-10	194	Yes
ENSG00000257925	ENSG00000257925	7.39289e-10	75	Yes
ENSG00000166825	ANPEP	7.82234e-10	27	Yes
ENSG00000107798	LIPA	7.89253e-10	26	Yes
ENSG00000229391	HLA-DRB6	8.04624e-10	5494	Yes
ENSG00000149403	GRIK4	8.2228e-10	8	Yes
ENSG00000183060	LYSMD4	8.3819e-10	85	Yes
ENSG00000127337	YEATS4	8.66057e-10	127	Yes
ENSG00000153157	SYCP2L	8.69672e-10	21	Yes
ENSG00000144815	NXPE3	8.73557e-10	1	Yes
ENSG00000230795	HLA-K	9.12889e-10	359	Yes
ENSG00000152749	GPR180	9.37582e-10	81	Yes
ENSG00000179528	LBX2	9.41843e-10	180	Yes
ENSG00000132305	IMMT	9.89402e-10	247	Yes
ENSG00000175985	PLEKHD1	1.02268e-09	12	Yes
ENSG00000269893	SNHG8	1.028e-09	62	Yes
ENSG00000273018	ENSG00000273018	1.07421e-09	51	Yes
ENSG00000249741	ENSG00000249741	1.08615e-09	1202	Yes
ENSG00000136144	RCBTB1	1.15572e-09	466	Yes
ENSG00000260778	ENSG00000260778	1.30209e-09	32	Yes
ENSG00000162877	PM20D1	1.30479e-09	109	Yes
ENSG00000101751	POLI	1.33783e-09	350	Yes
ENSG00000228696	ARL17B	1.34402e-09	3953	Yes
ENSG00000137216	TMEM63B	1.40348e-09	48	Yes
ENSG00000011485	PPP5C	1.46767e-09	23	Yes
ENSG00000230091	TMEM254-AS1	1.50922e-09	104	Yes
ENSG00000131697	NPHP4	1.52345e-09	54	Yes
ENSG00000078814	MYH7B	1.58611e-09	710	Yes
ENSG00000164237	CMBL	1.59538e-09	2	Yes
ENSG00000143387	CTSK	1.62112e-09	292	Yes
ENSG00000135116	HRK	1.69536e-09	28	Yes
ENSG00000196126	HLA-DRB1	1.69686e-09	6520	Yes
ENSG00000147789	ZNF7	1.7492e-09	235	Yes
ENSG00000254521	SIGLEC12	1.76482e-09	81	Yes
ENSG00000134463	ECHDC3	1.81381e-09	134	Yes
ENSG00000129925	TMEM8A	1.85903e-09	67	Yes
ENSG00000117748	RPA2	1.86368e-09	78	Yes
ENSG00000263069	ENSG00000263069	1.87624e-09	57	Yes
ENSG00000101188	NTSR1	1.95208e-09	34	Yes
ENSG00000142102	PGGHG	2.05271e-09	9	Yes
ENSG00000085265	FCN1	2.05904e-09	48	Yes
ENSG00000112874	NUDT12	2.13754e-09	39	Yes
ENSG00000109272	PF4V1	2.14917e-09	8	Yes
ENSG00000203797	DDO	2.21433e-09	26	Yes
ENSG00000261996	ENSG00000261996	2.38157e-09	95	Yes
ENSG00000154889	MPPE1	2.40925e-09	3	Yes
ENSG00000258698	ENSG00000258698	2.41725e-09	52	Yes
ENSG00000151689	INPP1	2.50948e-09	353	Yes
ENSG00000111671	SPSB2	2.53016e-09	171	Yes
ENSG00000169085	C8orf46	2.58985e-09	88	Yes
ENSG00000140092	FBLN5	2.61923e-09	3	Yes
ENSG00000226328	NUP50-AS1	2.63018e-09	37	Yes
ENSG00000186184	POLR1D	2.75074e-09	55	Yes
ENSG00000137845	ADAM10	2.77669e-09	16	Yes
ENSG00000262879	ENSG00000262879	2.98675e-09	189	Yes
ENSG00000227001	NBPF2P	3.04802e-09	84	Yes
ENSG00000117481	NSUN4	3.05177e-09	253	Yes
ENSG00000170743	SYT9	3.23838e-09	24	Yes
ENSG00000148814	LRRC27	3.2655e-09	24	Yes
ENSG00000197345	MRPL21	3.40472e-09	178	Yes
ENSG00000236850	ENSG00000236850	3.49414e-09	68	Yes
ENSG00000248810	LINC02432	3.81448e-09	85	Yes
ENSG00000197927	C2orf27A	3.87869e-09	288	Yes
ENSG00000174606	ANGEL2	3.95421e-09	159	Yes
ENSG00000185324	CDK10	4.04268e-09	63	Yes
ENSG00000250673	REELD1	4.15349e-09	147	Yes
ENSG00000197302	ZNF720	4.40654e-09	295	Yes
ENSG00000100350	FOXRED2	4.49817e-09	138	Yes
ENSG00000164855	TMEM184A	4.52299e-09	138	Yes
ENSG00000167608	TMC4	4.61537e-09	50	Yes
ENSG00000121653	MAPK8IP1	5.04597e-09	73	Yes
ENSG00000246982	ENSG00000246982	5.11882e-09	19	Yes
ENSG00000204110	LINC02520	5.34132e-09	180	Yes
ENSG00000166928	MS4A14	5.65791e-09	134	Yes
ENSG00000123179	EBPL	5.75716e-09	149	Yes
ENSG00000143184	XCL1	5.83425e-09	52	Yes
ENSG00000078795	PKD2L2	5.84071e-09	192	Yes
ENSG00000116198	CEP104	6.26297e-09	226	Yes
ENSG00000116857	TMEM9	6.38832e-09	8	Yes
ENSG00000064687	ABCA7	6.6527e-09	1	Yes
ENSG00000136449	MYCBPAP	6.66832e-09	13	Yes
ENSG00000198185	ZNF334	6.73441e-09	42	Yes
ENSG00000187824	TMEM220	6.88444e-09	171	Yes
ENSG00000060982	BCAT1	6.96876e-09	13	Yes
ENSG00000214425	LRRC37A4P	7.19597e-09	3913	Yes
ENSG00000204149	AGAP6	7.23846e-09	353	Yes
ENSG00000102606	ARHGEF7	7.24146e-09	55	Yes
ENSG00000204536	CCHCR1	7.77363e-09	748	Yes
ENSG00000162366	PDZK1IP1	7.88585e-09	23	Yes
ENSG00000137968	SLC44A5	7.96801e-09	305	Yes
ENSG00000176974	SHMT1	8.01516e-09	283	Yes
ENSG00000099290	WASHC2A	8.10258e-09	52	Yes
ENSG00000089063	TMEM230	8.32395e-09	126	Yes
ENSG00000148296	SURF6	8.33506e-09	64	Yes
ENSG00000114770	ABCC5	8.38462e-09	165	Yes
ENSG00000173517	PEAK1	8.45313e-09	294	Yes
ENSG00000251819	RNU6-322P	8.49323e-09	32	Yes
ENSG00000165171	METTL27	8.93129e-09	192	Yes
ENSG00000140368	PSTPIP1	9.47446e-09	145	Yes
ENSG00000188316	ENO4	9.57276e-09	82	Yes
ENSG00000075826	SEC31B	9.71875e-09	379	Yes
ENSG00000035115	SH3YL1	9.78396e-09	197	Yes
ENSG00000142207	URB1	9.8202e-09	141	Yes
ENSG00000177868	SVBP	9.88062e-09	134	Yes
ENSG00000154330	PGM5	9.91198e-09	25	Yes
ENSG00000109762	SNX25	1.00244e-08	111	Yes
ENSG00000148484	RSU1	1.01613e-08	23	Yes
ENSG00000237075	ENSG00000237075	1.03359e-08	75	Yes
ENSG00000104361	NIPAL2	1.04353e-08	4	Yes
ENSG00000157168	NRG1	1.08412e-08	46	Yes
ENSG00000228384	ENSG00000228384	1.10607e-08	39	Yes
ENSG00000164344	KLKB1	1.17466e-08	142	Yes
ENSG00000268758	ADGRE4P	1.19191e-08	9	Yes
ENSG00000143753	DEGS1	1.24096e-08	39	Yes
ENSG00000166471	TMEM41B	1.26258e-08	153	Yes
ENSG00000115459	ELMOD3	1.29543e-08	7	No
ENSG00000260992	DOCK9-AS2	1.29867e-08	71	No
ENSG00000115486	GGCX	1.3212e-08	120	Yes
ENSG00000125450	NUP85	1.3362e-08	120	Yes
ENSG00000240344	PPIL3	1.3405e-08	184	Yes
ENSG00000156110	ADK	1.36356e-08	31	Yes
ENSG00000112308	C6orf62	1.36585e-08	22	Yes
ENSG00000260091	ENSG00000260091	1.40114e-08	1102	Yes
ENSG00000234719	NPIPB2	1.41155e-08	57	Yes
ENSG00000101247	NDUFAF5	1.42499e-08	41	Yes
ENSG00000254614	ENSG00000254614	1.44404e-08	26	Yes
ENSG00000189171	S100A13	1.4696e-08	118	Yes
ENSG00000122678	POLM	1.52164e-08	79	Yes
ENSG00000256574	OR13A1	1.52749e-08	507	Yes
ENSG00000124613	ZNF391	1.55352e-08	637	Yes
ENSG00000166452	AKIP1	1.57812e-08	259	Yes
ENSG00000197142	ACSL5	1.58402e-08	171	Yes
ENSG00000076067	RBMS2	1.60092e-08	45	Yes
ENSG00000146574	CCZ1B	1.67083e-08	76	Yes
ENSG00000079459	FDFT1	1.67537e-08	57	Yes
ENSG00000091640	SPAG7	1.78408e-08	73	Yes
ENSG00000178971	CTC1	1.80098e-08	89	Yes
ENSG00000183780	SLC35F3	1.84047e-08	10	Yes
ENSG00000170802	FOXN2	1.86081e-08	28	Yes
ENSG00000050344	NFE2L3	1.93431e-08	55	Yes
ENSG00000119684	MLH3	1.95507e-08	317	Yes
ENSG00000130592	LSP1	1.98949e-08	12	Yes
ENSG00000166140	ZFYVE19	2.05037e-08	74	Yes
ENSG00000106077	ABHD11	2.07827e-08	175	Yes
ENSG00000216937	CCDC7	2.08681e-08	948	Yes
ENSG00000260708	ENSG00000260708	2.14737e-08	16	Yes
ENSG00000152642	GPD1L	2.14957e-08	80	Yes
ENSG00000188056	TREML4	2.18103e-08	110	Yes
ENSG00000218510	LINC00339	2.20174e-08	68	Yes
ENSG00000271605	MILR1	2.22953e-08	169	Yes
ENSG00000183726	TMEM50A	2.26794e-08	14	Yes
ENSG00000211697	TRGV5	2.29427e-08	83	Yes
ENSG00000070669	ASNS	2.34025e-08	17	Yes
ENSG00000261584	ENSG00000261584	2.37548e-08	501	Yes
ENSG00000166912	MTMR10	2.40246e-08	83	No
ENSG00000171617	ENC1	2.45856e-08	66	Yes
ENSG00000205583	STAG3L1	2.46011e-08	118	Yes
ENSG00000255200	PGAM1P8	2.46339e-08	51	Yes
ENSG00000165929	TC2N	2.59219e-08	17	Yes
ENSG00000147689	FAM83A	2.68518e-08	106	Yes
ENSG00000233429	HOTAIRM1	2.76242e-08	16	Yes
ENSG00000078747	ITCH	2.82708e-08	818	Yes
ENSG00000197465	GYPE	2.91204e-08	1191	Yes
ENSG00000147443	DOK2	2.92007e-08	10	Yes
ENSG00000204136	GGTA1P	2.98142e-08	257	Yes
ENSG00000183323	CCDC125	3.0525e-08	315	Yes
ENSG00000140474	ULK3	3.12049e-08	60	Yes
ENSG00000143771	CNIH4	3.25025e-08	180	Yes
ENSG00000172247	C1QTNF4	3.30478e-08	217	Yes
ENSG00000148110	MFSD14B	3.4338e-08	4	Yes
ENSG00000185085	INTS5	3.47265e-08	70	Yes
ENSG00000140391	TSPAN3	3.66973e-08	127	Yes
ENSG00000119630	PGF	3.86362e-08	121	Yes
ENSG00000215154	ENSG00000215154	3.86599e-08	121	Yes
ENSG00000123213	NLN	3.8951e-08	77	Yes
ENSG00000261338	ENSG00000261338	4.01799e-08	193	Yes
ENSG00000158373	HIST1H2BD	4.08552e-08	19	Yes
ENSG00000171444	MCC	4.10525e-08	58	Yes
ENSG00000167280	ENGASE	4.12935e-08	11	Yes
ENSG00000231663	ENSG00000231663	4.1762e-08	31	Yes
ENSG00000170390	DCLK2	4.1988e-08	157	Yes
ENSG00000196455	PIK3R4	4.42092e-08	198	Yes
ENSG00000072958	AP1M1	4.44982e-08	187	Yes
ENSG00000148297	MED22	4.48254e-08	115	Yes
ENSG00000256673	ENSG00000256673	4.50709e-08	202	Yes
ENSG00000139192	TAPBPL	4.51289e-08	70	Yes
ENSG00000152117	ENSG00000152117	4.66134e-08	596	Yes
ENSG00000171045	TSNARE1	4.70056e-08	210	Yes
ENSG00000182179	UBA7	4.78161e-08	315	Yes
ENSG00000151725	CENPU	4.78261e-08	50	Yes
ENSG00000104147	OIP5	4.82142e-08	69	Yes
ENSG00000198890	PRMT6	4.83024e-08	50	Yes
ENSG00000178852	EFCAB13	4.90261e-08	190	Yes
ENSG00000156171	DRAM2	4.94563e-08	139	Yes
ENSG00000164124	TMEM144	5.10655e-08	42	Yes
ENSG00000196295	ENSG00000196295	5.219e-08	67	Yes
ENSG00000146733	PSPH	5.28278e-08	84	No
ENSG00000183255	PTTG1IP	5.40837e-08	58	Yes
ENSG00000165810	BTNL9	5.51561e-08	285	Yes
ENSG00000136930	PSMB7	5.67422e-08	50	Yes
ENSG00000075399	VPS9D1	5.73062e-08	113	Yes
ENSG00000173226	IQCB1	5.90405e-08	172	Yes
ENSG00000182230	FAM153B	5.94316e-08	116	Yes
ENSG00000115159	GPD2	6.07683e-08	61	No
ENSG00000125630	POLR1B	6.10975e-08	20	Yes
ENSG00000095383	TBC1D2	6.22495e-08	42	Yes
ENSG00000149577	SIDT2	6.26643e-08	46	Yes
ENSG00000170298	LGALS9B	6.27317e-08	234	Yes
ENSG00000123838	C4BPA	6.35268e-08	5	Yes
ENSG00000162704	ARPC5	6.44942e-08	347	Yes
ENSG00000241134	BET1P1	6.46031e-08	18	Yes
ENSG00000176022	B3GALT6	6.54079e-08	148	Yes
ENSG00000257800	FNBP1P1	6.63972e-08	55	Yes
ENSG00000036448	MYOM2	6.6998e-08	32	Yes
ENSG00000124357	NAGK	6.83041e-08	85	Yes
ENSG00000198909	MAP3K3	6.93551e-08	264	Yes
ENSG00000185619	PCGF3	6.95426e-08	44	Yes
ENSG00000164144	ARFIP1	7.32521e-08	178	Yes
ENSG00000174238	PITPNA	7.39717e-08	99	Yes
ENSG00000167291	TBC1D16	7.40807e-08	18	Yes
ENSG00000115687	PASK	7.53176e-08	139	Yes
ENSG00000188372	ZP3	7.71198e-08	368	Yes
ENSG00000146909	NOM1	7.99361e-08	177	Yes
ENSG00000249252	ENSG00000249252	8.87859e-08	296	Yes
ENSG00000101421	CHMP4B	9.18204e-08	40	Yes
ENSG00000126838	PZP	9.29028e-08	77	Yes
ENSG00000147813	NAPRT	9.31024e-08	28	Yes
ENSG00000164039	BDH2	9.39688e-08	447	Yes
ENSG00000254667	ENSG00000254667	1.01277e-07	13	Yes
ENSG00000125885	MCM8	1.02004e-07	19	Yes
ENSG00000152760	TCTEX1D1	1.03213e-07	108	Yes
ENSG00000139626	ITGB7	1.0361e-07	144	Yes
ENSG00000256720	BTG1P1	1.03767e-07	77	Yes
ENSG00000112110	MRPL18	1.0643e-07	188	Yes
ENSG00000099940	SNAP29	1.06635e-07	208	Yes
ENSG00000127952	STYXL1	1.07606e-07	260	Yes
ENSG00000122873	CISD1	1.1012e-07	382	Yes
ENSG00000164307	ERAP1	1.10812e-07	15	Yes
ENSG00000136682	CBWD2	1.11822e-07	124	Yes
ENSG00000116957	TBCE	1.11916e-07	205	Yes
ENSG00000228649	SNHG26	1.14304e-07	25	Yes
ENSG00000231160	KLF3-AS1	1.15679e-07	64	Yes
ENSG00000105499	PLA2G4C	1.15819e-07	67	Yes
ENSG00000152219	ARL14EP	1.17637e-07	68	Yes
ENSG00000104412	EMC2	1.20456e-07	525	Yes
ENSG00000228903	RASA4CP	1.25645e-07	194	Yes
ENSG00000238278	ALG1L6P	1.2667e-07	21	Yes
ENSG00000124713	GNMT	1.27583e-07	87	Yes
ENSG00000176749	CDK5R1	1.30074e-07	63	Yes
ENSG00000127578	WFIKKN1	1.31655e-07	100	Yes
ENSG00000184428	TOP1MT	1.32134e-07	332	No
ENSG00000130518	KIAA1683	1.32392e-07	58	Yes
ENSG00000273270	ENSG00000273270	1.35852e-07	249	Yes
ENSG00000165995	CACNB2	1.36545e-07	151	Yes
ENSG00000177990	DPY19L2	1.40027e-07	67	Yes
ENSG00000196756	SNHG17	1.41593e-07	83	Yes
ENSG00000157020	SEC13	1.43994e-07	175	Yes
ENSG00000224649	ENSG00000224649	1.4576e-07	189	Yes
ENSG00000154122	ANKH	1.48563e-07	28	Yes
ENSG00000267453	LINC01835	1.53618e-07	137	Yes
ENSG00000135205	CCDC146	1.61847e-07	91	Yes
ENSG00000180481	GLIPR1L2	1.67777e-07	324	Yes
ENSG00000171298	GAA	1.72176e-07	167	Yes
ENSG00000113658	SMAD5	1.73325e-07	182	Yes
ENSG00000040275	SPDL1	1.78175e-07	123	Yes
ENSG00000141252	VPS53	1.81782e-07	84	Yes
ENSG00000109323	MANBA	1.82507e-07	517	Yes
ENSG00000241058	NSUN6	1.82812e-07	288	Yes
ENSG00000183617	MRPL54	1.83565e-07	6	Yes
ENSG00000179698	WDR97	1.84476e-07	124	Yes
ENSG00000164924	YWHAZ	1.88008e-07	53	Yes
ENSG00000185808	PIGP	1.88545e-07	328	Yes
ENSG00000231345	BEND3P1	1.91617e-07	5	Yes
ENSG00000184986	TMEM121	1.93573e-07	81	Yes
ENSG00000231170	ENSG00000231170	1.96285e-07	134	Yes
ENSG00000162836	ACP6	2.1392e-07	45	Yes
ENSG00000170889	RPS9	2.16984e-07	102	Yes
ENSG00000105048	TNNT1	2.2133e-07	48	Yes
ENSG00000141295	SCRN2	2.22004e-07	88	Yes
ENSG00000269928	ENSG00000269928	2.26162e-07	128	Yes
ENSG00000149527	PLCH2	2.26228e-07	10	Yes
ENSG00000175893	ZDHHC21	2.2748e-07	46	Yes
ENSG00000105607	GCDH	2.30666e-07	6	No
ENSG00000136819	C9orf78	2.35777e-07	169	Yes
ENSG00000225407	ENSG00000225407	2.36681e-07	10	Yes
ENSG00000168852	TPTE2P5	2.37686e-07	56	Yes
ENSG00000250334	LINC00989	2.4283e-07	135	Yes
ENSG00000196476	C20orf96	2.44663e-07	62	Yes
ENSG00000176014	TUBB6	2.52972e-07	114	Yes
ENSG00000182952	HMGN4	2.58967e-07	532	Yes
ENSG00000174194	ENSG00000174194	2.62531e-07	23	Yes
ENSG00000127946	HIP1	2.7188e-07	43	Yes
ENSG00000160185	UBASH3A	2.74277e-07	2	Yes
ENSG00000263753	LINC00667	2.75685e-07	103	Yes
ENSG00000204839	MROH6	2.78895e-07	49	Yes
ENSG00000271553	ENSG00000271553	2.92205e-07	431	Yes
ENSG00000117174	ZNHIT6	2.93513e-07	185	Yes
ENSG00000272761	ENSG00000272761	3.02028e-07	78	Yes
ENSG00000065457	ADAT1	3.12986e-07	118	Yes
ENSG00000167768	KRT1	3.16638e-07	27	Yes
ENSG00000231027	ENSG00000231027	3.18197e-07	60	Yes
ENSG00000234511	C5orf58	3.19042e-07	20	Yes
ENSG00000228315	GUSBP11	3.1959e-07	93	Yes
ENSG00000204428	LY6G5C	3.29158e-07	37	Yes
ENSG00000183604	SMG1P5	3.31387e-07	233	Yes
ENSG00000158623	COPG2	3.3203e-07	52	Yes
ENSG00000204991	SPIRE2	3.33452e-07	118	Yes
ENSG00000163945	UVSSA	3.44258e-07	203	Yes
ENSG00000215267	AKR1C7P	3.51068e-07	26	No
ENSG00000166965	RCCD1	3.76864e-07	48	Yes
ENSG00000261015	ENSG00000261015	3.79234e-07	132	Yes
ENSG00000168397	ATG4B	3.88431e-07	70	Yes
ENSG00000141519	CCDC40	3.96423e-07	12	Yes
ENSG00000272645	GTF2IP20	3.97665e-07	190	Yes
ENSG00000167077	MEI1	3.98942e-07	687	Yes
ENSG00000167766	ZNF83	3.99837e-07	52	Yes
ENSG00000110871	COQ5	4.04321e-07	101	Yes
ENSG00000268849	SIGLEC22P	4.07169e-07	10	No
ENSG00000180011	ZADH2	4.18151e-07	13	Yes
ENSG00000213903	LTB4R	4.1905e-07	23	Yes
ENSG00000169062	UPF3A	4.22647e-07	59	Yes
ENSG00000160828	ENSG00000160828	4.27029e-07	57	Yes
ENSG00000108654	DDX5	4.34806e-07	4	Yes
ENSG00000134265	NAPG	4.35545e-07	17	Yes
ENSG00000236213	ENSG00000236213	4.37054e-07	81	Yes
ENSG00000198818	SFT2D1	4.45605e-07	20	Yes
ENSG00000154719	MRPL39	4.4574e-07	253	Yes
ENSG00000175164	ABO	4.49156e-07	34	Yes
ENSG00000165502	RPL36AL	4.57356e-07	47	Yes
ENSG00000106772	PRUNE2	4.67267e-07	119	Yes
ENSG00000163161	ERCC3	4.71204e-07	120	Yes
ENSG00000128604	IRF5	4.71668e-07	34	Yes
ENSG00000241527	CA15P1	4.71796e-07	278	Yes
ENSG00000143369	ECM1	4.72928e-07	112	Yes
ENSG00000175221	MED16	4.76215e-07	58	Yes
ENSG00000229337	ENSG00000229337	4.78728e-07	86	Yes
ENSG00000269237	ENSG00000269237	4.80237e-07	364	Yes
ENSG00000183386	FHL3	4.86801e-07	24	Yes
ENSG00000129347	KRI1	4.88788e-07	14	Yes
ENSG00000118197	DDX59	4.91152e-07	38	Yes
ENSG00000108592	FTSJ3	4.94763e-07	462	Yes
ENSG00000177479	ARIH2	5.02665e-07	200	Yes
ENSG00000248334	WHAMMP2	5.05329e-07	48	Yes
ENSG00000197165	SULT1A2	5.05467e-07	367	Yes
ENSG00000267731	ENSG00000267731	5.07613e-07	10	Yes
ENSG00000198920	KIAA0753	5.30763e-07	68	Yes
ENSG00000185684	EP400NL	5.38054e-07	93	Yes
ENSG00000174780	SRP72	5.60287e-07	80	Yes
ENSG00000110429	FBXO3	5.68993e-07	90	Yes
ENSG00000227671	ENSG00000227671	5.71387e-07	32	Yes
ENSG00000196735	HLA-DQA1	5.79991e-07	1224	Yes
ENSG00000196167	COLCA1	5.80794e-07	35	No
ENSG00000172469	MANEA	5.88622e-07	117	Yes
ENSG00000273038	ENSG00000273038	5.89986e-07	369	Yes
ENSG00000182134	TDRKH	5.90636e-07	67	Yes
ENSG00000197147	LRRC8B	5.92644e-07	80	No
ENSG00000179889	PDXDC1	6.12191e-07	3	Yes
ENSG00000142798	HSPG2	6.1922e-07	53	No
ENSG00000151208	DLG5	6.19605e-07	208	Yes
ENSG00000115896	PLCL1	6.37745e-07	352	Yes
ENSG00000219626	FAM228B	6.38961e-07	155	Yes
ENSG00000228668	TRGV5P	6.41307e-07	88	Yes
ENSG00000170909	OSCAR	6.46762e-07	5	Yes
ENSG00000203666	EFCAB2	6.498e-07	156	Yes
ENSG00000090382	LYZ	6.58828e-07	121	Yes
ENSG00000116885	OSCP1	6.602e-07	115	Yes
ENSG00000116661	FBXO2	6.63198e-07	4	Yes
ENSG00000261222	ENSG00000261222	6.83501e-07	19	Yes
ENSG00000184898	RBM43	6.99079e-07	277	Yes
ENSG00000257252	ENSG00000257252	7.0128e-07	14	No
ENSG00000165055	METTL2B	7.25649e-07	449	Yes
ENSG00000121310	ECHDC2	7.52307e-07	85	Yes
ENSG00000226259	GTF2H2B	7.61613e-07	78	Yes
ENSG00000272871	ENSG00000272871	7.64696e-07	89	Yes
ENSG00000243302	ENSG00000243302	7.75887e-07	317	Yes
ENSG00000118495	PLAGL1	7.80586e-07	1	Yes
ENSG00000137507	LRRC32	7.84012e-07	3	Yes
ENSG00000100412	ACO2	7.95872e-07	638	Yes
ENSG00000130775	THEMIS2	7.96064e-07	90	Yes
ENSG00000260997	ENSG00000260997	8.30799e-07	71	Yes
ENSG00000224877	NDUFAF8	8.41601e-07	98	Yes
ENSG00000106392	C1GALT1	8.59095e-07	132	Yes
ENSG00000026103	FAS	8.63311e-07	50	No
ENSG00000245937	LINC01184	8.7575e-07	29	Yes
ENSG00000148655	LRMDA	8.80023e-07	69	Yes
ENSG00000171860	C3AR1	8.85672e-07	8	Yes
ENSG00000173372	C1QA	9.14907e-07	27	Yes
ENSG00000196526	AFAP1	9.28279e-07	167	Yes
ENSG00000144566	RAB5A	9.29387e-07	69	Yes
ENSG00000032742	IFT88	9.44157e-07	106	Yes
ENSG00000127399	LRRC61	9.61558e-07	159	Yes
ENSG00000160408	ST6GALNAC6	9.77782e-07	1	Yes
ENSG00000203321	C9orf41-AS1	9.78306e-07	117	Yes
ENSG00000092108	SCFD1	9.78682e-07	189	Yes
ENSG00000163993	S100P	9.80029e-07	16	Yes
ENSG00000080345	RIF1	9.88681e-07	203	Yes
ENSG00000259865	ENSG00000259865	1.014e-06	116	Yes
ENSG00000119599	DCAF4	1.04064e-06	68	Yes
ENSG00000189060	H1F0	1.0445e-06	161	Yes
ENSG00000119139	TJP2	1.0485e-06	221	Yes
ENSG00000136238	RAC1	1.05809e-06	101	Yes
ENSG00000100448	CTSG	1.06635e-06	47	Yes
ENSG00000184164	CRELD2	1.06702e-06	313	Yes
ENSG00000054356	PTPRN	1.0805e-06	99	Yes
ENSG00000256612	CYP2B7P	1.081e-06	67	Yes
ENSG00000184221	OLIG1	1.10018e-06	18	Yes
ENSG00000164877	MICALL2	1.10403e-06	126	No
ENSG00000251429	ENSG00000251429	1.14541e-06	41	Yes
ENSG00000182670	TTC3	1.14643e-06	268	Yes
ENSG00000260787	ENSG00000260787	1.14645e-06	241	Yes
ENSG00000223727	ENSG00000223727	1.1505e-06	54	Yes
ENSG00000110768	GTF2H1	1.164e-06	78	No
ENSG00000180104	EXOC3	1.19893e-06	98	Yes
ENSG00000092094	OSGEP	1.23997e-06	31	Yes
ENSG00000266929	ENSG00000266929	1.24239e-06	184	Yes
ENSG00000272327	ENSG00000272327	1.25652e-06	97	Yes
ENSG00000119383	PTPA	1.26882e-06	190	Yes
ENSG00000181409	AATK	1.29517e-06	15	Yes
ENSG00000260075	NSFP1	1.29631e-06	60	Yes
ENSG00000131042	LILRB2	1.30335e-06	15	Yes
ENSG00000233006	MIR3936HG	1.31568e-06	449	Yes
ENSG00000261644	ENSG00000261644	1.32489e-06	26	Yes
ENSG00000100116	GCAT	1.32727e-06	14	Yes
ENSG00000171033	PKIA	1.32787e-06	38	Yes
ENSG00000171055	FEZ2	1.34173e-06	118	Yes
ENSG00000224638	ENSG00000224638	1.36522e-06	56	Yes
ENSG00000215039	CD27-AS1	1.36925e-06	5	Yes
ENSG00000006607	FARP2	1.38212e-06	93	Yes
ENSG00000146386	ABRACL	1.40608e-06	26	Yes
ENSG00000007541	PIGQ	1.43391e-06	76	Yes
ENSG00000196301	HLA-DRB9	1.43699e-06	1763	Yes
ENSG00000132823	OSER1	1.44974e-06	15	Yes
ENSG00000226816	ENSG00000226816	1.45114e-06	41	Yes
ENSG00000126790	L3HYPDH	1.45978e-06	183	Yes
ENSG00000162302	RPS6KA4	1.46424e-06	31	Yes
ENSG00000256604	ENSG00000256604	1.4655e-06	32	Yes
ENSG00000089177	KIF16B	1.47068e-06	58	Yes
ENSG00000183091	NEB	1.48459e-06	118	Yes
ENSG00000176422	SPRYD4	1.50892e-06	40	Yes
ENSG00000162817	C1orf115	1.52999e-06	89	Yes
ENSG00000197798	FAM118B	1.53004e-06	76	Yes
ENSG00000180537	RNF182	1.53614e-06	60	Yes
ENSG00000100151	PICK1	1.54775e-06	18	No
ENSG00000160310	PRMT2	1.5922e-06	75	Yes
ENSG00000173262	SLC2A14	1.61552e-06	24	No
ENSG00000049239	H6PD	1.61557e-06	18	No
ENSG00000090920	ENSG00000090920	1.66723e-06	9	Yes
ENSG00000065665	SEC61A2	1.6699e-06	96	No
ENSG00000102595	UGGT2	1.70099e-06	93	No
ENSG00000115677	HDLBP	1.75929e-06	202	Yes
ENSG00000131669	NINJ1	1.75966e-06	16	Yes
ENSG00000056736	IL17RB	1.78865e-06	148	Yes
ENSG00000007129	CEACAM21	1.79351e-06	27	Yes
ENSG00000184470	TXNRD2	1.80843e-06	38	Yes
ENSG00000197599	CCDC154	1.81276e-06	69	Yes
ENSG00000002919	SNX11	1.82929e-06	102	Yes
ENSG00000272338	ENSG00000272338	1.83377e-06	206	Yes
ENSG00000138735	PDE5A	1.83872e-06	25	Yes
ENSG00000152348	ATG10	1.86085e-06	201	Yes
ENSG00000122729	ACO1	1.86974e-06	5	Yes
ENSG00000151655	ITIH2	1.87336e-06	43	Yes
ENSG00000096996	IL12RB1	1.87639e-06	64	Yes
ENSG00000093167	LRRFIP2	1.89577e-06	334	Yes
ENSG00000138744	NAAA	1.97352e-06	488	Yes
ENSG00000227355	ENSG00000227355	2.00103e-06	318	Yes
ENSG00000111906	HDDC2	2.03811e-06	166	Yes
ENSG00000119431	HDHD3	2.05602e-06	10	Yes
ENSG00000033050	ABCF2	2.06595e-06	18	Yes
ENSG00000261372	ENSG00000261372	2.0664e-06	255	Yes
ENSG00000104432	IL7	2.06948e-06	75	Yes
ENSG00000133687	TMTC1	2.0944e-06	44	Yes
ENSG00000182253	SYNM	2.15809e-06	35	Yes
ENSG00000143653	SCCPDH	2.19508e-06	6	Yes
ENSG00000167208	SNX20	2.20921e-06	37	Yes
ENSG00000145817	YIPF5	2.21344e-06	50	Yes
ENSG00000260306	ENSG00000260306	2.31545e-06	21	Yes
ENSG00000100373	UPK3A	2.31611e-06	61	Yes
ENSG00000244026	FAM86DP	2.34551e-06	16	Yes
ENSG00000188002	ENSG00000188002	2.39276e-06	57	No
ENSG00000122674	CCZ1	2.43253e-06	69	Yes
ENSG00000266786	LGALS9DP	2.4424e-06	103	Yes
ENSG00000166164	BRD7	2.4776e-06	37	Yes
ENSG00000071967	CYBRD1	2.48067e-06	17	No
ENSG00000123965	PMS2P5	2.49285e-06	51	Yes
ENSG00000163584	RPL22L1	2.49313e-06	104	No
ENSG00000119979	FAM45A	2.51787e-06	168	Yes
ENSG00000106804	C5	2.57135e-06	101	Yes
ENSG00000173272	MZT2A	2.635e-06	231	Yes
ENSG00000101442	ACTR5	2.71066e-06	205	Yes
ENSG00000139610	CELA1	2.74753e-06	57	Yes
ENSG00000170846	ENSG00000170846	2.88006e-06	7	No
ENSG00000116117	PARD3B	2.88403e-06	27	Yes
ENSG00000260814	ENSG00000260814	2.88668e-06	80	Yes
ENSG00000227533	SLC2A1-AS1	2.8915e-06	36	Yes
ENSG00000163754	GYG1	2.89991e-06	104	Yes
ENSG00000126214	KLC1	2.99269e-06	283	No
ENSG00000260302	ENSG00000260302	3.00372e-06	27	No
ENSG00000254810	ENSG00000254810	3.08973e-06	2	Yes
ENSG00000153898	MCOLN2	3.10519e-06	11	Yes
ENSG00000213443	ENSG00000213443	3.13501e-06	76	Yes
ENSG00000144843	ADPRH	3.14237e-06	2	Yes
ENSG00000125485	DDX31	3.17008e-06	33	Yes
ENSG00000136273	HUS1	3.21793e-06	47	Yes
ENSG00000100311	PDGFB	3.25107e-06	25	Yes
ENSG00000272463	ENSG00000272463	3.28723e-06	20	Yes
ENSG00000113520	IL4	3.36796e-06	240	Yes
ENSG00000268163	ENSG00000268163	3.41537e-06	32	Yes
ENSG00000106868	SUSD1	3.41842e-06	126	No
ENSG00000178607	ERN1	3.45251e-06	52	Yes
ENSG00000214941	ZSWIM7	3.47809e-06	309	Yes
ENSG00000206344	HCG27	3.6523e-06	398	Yes
ENSG00000126215	XRCC3	3.65947e-06	96	Yes
ENSG00000100219	XBP1	3.68043e-06	507	Yes
ENSG00000005801	ZNF195	3.71123e-06	47	Yes
ENSG00000180834	MAP6D1	3.72217e-06	140	Yes
ENSG00000100601	ALKBH1	3.75589e-06	106	Yes
ENSG00000011295	TTC19	3.76374e-06	253	Yes
ENSG00000118514	ALDH8A1	3.79189e-06	174	Yes
ENSG00000214113	LYRM4	3.7945e-06	3	Yes
ENSG00000072210	ALDH3A2	3.86821e-06	64	Yes
ENSG00000177465	ACOT4	3.87608e-06	56	Yes
ENSG00000204677	FAM153C	3.885e-06	10	Yes
ENSG00000112799	LY86	3.94914e-06	37	Yes
ENSG00000246448	ENSG00000246448	3.97237e-06	1173	Yes
ENSG00000158825	CDA	3.98503e-06	44	Yes
ENSG00000241764	ENSG00000241764	3.9973e-06	38	Yes
ENSG00000223891	OSER1-AS1	4.00455e-06	38	Yes
ENSG00000228252	COL6A4P2	4.08397e-06	164	Yes
ENSG00000167363	FN3K	4.15736e-06	19	Yes
ENSG00000135124	P2RX4	4.20546e-06	43	Yes
ENSG00000144504	ANKMY1	4.22685e-06	8	Yes
ENSG00000251075	HTT-AS	4.23806e-06	30	Yes
ENSG00000080815	PSEN1	4.31789e-06	170	Yes
ENSG00000120647	CCDC77	4.32587e-06	247	Yes
ENSG00000149054	ZNF215	4.38236e-06	26	Yes
ENSG00000196365	LONP1	4.42335e-06	21	Yes
ENSG00000176731	C8orf59	4.44929e-06	308	Yes
ENSG00000154134	ROBO3	4.45235e-06	11	Yes
ENSG00000182472	CAPN12	4.56169e-06	50	Yes
ENSG00000196152	ZNF79	4.56783e-06	129	Yes
ENSG00000221890	NPTXR	4.56885e-06	35	Yes
ENSG00000183666	GUSBP1	4.71763e-06	100	Yes
ENSG00000006114	ENSG00000006114	4.73409e-06	21	Yes
ENSG00000070614	NDST1	4.81363e-06	48	Yes
ENSG00000145882	PCYOX1L	4.81975e-06	35	Yes
ENSG00000168672	FAM84B	4.86847e-06	12	No
ENSG00000136250	AOAH	4.891e-06	89	Yes
ENSG00000170293	CMTM8	4.9136e-06	7	Yes
ENSG00000171314	PGAM1	4.95973e-06	13	Yes
ENSG00000106683	LIMK1	4.99192e-06	55	Yes
ENSG00000188636	RTL6	4.99557e-06	48	Yes
ENSG00000130202	NECTIN2	5.02159e-06	12	Yes
ENSG00000169826	CSGALNACT2	5.06547e-06	100	Yes
ENSG00000184752	NDUFA12	5.07118e-06	59	Yes
ENSG00000237899	ENSG00000237899	5.10559e-06	94	Yes
ENSG00000149256	TENM4	5.15559e-06	7	Yes
ENSG00000196189	SEMA4A	5.19016e-06	18	Yes
ENSG00000170430	MGMT	5.21826e-06	107	Yes
ENSG00000228389	ENSG00000228389	5.2326e-06	142	Yes
ENSG00000253549	CA3-AS1	5.29858e-06	102	Yes
ENSG00000249242	TMEM150C	5.54199e-06	31	Yes
ENSG00000171503	ETFDH	5.56808e-06	152	No
ENSG00000022556	NLRP2	5.57904e-06	93	Yes
ENSG00000150076	ENSG00000150076	5.61833e-06	272	Yes
ENSG00000197457	STMN3	5.64531e-06	10	Yes
ENSG00000257759	ENSG00000257759	5.80093e-06	147	Yes
ENSG00000108264	ENSG00000108264	5.9347e-06	72	Yes
ENSG00000211699	TRGV3	5.95102e-06	50	Yes
ENSG00000184106	TREML3P	6.0503e-06	63	Yes
ENSG00000163466	ARPC2	6.07554e-06	139	Yes
ENSG00000227191	TRGC2	6.08513e-06	47	Yes
ENSG00000049323	LTBP1	6.17765e-06	1	No
ENSG00000100023	PPIL2	6.29065e-06	22	Yes
ENSG00000182986	ZNF320	6.34138e-06	1	Yes
ENSG00000174989	FBXW8	6.36716e-06	188	Yes
ENSG00000184068	ENSG00000184068	6.38592e-06	104	Yes
ENSG00000109047	RCVRN	6.43817e-06	11	Yes
ENSG00000100024	UPB1	6.61049e-06	70	Yes
ENSG00000225978	HAR1A	6.63091e-06	11	No
ENSG00000127528	KLF2	6.68432e-06	6	Yes
ENSG00000198483	ANKRD35	6.70065e-06	149	No
ENSG00000168803	ADAL	6.86318e-06	191	Yes
ENSG00000271529	ENSG00000271529	6.87142e-06	258	Yes
ENSG00000223466	LINC01825	6.88759e-06	159	Yes
ENSG00000214765	SEPT7P2	6.97411e-06	55	Yes
ENSG00000143185	XCL2	7.01416e-06	29	Yes
ENSG00000138030	KHK	7.07629e-06	228	Yes
ENSG00000152527	PLEKHH2	7.09931e-06	36	Yes
ENSG00000040199	PHLPP2	7.12927e-06	439	Yes
ENSG00000108599	AKAP10	7.14249e-06	314	Yes
ENSG00000104899	AMH	7.17046e-06	93	Yes
ENSG00000173209	AHSA2	7.32252e-06	35	Yes
ENSG00000168824	NSG1	7.36586e-06	30	Yes
ENSG00000167107	ACSF2	7.48918e-06	60	Yes
ENSG00000251136	ENSG00000251136	7.4988e-06	39	Yes
ENSG00000204623	ZNRD1ASP	7.62711e-06	548	Yes
ENSG00000204525	HLA-C	7.64067e-06	42	Yes
ENSG00000097046	CDC7	7.64638e-06	18	Yes
ENSG00000088833	NSFL1C	7.74418e-06	55	Yes
ENSG00000254064	ENSG00000254064	7.97436e-06	13	No
ENSG00000206149	HERC2P9	8.1003e-06	47	Yes
ENSG00000107643	MAPK8	8.24812e-06	76	Yes
ENSG00000227242	NBPF13P	8.28219e-06	15	Yes
ENSG00000173992	CCS	8.28861e-06	27	Yes
ENSG00000145736	GTF2H2	8.34338e-06	5	No
ENSG00000177963	RIC8A	8.356e-06	76	Yes
ENSG00000111364	DDX55	8.50385e-06	106	Yes
ENSG00000162694	EXTL2	8.55294e-06	15	Yes
ENSG00000075240	GRAMD4	8.58312e-06	23	Yes
ENSG00000077514	POLD3	8.65386e-06	51	No
ENSG00000137877	SPTBN5	8.84968e-06	15	Yes
ENSG00000168546	GFRA2	8.89137e-06	9	No
ENSG00000164251	F2RL1	8.98413e-06	114	Yes
ENSG00000234456	MAGI2-AS3	9.01178e-06	81	Yes
ENSG00000106153	CHCHD2	9.02707e-06	125	Yes
ENSG00000169715	MT1E	9.0788e-06	2	Yes
ENSG00000188511	C22orf34	9.15173e-06	139	No
ENSG00000085741	WNT11	9.1811e-06	23	Yes
ENSG00000198690	FAN1	9.20163e-06	147	Yes
ENSG00000259992	ENSG00000259992	9.2331e-06	127	Yes
ENSG00000018280	SLC11A1	9.25468e-06	14	No
ENSG00000121690	DEPDC7	9.315e-06	50	Yes
ENSG00000240770	C21orf91-OT1	9.32306e-06	15	Yes
ENSG00000197226	TBC1D9B	9.38166e-06	4	Yes
ENSG00000225964	NRIR	9.58694e-06	3	Yes
ENSG00000164713	BRI3	9.60743e-06	371	No
ENSG00000100347	SAMM50	9.67097e-06	12	Yes
ENSG00000227740	ENSG00000227740	9.82239e-06	241	Yes
ENSG00000267270	PARD6G-AS1	9.84525e-06	148	No
ENSG00000100979	PLTP	9.97766e-06	224	Yes
ENSG00000236008	LINC01814	9.98991e-06	30	Yes
ENSG00000154429	CCSAP	1.00184e-05	32	Yes
ENSG00000260423	LINC02367	1.01298e-05	54	Yes
ENSG00000096696	DSP	1.02471e-05	266	Yes
ENSG00000249141	ENSG00000249141	1.02795e-05	176	Yes
ENSG00000198826	ARHGAP11A	1.0316e-05	13	Yes
ENSG00000134215	VAV3	1.0477e-05	111	No
ENSG00000211745	TRBV4-2	1.05464e-05	5	Yes
ENSG00000257433	ENSG00000257433	1.0558e-05	72	Yes
ENSG00000183628	DGCR6	1.06448e-05	16	Yes
ENSG00000230212	ENSG00000230212	1.06652e-05	53	Yes
ENSG00000103313	MEFV	1.08618e-05	55	Yes
ENSG00000139629	GALNT6	1.09308e-05	7	Yes
ENSG00000164818	DNAAF5	1.10749e-05	86	Yes
ENSG00000038002	AGA	1.12251e-05	5	Yes
ENSG00000138381	ASNSD1	1.12571e-05	114	Yes
ENSG00000171729	TMEM51	1.12685e-05	76	Yes
ENSG00000206052	DOK6	1.13193e-05	53	Yes
ENSG00000125166	GOT2	1.13862e-05	180	No
ENSG00000165271	NOL6	1.13946e-05	11	Yes
ENSG00000128928	IVD	1.15388e-05	48	Yes
ENSG00000134283	PPHLN1	1.16758e-05	311	Yes
ENSG00000104714	ERICH1	1.18677e-05	120	Yes
ENSG00000244063	ENSG00000244063	1.24869e-05	158	No
ENSG00000110799	VWF	1.29547e-05	2	No
ENSG00000196236	XPNPEP3	1.30736e-05	58	Yes
ENSG00000272216	ENSG00000272216	1.34432e-05	79	Yes
ENSG00000254859	ENSG00000254859	1.34507e-05	56	Yes
ENSG00000150991	UBC	1.38162e-05	9	No
ENSG00000182048	TRPC2	1.389e-05	53	Yes
ENSG00000157782	CABP1	1.4007e-05	8	Yes
ENSG00000249700	SRD5A3-AS1	1.40943e-05	1	Yes
ENSG00000164123	C4orf45	1.50262e-05	29	No
ENSG00000102890	ELMO3	1.55033e-05	69	Yes
ENSG00000135862	LAMC1	1.57792e-05	491	Yes
ENSG00000141503	MINK1	1.62696e-05	2	Yes
ENSG00000124588	NQO2	1.63566e-05	4	Yes
ENSG00000137074	APTX	1.64377e-05	198	Yes
ENSG00000117281	CD160	1.64648e-05	93	No
ENSG00000026950	BTN3A1	1.66463e-05	213	Yes
ENSG00000156398	SFXN2	1.66682e-05	10	No
ENSG00000272733	ENSG00000272733	1.69454e-05	101	Yes
ENSG00000251580	LINC02482	1.70133e-05	31	Yes
ENSG00000253771	TPTE2P1	1.72184e-05	242	Yes
ENSG00000004777	ARHGAP33	1.74567e-05	31	Yes
ENSG00000160336	ZNF761	1.77306e-05	6	Yes
ENSG00000148925	BTBD10	1.77997e-05	76	No
ENSG00000130348	QRSL1	1.79395e-05	47	No
ENSG00000169962	TAS1R3	1.80782e-05	116	No
ENSG00000167468	GPX4	1.81519e-05	5	No
ENSG00000260803	ENSG00000260803	1.82387e-05	5	Yes
ENSG00000197912	SPG7	1.8403e-05	103	Yes
ENSG00000104731	KLHDC4	1.84367e-05	63	Yes
ENSG00000183662	FAM19A1	1.84419e-05	25	Yes
ENSG00000100321	SYNGR1	1.85086e-05	35	Yes
ENSG00000185829	ARL17A	1.85423e-05	1	Yes
ENSG00000184271	POU6F1	1.86435e-05	27	Yes
ENSG00000260565	ERVK13-1	1.86881e-05	83	No
ENSG00000134571	MYBPC3	1.90205e-05	209	Yes
ENSG00000188033	ZNF490	1.9645e-05	5	Yes
ENSG00000054983	GALC	1.99459e-05	433	Yes
ENSG00000189190	ZNF600	1.9949e-05	8	Yes
ENSG00000197208	SLC22A4	2.07988e-05	116	Yes
ENSG00000271738	ENSG00000271738	2.08666e-05	100	Yes
ENSG00000146700	SSC4D	2.12256e-05	97	No
ENSG00000066027	PPP2R5A	2.12765e-05	115	No
ENSG00000151164	RAD9B	2.13864e-05	107	Yes
ENSG00000140575	IQGAP1	2.14002e-05	302	Yes
ENSG00000009790	TRAF3IP3	2.14209e-05	103	No
ENSG00000178927	C17orf62	2.1562e-05	56	Yes
ENSG00000196352	CD55	2.17436e-05	81	Yes
ENSG00000187741	FANCA	2.19048e-05	65	Yes
ENSG00000249988	ENSG00000249988	2.1981e-05	18	Yes
ENSG00000010626	LRRC23	2.20906e-05	157	Yes
ENSG00000183506	PI4KAP2	2.24008e-05	3	Yes
ENSG00000087460	GNAS	2.24038e-05	1	No
ENSG00000176208	ATAD5	2.24787e-05	575	No
ENSG00000119865	CNRIP1	2.24867e-05	180	Yes
ENSG00000112167	SAYSD1	2.31784e-05	66	Yes
ENSG00000141161	UNC45B	2.32362e-05	49	Yes
ENSG00000023839	ABCC2	2.3603e-05	265	Yes
ENSG00000260641	ENSG00000260641	2.36613e-05	22	Yes
ENSG00000162222	TTC9C	2.39025e-05	79	No
ENSG00000140450	ARRDC4	2.41867e-05	63	Yes
ENSG00000144136	SLC20A1	2.43156e-05	34	Yes
ENSG00000229186	ADAM1A	2.44133e-05	330	Yes
ENSG00000240291	ENSG00000240291	2.45088e-05	103	Yes
ENSG00000198000	NOL8	2.50115e-05	218	Yes
ENSG00000145348	TBCK	2.53764e-05	271	Yes
ENSG00000153814	JAZF1	2.53988e-05	11	Yes
ENSG00000176593	ENSG00000176593	2.54796e-05	20	Yes
ENSG00000137955	RABGGTB	2.59652e-05	273	No
ENSG00000143297	FCRL5	2.65966e-05	76	Yes
ENSG00000140545	MFGE8	2.7093e-05	58	Yes
ENSG00000175873	ENSG00000175873	2.73716e-05	32	Yes
ENSG00000146530	VWDE	2.7474e-05	151	Yes
ENSG00000183090	FREM3	2.75888e-05	1174	Yes
ENSG00000166035	LIPC	2.77003e-05	17	No
ENSG00000170209	ANKK1	2.78114e-05	4	Yes
ENSG00000233621	LINC01137	2.78145e-05	3	Yes
ENSG00000241106	HLA-DOB	2.81604e-05	2	Yes
ENSG00000180712	LINC02363	2.87997e-05	4	Yes
ENSG00000230513	THAP7-AS1	2.92144e-05	9	Yes
ENSG00000125912	NCLN	2.92267e-05	62	Yes
ENSG00000268061	NAPA-AS1	2.93327e-05	32	Yes
ENSG00000136718	IMP4	2.94401e-05	28	Yes
ENSG00000112425	EPM2A	2.97756e-05	665	Yes
ENSG00000103496	STX4	2.98388e-05	270	Yes
ENSG00000126804	ZBTB1	2.98712e-05	135	Yes
ENSG00000159339	PADI4	2.99341e-05	65	Yes
ENSG00000134815	DHX34	3.01887e-05	111	Yes
ENSG00000182923	CEP63	3.02599e-05	342	Yes
ENSG00000116014	KISS1R	3.02602e-05	56	No
ENSG00000183793	NPIPA5	3.08702e-05	5	Yes
ENSG00000226416	MRPL23-AS1	3.10915e-05	71	Yes
ENSG00000100330	MTMR3	3.144e-05	96	Yes
ENSG00000230148	HOXB-AS1	3.18412e-05	73	Yes
ENSG00000164615	CAMLG	3.19972e-05	60	No
ENSG00000160323	ADAMTS13	3.24298e-05	79	No
ENSG00000126231	PROZ	3.2488e-05	167	Yes
ENSG00000180771	ENSG00000180771	3.257e-05	37	No
ENSG00000134575	ACP2	3.27046e-05	57	Yes
ENSG00000265458	ENSG00000265458	3.29147e-05	67	Yes
ENSG00000268870	ENSG00000268870	3.29217e-05	228	No
ENSG00000204710	SPDYC	3.29371e-05	10	Yes
ENSG00000250565	ATP6V1E2	3.3514e-05	58	Yes
ENSG00000145920	CPLX2	3.3676e-05	22	Yes
ENSG00000054523	KIF1B	3.37873e-05	46	Yes
ENSG00000237276	ANO7L1	3.38401e-05	288	Yes
ENSG00000255557	ENSG00000255557	3.39915e-05	9	Yes
ENSG00000131845	ZNF304	3.39965e-05	49	Yes
ENSG00000106484	MEST	3.41783e-05	51	Yes
ENSG00000272512	ENSG00000272512	3.44244e-05	67	Yes
ENSG00000140678	ITGAX	3.45085e-05	38	Yes
ENSG00000234492	RPL34-AS1	3.47156e-05	33	Yes
ENSG00000168297	PXK	3.48114e-05	98	Yes
ENSG00000167895	TMC8	3.48917e-05	2	Yes
ENSG00000095485	CWF19L1	3.4961e-05	66	Yes
ENSG00000197134	ZNF257	3.50267e-05	484	Yes
ENSG00000102882	MAPK3	3.51149e-05	195	Yes
ENSG00000130770	ATPIF1	3.53219e-05	97	Yes
ENSG00000166788	SAAL1	3.56192e-05	158	Yes
ENSG00000122779	TRIM24	3.6033e-05	16	Yes
ENSG00000160256	FAM207A	3.60419e-05	9	Yes
ENSG00000079215	SLC1A3	3.60525e-05	13	Yes
ENSG00000164707	SLC13A4	3.61014e-05	48	Yes
ENSG00000160284	SPATC1L	3.63494e-05	350	Yes
ENSG00000072364	AFF4	3.63878e-05	34	Yes
ENSG00000228839	PIK3IP1-AS1	3.6558e-05	269	Yes
ENSG00000260528	FAM157C	3.67826e-05	30	Yes
ENSG00000229314	ORM1	3.69628e-05	5	Yes
ENSG00000159111	MRPL10	3.71432e-05	55	No
ENSG00000026297	RNASET2	3.72291e-05	176	Yes
ENSG00000182093	WRB	3.72419e-05	38	Yes
ENSG00000120071	KANSL1	3.73615e-05	3613	Yes
ENSG00000259803	SLC22A31	3.7436e-05	19	Yes
ENSG00000252061	RNU6-415P	3.78489e-05	137	No
ENSG00000197563	PIGN	3.80731e-05	94	Yes
ENSG00000117597	DIEXF	3.8312e-05	54	Yes
ENSG00000111215	PRR4	3.84499e-05	157	Yes
ENSG00000177302	TOP3A	3.85095e-05	55	Yes
ENSG00000163956	LRPAP1	3.93076e-05	7	Yes
ENSG00000168961	LGALS9	3.93151e-05	47	Yes
ENSG00000228162	ENSG00000228162	3.973e-05	40	Yes
ENSG00000133103	COG6	3.99313e-05	205	Yes
ENSG00000151883	PARP8	4.00462e-05	47	Yes
ENSG00000002549	LAP3	4.05411e-05	365	No
ENSG00000160961	ZNF333	4.05524e-05	41	No
ENSG00000266930	ENSG00000266930	4.09475e-05	102	No
ENSG00000203772	SPRN	4.10511e-05	48	No
ENSG00000247925	ENSG00000247925	4.11161e-05	68	Yes
ENSG00000113971	NPHP3	4.11555e-05	6	Yes
ENSG00000261490	ENSG00000261490	4.17406e-05	33	No
ENSG00000250075	ENSG00000250075	4.19255e-05	100	Yes
ENSG00000176358	TAC4	4.29881e-05	9	Yes
ENSG00000166478	ZNF143	4.37413e-05	86	Yes
ENSG00000101057	MYBL2	4.40178e-05	48	Yes
ENSG00000115750	TAF1B	4.42405e-05	89	Yes
ENSG00000113303	BTNL8	4.4871e-05	55	No
ENSG00000254469	ENSG00000254469	4.51655e-05	357	Yes
ENSG00000025156	HSF2	4.52366e-05	43	Yes
ENSG00000107104	KANK1	4.61565e-05	5	Yes
ENSG00000215424	MCM3AP-AS1	4.62856e-05	149	Yes
ENSG00000228265	RALY-AS1	4.67548e-05	183	Yes
ENSG00000182534	MXRA7	4.73663e-05	22	Yes
ENSG00000081870	HSPB11	4.7981e-05	83	Yes
ENSG00000198162	MAN1A2	4.81733e-05	18	Yes
ENSG00000108963	DPH1	4.90823e-05	3	Yes
ENSG00000168395	ING5	4.93109e-05	109	Yes
ENSG00000235618	FAM21EP	4.96688e-05	15	Yes
ENSG00000145949	MYLK4	4.98523e-05	5	Yes
ENSG00000175581	MRPL48	5.01656e-05	13	No
ENSG00000153113	CAST	5.0529e-05	14	Yes
ENSG00000130167	TSPAN16	5.14894e-05	2	Yes
ENSG00000103811	CTSH	5.15801e-05	8	No
ENSG00000196810	CTBP1-AS2	5.2985e-05	260	Yes
ENSG00000113595	TRIM23	5.30721e-05	314	Yes
ENSG00000240057	ENSG00000240057	5.3133e-05	1	No
ENSG00000100441	KHNYN	5.31774e-05	3	Yes
ENSG00000196584	XRCC2	5.33062e-05	20	Yes
ENSG00000177359	ENSG00000177359	5.4476e-05	10	Yes
ENSG00000049192	ADAMTS6	5.44913e-05	313	Yes
ENSG00000113231	PDE8B	5.45214e-05	114	Yes
ENSG00000030110	BAK1	5.46691e-05	14	Yes
ENSG00000185163	DDX51	5.47814e-05	72	Yes
ENSG00000077782	FGFR1	5.58286e-05	21	Yes
ENSG00000145113	MUC4	5.58453e-05	118	Yes
ENSG00000259004	LINC02285	5.58957e-05	10	No
ENSG00000139531	SUOX	5.60551e-05	13	Yes
ENSG00000260176	ENSG00000260176	5.63835e-05	72	No
ENSG00000116032	GRIN3B	5.73604e-05	2	Yes
ENSG00000122378	FAM213A	5.75081e-05	58	Yes
ENSG00000142606	MMEL1	5.81106e-05	149	No
ENSG00000242349	NPPA-AS1	5.8562e-05	141	No
ENSG00000004864	SLC25A13	5.88702e-05	156	Yes
ENSG00000169490	TM2D2	5.89245e-05	61	Yes
ENSG00000138074	SLC5A6	5.93734e-05	111	Yes
ENSG00000159904	ZNF890P	5.94905e-05	84	Yes
ENSG00000196562	SULF2	5.95686e-05	1	No
ENSG00000154328	NEIL2	5.97263e-05	3	Yes
ENSG00000142632	ARHGEF19	5.98952e-05	17	No
ENSG00000122490	PQLC1	6.0548e-05	40	Yes
ENSG00000115825	PRKD3	6.06035e-05	57	Yes
ENSG00000224557	HLA-DPB2	6.08933e-05	122	Yes
ENSG00000079337	RAPGEF3	6.12042e-05	37	Yes
ENSG00000149289	ZC3H12C	6.17985e-05	81	No
ENSG00000134809	TIMM10	6.18548e-05	10	Yes
ENSG00000122335	SERAC1	6.19608e-05	48	Yes
ENSG00000166913	YWHAB	6.20212e-05	27	No
ENSG00000103184	SEC14L5	6.2042e-05	8	Yes
ENSG00000067141	NEO1	6.21473e-05	182	Yes
ENSG00000244733	ENSG00000244733	6.25676e-05	143	Yes
ENSG00000136717	BIN1	6.30335e-05	3	Yes
ENSG00000089876	DHX32	6.36997e-05	28	Yes
ENSG00000138741	TRPC3	6.46504e-05	3	No
ENSG00000087884	AAMDC	6.48031e-05	456	Yes
ENSG00000164088	PPM1M	6.49581e-05	545	Yes
ENSG00000160972	PPP1R16A	6.5071e-05	6	Yes
ENSG00000160796	NBEAL2	6.54957e-05	387	Yes
ENSG00000116983	HPCAL4	6.55096e-05	17	Yes
ENSG00000105793	GTPBP10	6.56782e-05	187	No
ENSG00000152818	UTRN	6.58004e-05	22	No
ENSG00000133706	LARS	6.61319e-05	386	No
ENSG00000251287	ALG1L2	6.66301e-05	37	Yes
ENSG00000186204	CYP4F12	6.70007e-05	2	No
ENSG00000170092	SPDYE5	6.73104e-05	27	Yes
ENSG00000137275	RIPK1	6.78605e-05	15	Yes
ENSG00000204020	LIPN	6.95582e-05	1	No
ENSG00000237927	ENSG00000237927	7.00379e-05	55	Yes
ENSG00000189129	PLAC9	7.05594e-05	15	Yes
ENSG00000100731	PCNX1	7.06334e-05	207	Yes
ENSG00000262670	ENSG00000262670	7.10923e-05	63	Yes
ENSG00000250490	LINC02145	7.12153e-05	1	Yes
ENSG00000143119	CD53	7.19571e-05	45	Yes
ENSG00000167264	DUS2	7.21017e-05	59	Yes
ENSG00000168427	KLHL30	7.24817e-05	2	Yes
ENSG00000171763	SPATA5L1	7.25068e-05	233	Yes
ENSG00000168268	NT5DC2	7.29448e-05	33	Yes
ENSG00000100324	TAB1	7.37615e-05	5	Yes
ENSG00000231964	ENSG00000231964	7.39168e-05	1	No
ENSG00000173083	HPSE	7.4152e-05	61	No
ENSG00000176890	TYMS	7.47453e-05	159	Yes
ENSG00000130414	NDUFA10	7.51055e-05	65	Yes
ENSG00000121440	PDZRN3	7.51901e-05	66	Yes
ENSG00000248508	SRP14-AS1	7.53062e-05	4	No
ENSG00000272369	ENSG00000272369	7.53921e-05	4	No
ENSG00000099917	MED15	7.54969e-05	41	Yes
ENSG00000259250	ENSG00000259250	7.55181e-05	5	No
ENSG00000187764	SEMA4D	7.5636e-05	7	Yes
ENSG00000133065	SLC41A1	7.64851e-05	74	No
ENSG00000138468	SENP7	7.65992e-05	537	No
ENSG00000197535	MYO5A	7.69167e-05	53	No
ENSG00000123609	NMI	7.71608e-05	96	Yes
ENSG00000253214	ENSG00000253214	7.734e-05	28	No
ENSG00000167491	GATAD2A	7.73974e-05	146	Yes
ENSG00000211707	TRBV7-1	7.81088e-05	17	Yes
ENSG00000198951	NAGA	7.82695e-05	89	Yes
ENSG00000197958	RPL12	7.83875e-05	74	No
ENSG00000136932	TRMO	7.8795e-05	22	Yes
ENSG00000233236	LINC02573	7.91673e-05	97	Yes
ENSG00000085465	OVGP1	7.94493e-05	52	Yes
ENSG00000105287	PRKD2	7.94925e-05	15	Yes
ENSG00000117528	ABCD3	8.25056e-05	52	Yes
ENSG00000233614	DDX11L10	8.29087e-05	6	Yes

## Sheet: eGenes80
Ensembl gene id	HGNC symbol	eGene p-value from treeQTL	# significant eQTLs	Validated at age 70?
ENSG00000174652	ZNF266	1.49661e-30	843	Yes
ENSG00000236624	ENSG00000236624	3.27086e-30	565	Yes
ENSG00000203875	SNHG5	4.22337e-28	802	Yes
ENSG00000037474	NSUN2	4.54353e-27	87	Yes
ENSG00000111450	STX2	4.89378e-27	132	Yes
ENSG00000188659	SAXO2	5.35881e-27	127	Yes
ENSG00000100376	FAM118A	1.23523e-26	92	Yes
ENSG00000084072	PPIE	2.22674e-26	68	Yes
ENSG00000244879	GABPB1-AS1	5.81735e-25	222	Yes
ENSG00000013573	DDX11	1.38582e-24	269	Yes
ENSG00000204084	INPP5B	1.86589e-24	80	Yes
ENSG00000120451	SNX19	4.68451e-24	164	Yes
ENSG00000132740	IGHMBP2	5.05217e-24	239	Yes
ENSG00000125637	PSD4	5.28345e-24	19	Yes
ENSG00000149231	CCDC82	1.2501e-23	48	Yes
ENSG00000170412	GPRC5C	1.25668e-23	27	Yes
ENSG00000113621	TXNDC15	1.2857e-23	86	Yes
ENSG00000006282	SPATA20	1.68656e-23	40	Yes
ENSG00000183172	SMDT1	2.75103e-23	369	Yes
ENSG00000226752	CUTALP	3.84213e-23	166	Yes
ENSG00000103479	RBL2	3.96548e-23	313	Yes
ENSG00000264070	DND1P1	7.01425e-23	3953	Yes
ENSG00000078114	NEBL	9.21999e-23	24	Yes
ENSG00000197728	RPS26	2.80647e-22	65	Yes
ENSG00000239736	CEACAMP3	4.33462e-22	68	Yes
ENSG00000165985	C1QL3	5.25873e-22	19	Yes
ENSG00000133392	MYH11	6.09679e-22	155	Yes
ENSG00000120675	DNAJC15	7.4403e-22	197	Yes
ENSG00000250155	ENSG00000250155	7.85825e-22	20	Yes
ENSG00000155393	HEATR3	1.16519e-21	341	Yes
ENSG00000059122	FLYWCH1	1.29989e-21	28	Yes
ENSG00000272221	ENSG00000272221	1.30975e-21	1274	Yes
ENSG00000140400	MAN2C1	1.32378e-21	156	Yes
ENSG00000149089	APIP	1.3297e-21	180	Yes
ENSG00000183605	SFXN4	1.40045e-21	95	Yes
ENSG00000071894	CPSF1	1.49917e-21	158	Yes
ENSG00000204792	LINC01291	2.33149e-21	94	Yes
ENSG00000270127	ENSG00000270127	3.45392e-21	182	Yes
ENSG00000255284	ENSG00000255284	4.60658e-21	95	Yes
ENSG00000131379	C3orf20	9.43982e-21	85	Yes
ENSG00000164048	ZNF589	1.01741e-20	506	Yes
ENSG00000186470	BTN3A2	1.15994e-20	318	Yes
ENSG00000166847	DCTN5	1.17529e-20	329	Yes
ENSG00000137494	ANKRD42	1.29527e-20	339	Yes
ENSG00000227627	ENSG00000227627	2.49041e-20	69	Yes
ENSG00000132681	ATP1A4	2.84871e-20	10	Yes
ENSG00000246174	KCTD21-AS1	3.02269e-20	178	Yes
ENSG00000074803	SLC12A1	4.1056e-20	213	Yes
ENSG00000126246	IGFLR1	4.14004e-20	87	Yes
ENSG00000123643	SLC36A1	6.093e-20	132	Yes
ENSG00000205464	ATP6AP1L	6.81319e-20	238	Yes
ENSG00000251357	ENSG00000251357	7.50968e-20	284	Yes
ENSG00000258344	ENSG00000258344	9.57562e-20	2	Yes
ENSG00000164535	DAGLB	1.12573e-19	211	Yes
ENSG00000135778	NTPCR	1.19596e-19	198	Yes
ENSG00000198952	SMG5	3.53834e-19	215	Yes
ENSG00000272305	ENSG00000272305	3.65605e-19	115	Yes
ENSG00000125247	TMTC4	3.83134e-19	105	Yes
ENSG00000134324	LPIN1	4.65531e-19	30	Yes
ENSG00000134824	FADS2	6.08525e-19	87	Yes
ENSG00000142794	NBPF3	1.01102e-18	152	Yes
ENSG00000268555	ENSG00000268555	1.46182e-18	236	Yes
ENSG00000123219	CENPK	1.92576e-18	495	Yes
ENSG00000170425	ADORA2B	1.95029e-18	494	Yes
ENSG00000224635	ENSG00000224635	2.40742e-18	89	Yes
ENSG00000111788	ENSG00000111788	3.29592e-18	92	Yes
ENSG00000111696	NT5DC3	3.68758e-18	52	Yes
ENSG00000173801	JUP	3.89372e-18	25	Yes
ENSG00000218537	MIF-AS1	5.56562e-18	289	Yes
ENSG00000254860	TMEM9B-AS1	5.71684e-18	130	Yes
ENSG00000137106	GRHPR	7.19746e-18	30	Yes
ENSG00000166896	ATP23	7.97092e-18	534	Yes
ENSG00000139044	B4GALNT3	9.34696e-18	25	Yes
ENSG00000113593	PPWD1	9.58331e-18	526	Yes
ENSG00000187624	C17orf97	1.58889e-17	78	Yes
ENSG00000214174	AMZ2P1	1.76081e-17	115	Yes
ENSG00000004534	RBM6	2.05211e-17	413	Yes
ENSG00000160305	DIP2A	2.3107e-17	437	Yes
ENSG00000150938	CRIM1	3.73045e-17	194	Yes
ENSG00000101639	CEP192	5.08022e-17	258	Yes
ENSG00000204257	HLA-DMA	7.45026e-17	297	Yes
ENSG00000172322	CLEC12A	8.05008e-17	80	Yes
ENSG00000256029	ENSG00000256029	1.21696e-16	17	Yes
ENSG00000168765	GSTM4	1.46775e-16	17	Yes
ENSG00000020922	MRE11	1.56422e-16	132	Yes
ENSG00000184939	ZFP90	1.69521e-16	426	Yes
ENSG00000162994	CLHC1	1.72661e-16	85	Yes
ENSG00000160948	VPS28	1.74407e-16	36	Yes
ENSG00000154889	MPPE1	1.76547e-16	3	Yes
ENSG00000130177	CDC16	2.39789e-16	101	Yes
ENSG00000143318	CASQ1	2.50468e-16	8	Yes
ENSG00000139055	ERP27	2.66974e-16	276	Yes
ENSG00000236682	ENSG00000236682	2.68075e-16	265	Yes
ENSG00000235169	SMIM1	2.94125e-16	77	Yes
ENSG00000250081	ENSG00000250081	3.71661e-16	537	Yes
ENSG00000141698	NT5C3B	4.09298e-16	220	Yes
ENSG00000173406	DAB1	4.18399e-16	230	Yes
ENSG00000166436	TRIM66	4.44628e-16	303	Yes
ENSG00000135968	GCC2	4.73922e-16	628	Yes
ENSG00000048544	MRPS10	5.17103e-16	209	Yes
ENSG00000071246	VASH1	6.04492e-16	196	Yes
ENSG00000198945	L3MBTL3	6.27186e-16	97	Yes
ENSG00000183092	BEGAIN	6.36017e-16	48	Yes
ENSG00000261000	ENSG00000261000	6.50315e-16	65	Yes
ENSG00000179344	HLA-DQB1	6.88737e-16	3658	Yes
ENSG00000041802	LSG1	7.34555e-16	10	Yes
ENSG00000137411	VARS2	7.93416e-16	117	Yes
ENSG00000120539	MASTL	8.76707e-16	417	Yes
ENSG00000214087	ARL16	8.99451e-16	201	Yes
ENSG00000214776	ENSG00000214776	9.25103e-16	353	Yes
ENSG00000132305	IMMT	9.35713e-16	433	Yes
ENSG00000180979	LRRC57	9.44569e-16	645	Yes
ENSG00000198502	HLA-DRB5	9.70528e-16	2973	Yes
ENSG00000163576	EFHB	9.85093e-16	41	Yes
ENSG00000145214	DGKQ	1.09092e-15	367	Yes
ENSG00000189266	PNRC2	1.12811e-15	46	Yes
ENSG00000152359	POC5	1.15092e-15	158	Yes
ENSG00000237517	DGCR5	1.36636e-15	341	Yes
ENSG00000156113	KCNMA1	1.49944e-15	97	Yes
ENSG00000176393	RNPEP	1.64133e-15	76	Yes
ENSG00000102858	MGRN1	1.67345e-15	133	Yes
ENSG00000176783	RUFY1	1.70404e-15	96	Yes
ENSG00000170615	SLC26A5	1.86866e-15	50	Yes
ENSG00000223745	CCDC18-AS1	2.26476e-15	364	Yes
ENSG00000113504	SLC12A7	2.91429e-15	30	Yes
ENSG00000170866	ENSG00000170866	3.124e-15	63	Yes
ENSG00000068615	REEP1	3.2811e-15	198	Yes
ENSG00000112139	MDGA1	3.42457e-15	15	Yes
ENSG00000110237	ARHGEF17	3.8167e-15	320	Yes
ENSG00000145390	USP53	4.35842e-15	234	Yes
ENSG00000250312	ZNF718	4.37783e-15	88	Yes
ENSG00000106565	TMEM176B	5.21212e-15	64	Yes
ENSG00000223553	SMPD4P1	6.19898e-15	10	Yes
ENSG00000152672	CLEC4F	6.59122e-15	109	Yes
ENSG00000130332	LSM7	6.66293e-15	58	Yes
ENSG00000181404	WASHC1	6.69523e-15	102	Yes
ENSG00000185043	CIB1	6.99081e-15	69	Yes
ENSG00000243679	ENSG00000243679	7.49802e-15	386	Yes
ENSG00000140471	LINS1	8.49513e-15	104	Yes
ENSG00000211698	TRGV4	1.07927e-14	72	Yes
ENSG00000261556	SMG1P7	1.12992e-14	469	Yes
ENSG00000198912	C1orf174	1.24286e-14	18	Yes
ENSG00000178952	TUFM	1.59014e-14	425	Yes
ENSG00000163682	RPL9	1.67341e-14	62	Yes
ENSG00000139899	CBLN3	1.91938e-14	19	Yes
ENSG00000053900	ANAPC4	1.99841e-14	267	Yes
ENSG00000160766	GBAP1	2.11015e-14	219	Yes
ENSG00000116791	CRYZ	2.28266e-14	51	Yes
ENSG00000198468	FLVCR1-AS1	2.33142e-14	490	Yes
ENSG00000230715	ENSG00000230715	2.33738e-14	478	Yes
ENSG00000172728	FUT10	2.70268e-14	225	Yes
ENSG00000111671	SPSB2	2.90752e-14	174	Yes
ENSG00000106733	NMRK1	3.19296e-14	73	Yes
ENSG00000002933	TMEM176A	3.40447e-14	69	Yes
ENSG00000260065	ENSG00000260065	4.3449e-14	8	Yes
ENSG00000175985	PLEKHD1	4.69561e-14	47	Yes
ENSG00000161055	SCGB3A1	4.74874e-14	33	Yes
ENSG00000234426	ENSG00000234426	4.90666e-14	74	Yes
ENSG00000132436	FIGNL1	5.43898e-14	372	Yes
ENSG00000214772	ENSG00000214772	5.65779e-14	211	Yes
ENSG00000235231	ENSG00000235231	6.86039e-14	224	Yes
ENSG00000272955	ENSG00000272955	7.25965e-14	220	Yes
ENSG00000131797	CLUHP3	7.51088e-14	297	Yes
ENSG00000248905	FMN1	7.77641e-14	53	Yes
ENSG00000271949	ENSG00000271949	7.78722e-14	192	Yes
ENSG00000204149	AGAP6	8.53736e-14	373	Yes
ENSG00000184674	ENSG00000184674	8.7631e-14	231	Yes
ENSG00000124587	PEX6	9.2789e-14	103	Yes
ENSG00000174373	RALGAPA1	9.88477e-14	288	Yes
ENSG00000160781	PAQR6	1.02888e-13	75	Yes
ENSG00000198467	TPM2	1.06614e-13	112	Yes
ENSG00000231500	RPS18	1.16716e-13	123	Yes
ENSG00000183087	GAS6	1.22436e-13	95	Yes
ENSG00000166825	ANPEP	1.32256e-13	34	Yes
ENSG00000232629	HLA-DQB2	1.61239e-13	2389	Yes
ENSG00000087245	MMP2	1.75718e-13	122	Yes
ENSG00000220267	ACTBP8	2.0836e-13	74	Yes
ENSG00000273295	ENSG00000273295	2.08901e-13	210	Yes
ENSG00000164597	COG5	2.19581e-13	290	Yes
ENSG00000149054	ZNF215	2.6671e-13	45	Yes
ENSG00000168385	SEPT2	2.81492e-13	64	Yes
ENSG00000249476	ENSG00000249476	2.88247e-13	81	Yes
ENSG00000261731	ENSG00000261731	3.4009e-13	298	Yes
ENSG00000165730	STOX1	3.41558e-13	156	Yes
ENSG00000125450	NUP85	3.50051e-13	220	Yes
ENSG00000245954	LINC02273	3.51644e-13	66	Yes
ENSG00000171766	GATM	3.68657e-13	379	Yes
ENSG00000155530	LRGUK	3.93735e-13	11	Yes
ENSG00000174791	RIN1	4.09546e-13	150	Yes
ENSG00000064012	CASP8	4.1356e-13	167	Yes
ENSG00000214941	ZSWIM7	4.52589e-13	447	Yes
ENSG00000148484	RSU1	4.74802e-13	23	Yes
ENSG00000075399	VPS9D1	5.82075e-13	101	Yes
ENSG00000170509	HSD17B13	6.30196e-13	73	Yes
ENSG00000196653	ZNF502	6.3665e-13	426	Yes
ENSG00000136682	CBWD2	6.57962e-13	168	Yes
ENSG00000184292	TACSTD2	6.65129e-13	226	Yes
ENSG00000166780	C16orf45	6.92475e-13	40	Yes
ENSG00000138399	FASTKD1	6.96563e-13	112	Yes
ENSG00000107731	UNC5B	7.08279e-13	43	Yes
ENSG00000003393	ALS2	7.90675e-13	193	Yes
ENSG00000176155	CCDC57	7.98924e-13	532	Yes
ENSG00000183844	FAM3B	8.15686e-13	49	Yes
ENSG00000227001	NBPF2P	8.31558e-13	98	Yes
ENSG00000167914	GSDMA	8.45389e-13	40	Yes
ENSG00000166831	RBPMS2	8.51495e-13	346	Yes
ENSG00000247828	TMEM161B-AS1	9.41188e-13	298	Yes
ENSG00000248049	UBA6-AS1	9.44854e-13	97	Yes
ENSG00000198715	GLMP	9.57201e-13	177	Yes
ENSG00000100079	LGALS2	9.65394e-13	42	Yes
ENSG00000149021	SCGB1A1	1.0032e-12	10	Yes
ENSG00000197927	C2orf27A	1.01831e-12	337	Yes
ENSG00000155158	TTC39B	1.0357e-12	30	Yes
ENSG00000166435	XRRA1	1.05363e-12	209	Yes
ENSG00000134265	NAPG	1.09626e-12	96	Yes
ENSG00000108384	RAD51C	1.16711e-12	318	Yes
ENSG00000231365	ENSG00000231365	1.18931e-12	222	Yes
ENSG00000158865	SLC5A11	1.22266e-12	115	Yes
ENSG00000124613	ZNF391	1.24842e-12	510	Yes
ENSG00000144559	TAMM41	1.34522e-12	72	Yes
ENSG00000073584	SMARCE1	1.43312e-12	166	Yes
ENSG00000014164	ZC3H3	1.77047e-12	74	Yes
ENSG00000143847	PPFIA4	2.16033e-12	62	Yes
ENSG00000128274	A4GALT	2.31235e-12	23	Yes
ENSG00000110455	ACCS	2.5563e-12	6	Yes
ENSG00000151552	QDPR	2.62719e-12	21	Yes
ENSG00000249572	ENSG00000249572	2.64105e-12	14	Yes
ENSG00000108405	P2RX1	2.65321e-12	29	Yes
ENSG00000187824	TMEM220	2.72019e-12	176	Yes
ENSG00000101220	C20orf27	2.86827e-12	2	Yes
ENSG00000106113	CRHR2	3.11998e-12	126	Yes
ENSG00000129055	ANAPC13	3.18816e-12	365	Yes
ENSG00000145476	CYP4V2	3.28698e-12	55	Yes
ENSG00000183665	TRMT12	3.31233e-12	45	Yes
ENSG00000103168	TAF1C	3.45525e-12	127	Yes
ENSG00000260778	ENSG00000260778	3.64331e-12	24	Yes
ENSG00000127957	PMS2P3	3.83409e-12	89	Yes
ENSG00000100994	PYGB	3.90435e-12	1051	Yes
ENSG00000254667	ENSG00000254667	4.4286e-12	13	Yes
ENSG00000019169	MARCO	4.61836e-12	59	Yes
ENSG00000260803	ENSG00000260803	4.8511e-12	26	Yes
ENSG00000197362	ZNF786	5.31551e-12	314	Yes
ENSG00000149591	TAGLN	5.47139e-12	250	Yes
ENSG00000175611	LINC00476	5.49467e-12	38	Yes
ENSG00000263069	ENSG00000263069	6.61757e-12	135	Yes
ENSG00000237541	HLA-DQA2	8.1617e-12	5128	Yes
ENSG00000155542	SETD9	8.20129e-12	193	Yes
ENSG00000180817	PPA1	8.29144e-12	82	Yes
ENSG00000214872	SMTNL1	9.09868e-12	59	Yes
ENSG00000213096	ZNF254	9.52546e-12	396	Yes
ENSG00000170248	PDCD6IP	9.62087e-12	190	Yes
ENSG00000138439	FAM117B	1.00879e-11	64	Yes
ENSG00000217801	ENSG00000217801	1.02399e-11	49	Yes
ENSG00000268081	ENSG00000268081	1.09868e-11	767	Yes
ENSG00000183255	PTTG1IP	1.21721e-11	64	Yes
ENSG00000187984	ANKRD19P	1.39887e-11	208	Yes
ENSG00000256673	ENSG00000256673	1.41574e-11	181	Yes
ENSG00000258569	ENSG00000258569	1.44619e-11	128	Yes
ENSG00000073605	GSDMB	1.46855e-11	411	Yes
ENSG00000197020	ZNF100	1.62759e-11	74	Yes
ENSG00000176485	PLA2G16	1.74872e-11	31	Yes
ENSG00000121653	MAPK8IP1	1.79475e-11	135	Yes
ENSG00000172057	ORMDL3	1.80822e-11	337	Yes
ENSG00000160963	COL26A1	1.8615e-11	209	Yes
ENSG00000223496	EXOSC6	2.00061e-11	300	Yes
ENSG00000197375	SLC22A5	2.02123e-11	209	Yes
ENSG00000249252	ENSG00000249252	2.08743e-11	228	Yes
ENSG00000136104	RNASEH2B	2.09349e-11	4	Yes
ENSG00000152117	ENSG00000152117	2.16261e-11	602	Yes
ENSG00000234719	NPIPB2	2.46609e-11	81	Yes
ENSG00000089169	RPH3A	2.6102e-11	71	Yes
ENSG00000188372	ZP3	2.6374e-11	322	Yes
ENSG00000146085	MUT	2.78726e-11	182	Yes
ENSG00000123179	EBPL	3.30494e-11	165	Yes
ENSG00000234511	C5orf58	3.31186e-11	22	Yes
ENSG00000103351	CLUAP1	3.34338e-11	45	Yes
ENSG00000102882	MAPK3	3.53736e-11	288	Yes
ENSG00000142207	URB1	3.72636e-11	142	Yes
ENSG00000107611	CUBN	3.73166e-11	225	Yes
ENSG00000140105	WARS	3.74316e-11	157	Yes
ENSG00000225101	OR52K3P	3.75487e-11	58	Yes
ENSG00000181409	AATK	3.91641e-11	53	Yes
ENSG00000204536	CCHCR1	3.98206e-11	178	Yes
ENSG00000223510	CDRT15	4.09539e-11	167	Yes
ENSG00000128944	KNSTRN	4.36343e-11	67	Yes
ENSG00000041515	MYO16	4.40112e-11	36	Yes
ENSG00000261996	ENSG00000261996	5.16356e-11	95	Yes
ENSG00000115486	GGCX	5.36559e-11	158	Yes
ENSG00000137267	TUBB2A	5.40417e-11	12	Yes
ENSG00000172954	LCLAT1	5.42061e-11	160	Yes
ENSG00000011485	PPP5C	5.61378e-11	22	Yes
ENSG00000136449	MYCBPAP	5.63959e-11	13	Yes
ENSG00000140386	SCAPER	5.6767e-11	630	Yes
ENSG00000268758	ADGRE4P	5.89913e-11	23	Yes
ENSG00000223466	LINC01825	5.95029e-11	232	Yes
ENSG00000236850	ENSG00000236850	6.08642e-11	177	Yes
ENSG00000168852	TPTE2P5	6.66427e-11	134	Yes
ENSG00000197013	ZNF429	7.42501e-11	391	Yes
ENSG00000162877	PM20D1	7.43159e-11	65	Yes
ENSG00000124780	KCNK17	8.26441e-11	17	Yes
ENSG00000176438	SYNE3	8.66581e-11	66	Yes
ENSG00000125124	BBS2	8.81673e-11	162	Yes
ENSG00000163870	TPRA1	9.14442e-11	62	Yes
ENSG00000185324	CDK10	9.16794e-11	71	Yes
ENSG00000168874	ATOH8	9.36689e-11	88	Yes
ENSG00000147689	FAM83A	9.63865e-11	111	Yes
ENSG00000146409	SLC18B1	9.91707e-11	94	Yes
ENSG00000246228	CASC8	1.05706e-10	71	Yes
ENSG00000140575	IQGAP1	1.15893e-10	387	Yes
ENSG00000164124	TMEM144	1.1627e-10	51	Yes
ENSG00000227354	RBM26-AS1	1.21055e-10	44	Yes
ENSG00000118197	DDX59	1.26369e-10	135	Yes
ENSG00000038002	AGA	1.27551e-10	17	Yes
ENSG00000141252	VPS53	1.28176e-10	146	Yes
ENSG00000236397	DDX11L2	1.28729e-10	178	Yes
ENSG00000188056	TREML4	1.32903e-10	120	Yes
ENSG00000162366	PDZK1IP1	1.34337e-10	34	Yes
ENSG00000227920	ENSG00000227920	1.37075e-10	187	Yes
ENSG00000145949	MYLK4	1.44751e-10	23	Yes
ENSG00000240356	RPL23AP7	1.4964e-10	356	Yes
ENSG00000170448	NFXL1	1.50625e-10	87	Yes
ENSG00000164880	INTS1	1.51652e-10	137	Yes
ENSG00000270346	ENSG00000270346	1.52557e-10	103	Yes
ENSG00000160307	S100B	1.54909e-10	316	Yes
ENSG00000183604	SMG1P5	1.60119e-10	180	Yes
ENSG00000101751	POLI	1.60516e-10	354	Yes
ENSG00000185684	EP400NL	1.66766e-10	78	Yes
ENSG00000247157	LINC01252	1.74284e-10	188	Yes
ENSG00000183060	LYSMD4	1.78713e-10	81	Yes
ENSG00000188037	CLCN1	1.82066e-10	22	Yes
ENSG00000111846	GCNT2	1.84656e-10	32	Yes
ENSG00000107771	CCSER2	1.91113e-10	124	Yes
ENSG00000203797	DDO	2.00901e-10	26	Yes
ENSG00000144791	LIMD1	2.13119e-10	84	Yes
ENSG00000182230	FAM153B	2.13434e-10	102	Yes
ENSG00000172469	MANEA	2.14578e-10	140	Yes
ENSG00000159202	UBE2Z	2.14688e-10	188	Yes
ENSG00000158748	HTR6	2.16477e-10	48	Yes
ENSG00000153157	SYCP2L	2.20879e-10	15	Yes
ENSG00000137968	SLC44A5	2.2261e-10	79	Yes
ENSG00000142102	PGGHG	2.25721e-10	10	Yes
ENSG00000167711	SERPINF2	2.27486e-10	28	Yes
ENSG00000089063	TMEM230	2.32308e-10	106	Yes
ENSG00000162885	B3GALNT2	2.32722e-10	67	Yes
ENSG00000254859	ENSG00000254859	2.34803e-10	70	Yes
ENSG00000230795	HLA-K	2.37383e-10	805	Yes
ENSG00000134759	ELP2	2.38604e-10	97	Yes
ENSG00000246982	ENSG00000246982	2.40739e-10	19	Yes
ENSG00000138381	ASNSD1	2.46324e-10	139	Yes
ENSG00000078795	PKD2L2	2.57412e-10	70	Yes
ENSG00000140391	TSPAN3	2.63565e-10	295	Yes
ENSG00000109790	KLHL5	2.65327e-10	29	Yes
ENSG00000174989	FBXW8	2.66897e-10	62	Yes
ENSG00000227124	ZNF717	2.67413e-10	206	Yes
ENSG00000198756	COLGALT2	2.73122e-10	23	Yes
ENSG00000259205	PRKXP1	2.75766e-10	125	Yes
ENSG00000093167	LRRFIP2	3.01386e-10	502	Yes
ENSG00000260517	ENSG00000260517	3.3083e-10	153	Yes
ENSG00000106392	C1GALT1	3.58141e-10	136	Yes
ENSG00000231345	BEND3P1	3.82958e-10	5	Yes
ENSG00000256069	A2MP1	3.88649e-10	104	Yes
ENSG00000247903	ENSG00000247903	4.24197e-10	12	Yes
ENSG00000109272	PF4V1	4.6626e-10	9	Yes
ENSG00000163281	GNPDA2	4.7759e-10	114	Yes
ENSG00000237753	ENSG00000237753	4.79617e-10	111	Yes
ENSG00000152642	GPD1L	5.13389e-10	118	Yes
ENSG00000112299	VNN1	5.18976e-10	110	Yes
ENSG00000117115	PADI2	5.65348e-10	54	Yes
ENSG00000237254	TRBV30	5.65692e-10	22	Yes
ENSG00000259536	ENSG00000259536	5.68384e-10	482	Yes
ENSG00000237075	ENSG00000237075	5.70171e-10	65	Yes
ENSG00000233296	ENSG00000233296	5.71093e-10	54	Yes
ENSG00000170743	SYT9	6.3192e-10	26	Yes
ENSG00000116117	PARD3B	6.40781e-10	43	Yes
ENSG00000111581	NUP107	6.4226e-10	35	Yes
ENSG00000228389	ENSG00000228389	6.53561e-10	165	Yes
ENSG00000226328	NUP50-AS1	6.69304e-10	17	Yes
ENSG00000135205	CCDC146	7.31702e-10	72	Yes
ENSG00000147813	NAPRT	7.80563e-10	59	Yes
ENSG00000140368	PSTPIP1	7.84207e-10	160	Yes
ENSG00000079215	SLC1A3	7.93565e-10	10	Yes
ENSG00000228696	ARL17B	8.25573e-10	4009	Yes
ENSG00000259845	HERC2P10	8.2833e-10	410	Yes
ENSG00000229043	ENSG00000229043	8.29184e-10	179	Yes
ENSG00000250334	LINC00989	8.47148e-10	179	Yes
ENSG00000225231	LINC02470	8.54585e-10	130	Yes
ENSG00000127337	YEATS4	8.641e-10	138	Yes
ENSG00000258698	ENSG00000258698	8.9716e-10	111	Yes
ENSG00000129295	LRRC6	8.98346e-10	32	Yes
ENSG00000124357	NAGK	9.48674e-10	110	Yes
ENSG00000145348	TBCK	9.48738e-10	337	Yes
ENSG00000161692	DBF4B	9.58062e-10	61	Yes
ENSG00000175567	UCP2	9.67993e-10	169	Yes
ENSG00000135541	AHI1	9.78823e-10	80	Yes
ENSG00000164346	NSA2	1.01508e-09	101	Yes
ENSG00000237945	LINC00649	1.02466e-09	28	Yes
ENSG00000007129	CEACAM21	1.04341e-09	41	Yes
ENSG00000148019	CEP78	1.08669e-09	45	Yes
ENSG00000233429	HOTAIRM1	1.14868e-09	23	Yes
ENSG00000173960	UBXN2A	1.17529e-09	281	Yes
ENSG00000167280	ENGASE	1.23179e-09	11	Yes
ENSG00000255200	PGAM1P8	1.24267e-09	52	Yes
ENSG00000169402	RSPH10B2	1.27267e-09	115	Yes
ENSG00000162302	RPS6KA4	1.29585e-09	43	Yes
ENSG00000198937	CCDC167	1.30289e-09	188	Yes
ENSG00000169629	RGPD8	1.30992e-09	175	Yes
ENSG00000262879	ENSG00000262879	1.35568e-09	191	Yes
ENSG00000243955	GSTA1	1.36994e-09	174	Yes
ENSG00000162836	ACP6	1.37819e-09	45	Yes
ENSG00000250264	ENSG00000250264	1.40309e-09	24	Yes
ENSG00000231663	ENSG00000231663	1.42595e-09	32	Yes
ENSG00000177479	ARIH2	1.46458e-09	484	Yes
ENSG00000184898	RBM43	1.48264e-09	218	Yes
ENSG00000115687	PASK	1.4895e-09	149	Yes
ENSG00000146918	NCAPG2	1.57605e-09	4	Yes
ENSG00000117481	NSUN4	1.58137e-09	254	Yes
ENSG00000170390	DCLK2	1.68814e-09	167	Yes
ENSG00000182372	CLN8	1.71711e-09	142	Yes
ENSG00000237899	ENSG00000237899	1.7406e-09	138	Yes
ENSG00000203485	INF2	1.75897e-09	19	Yes
ENSG00000188529	SRSF10	1.8261e-09	12	Yes
ENSG00000264538	SUZ12P1	1.86811e-09	763	Yes
ENSG00000176749	CDK5R1	1.89798e-09	58	Yes
ENSG00000157322	CLEC18A	1.91788e-09	493	Yes
ENSG00000257925	ENSG00000257925	1.93368e-09	70	Yes
ENSG00000256803	ENSG00000256803	1.97231e-09	68	Yes
ENSG00000145020	AMT	1.98247e-09	575	Yes
ENSG00000136280	CCM2	2.03084e-09	176	Yes
ENSG00000080573	COL5A3	2.04512e-09	11	Yes
ENSG00000233695	GAS6-AS1	2.05528e-09	69	Yes
ENSG00000147789	ZNF7	2.0667e-09	237	Yes
ENSG00000267453	LINC01835	2.07844e-09	114	Yes
ENSG00000051620	HEBP2	2.08136e-09	133	Yes
ENSG00000167208	SNX20	2.28979e-09	36	Yes
ENSG00000245685	FRG1-DT	2.39476e-09	364	Yes
ENSG00000113971	NPHP3	2.43369e-09	33	Yes
ENSG00000103496	STX4	2.43795e-09	227	Yes
ENSG00000104613	INTS10	2.44397e-09	5	Yes
ENSG00000173517	PEAK1	2.57316e-09	135	Yes
ENSG00000152767	FARP1	2.61993e-09	98	Yes
ENSG00000259065	ENSG00000259065	2.62461e-09	224	Yes
ENSG00000242588	ENSG00000242588	2.66495e-09	411	Yes
ENSG00000171045	TSNARE1	2.75211e-09	210	Yes
ENSG00000157978	LDLRAP1	2.76017e-09	30	Yes
ENSG00000168397	ATG4B	2.80977e-09	126	Yes
ENSG00000144815	NXPE3	2.84259e-09	1	Yes
ENSG00000185085	INTS5	2.85247e-09	100	Yes
ENSG00000156261	CCT8	2.86448e-09	264	Yes
ENSG00000178878	APOLD1	2.87734e-09	61	Yes
ENSG00000184068	ENSG00000184068	2.90435e-09	135	Yes
ENSG00000189269	DRICH1	2.97723e-09	157	Yes
ENSG00000166140	ZFYVE19	3.10968e-09	300	Yes
ENSG00000178971	CTC1	3.13692e-09	131	Yes
ENSG00000104731	KLHDC4	3.27781e-09	105	Yes
ENSG00000172247	C1QTNF4	3.28353e-09	418	Yes
ENSG00000228384	ENSG00000228384	3.36044e-09	41	Yes
ENSG00000260306	ENSG00000260306	3.65623e-09	69	Yes
ENSG00000197345	MRPL21	3.76514e-09	178	Yes
ENSG00000151348	EXT2	4.00501e-09	8	Yes
ENSG00000251301	LINC02384	4.02044e-09	47	Yes
ENSG00000106404	CLDN15	4.02855e-09	69	Yes
ENSG00000169758	TMEM266	4.09599e-09	409	Yes
ENSG00000167210	LOXHD1	4.13128e-09	7	Yes
ENSG00000205583	STAG3L1	4.32192e-09	61	Yes
ENSG00000161016	RPL8	4.41454e-09	235	Yes
ENSG00000076864	RAP1GAP	4.52427e-09	24	Yes
ENSG00000198826	ARHGAP11A	4.55413e-09	14	Yes
ENSG00000178685	PARP10	4.56401e-09	191	Yes
ENSG00000180481	GLIPR1L2	4.7087e-09	408	Yes
ENSG00000204351	SKIV2L	4.76153e-09	116	Yes
ENSG00000263006	ROCK1P1	4.87803e-09	257	Yes
ENSG00000258234	ENSG00000258234	4.9929e-09	504	Yes
ENSG00000271529	ENSG00000271529	5.12625e-09	334	Yes
ENSG00000112874	NUDT12	5.18297e-09	38	Yes
ENSG00000184986	TMEM121	5.48152e-09	79	Yes
ENSG00000179528	LBX2	5.50128e-09	129	Yes
ENSG00000125885	MCM8	5.54381e-09	17	Yes
ENSG00000183617	MRPL54	5.60435e-09	6	Yes
ENSG00000235821	IFITM4P	5.65214e-09	1823	Yes
ENSG00000101188	NTSR1	5.82931e-09	30	Yes
ENSG00000158525	CPA5	6.82705e-09	32	Yes
ENSG00000172890	NADSYN1	6.91279e-09	152	Yes
ENSG00000125630	POLR1B	6.92937e-09	20	Yes
ENSG00000245532	NEAT1	7.01001e-09	74	Yes
ENSG00000143771	CNIH4	7.01183e-09	187	Yes
ENSG00000196455	PIK3R4	7.0191e-09	200	Yes
ENSG00000142856	ITGB3BP	7.38578e-09	130	Yes
ENSG00000261070	ENSG00000261070	7.40572e-09	190	Yes
ENSG00000078814	MYH7B	7.62327e-09	128	Yes
ENSG00000231160	KLF3-AS1	7.69728e-09	96	Yes
ENSG00000203321	C9orf41-AS1	7.85603e-09	105	Yes
ENSG00000261584	ENSG00000261584	7.93294e-09	492	Yes
ENSG00000169085	C8orf46	7.95912e-09	84	Yes
ENSG00000006114	ENSG00000006114	8.16912e-09	92	Yes
ENSG00000113658	SMAD5	8.23998e-09	203	Yes
ENSG00000271605	MILR1	8.33055e-09	106	Yes
ENSG00000215154	ENSG00000215154	8.36708e-09	121	Yes
ENSG00000144843	ADPRH	8.42737e-09	3	Yes
ENSG00000173917	HOXB2	8.46964e-09	90	Yes
ENSG00000153113	CAST	8.5048e-09	36	Yes
ENSG00000214078	CPNE1	8.56402e-09	208	Yes
ENSG00000173226	IQCB1	8.57025e-09	174	Yes
ENSG00000096872	IFT74	8.65675e-09	200	Yes
ENSG00000157020	SEC13	8.68591e-09	85	Yes
ENSG00000156171	DRAM2	8.89693e-09	156	Yes
ENSG00000269237	ENSG00000269237	9.18176e-09	500	Yes
ENSG00000178852	EFCAB13	9.45554e-09	191	Yes
ENSG00000260997	ENSG00000260997	9.52074e-09	97	Yes
ENSG00000116198	CEP104	9.64729e-09	214	Yes
ENSG00000174194	ENSG00000174194	9.7239e-09	24	Yes
ENSG00000250673	REELD1	9.75437e-09	160	Yes
ENSG00000246448	ENSG00000246448	9.75829e-09	1222	Yes
ENSG00000092094	OSGEP	9.89522e-09	29	Yes
ENSG00000100350	FOXRED2	1.06481e-08	155	Yes
ENSG00000122729	ACO1	1.06847e-08	9	Yes
ENSG00000204839	MROH6	1.1667e-08	37	Yes
ENSG00000235618	FAM21EP	1.18015e-08	46	Yes
ENSG00000165171	METTL27	1.20284e-08	186	Yes
ENSG00000010030	ETV7	1.21746e-08	61	Yes
ENSG00000246898	LINC00920	1.26221e-08	46	Yes
ENSG00000091640	SPAG7	1.2988e-08	72	Yes
ENSG00000178252	WDR6	1.33701e-08	331	Yes
ENSG00000149577	SIDT2	1.35581e-08	174	Yes
ENSG00000251819	RNU6-322P	1.36578e-08	37	Yes
ENSG00000182093	WRB	1.37422e-08	67	Yes
ENSG00000183726	TMEM50A	1.40636e-08	13	Yes
ENSG00000273018	ENSG00000273018	1.40806e-08	46	Yes
ENSG00000196476	C20orf96	1.43884e-08	57	Yes
ENSG00000196683	TOMM7	1.45543e-08	42	Yes
ENSG00000228775	WEE2-AS1	1.55243e-08	268	Yes
ENSG00000171617	ENC1	1.57318e-08	67	Yes
ENSG00000198890	PRMT6	1.58156e-08	51	Yes
ENSG00000196295	ENSG00000196295	1.60462e-08	110	Yes
ENSG00000179750	APOBEC3B	1.63481e-08	14	Yes
ENSG00000249741	ENSG00000249741	1.64805e-08	1184	Yes
ENSG00000168395	ING5	1.65904e-08	140	Yes
ENSG00000170802	FOXN2	1.67337e-08	44	Yes
ENSG00000065060	UHRF1BP1	1.68855e-08	378	Yes
ENSG00000169738	DCXR	1.72688e-08	33	Yes
ENSG00000122678	POLM	1.7524e-08	89	Yes
ENSG00000165650	PDZD8	1.76183e-08	132	Yes
ENSG00000266786	LGALS9DP	1.76948e-08	85	Yes
ENSG00000273270	ENSG00000273270	1.8382e-08	319	Yes
ENSG00000165929	TC2N	1.90347e-08	23	Yes
ENSG00000151689	INPP1	1.92703e-08	392	Yes
ENSG00000179698	WDR97	1.93227e-08	124	Yes
ENSG00000269928	ENSG00000269928	1.93695e-08	135	Yes
ENSG00000219626	FAM228B	1.95572e-08	496	Yes
ENSG00000154719	MRPL39	1.97702e-08	287	Yes
ENSG00000176974	SHMT1	1.99108e-08	180	Yes
ENSG00000254473	ENSG00000254473	1.992e-08	83	Yes
ENSG00000177697	CD151	2.00878e-08	11	Yes
ENSG00000173327	MAP3K11	2.10038e-08	135	Yes
ENSG00000268433	MTDHP3	2.11672e-08	148	Yes
ENSG00000117528	ABCD3	2.13062e-08	87	Yes
ENSG00000167766	ZNF83	2.1867e-08	64	Yes
ENSG00000106069	CHN2	2.27122e-08	9	Yes
ENSG00000158805	ZNF276	2.27179e-08	286	Yes
ENSG00000187164	SHTN1	2.35498e-08	77	Yes
ENSG00000116906	GNPAT	2.35708e-08	60	Yes
ENSG00000033050	ABCF2	2.5662e-08	18	Yes
ENSG00000136144	RCBTB1	2.56846e-08	395	Yes
ENSG00000036565	SLC18A1	2.84249e-08	38	Yes
ENSG00000116857	TMEM9	2.85708e-08	12	Yes
ENSG00000032742	IFT88	2.91497e-08	146	Yes
ENSG00000231027	ENSG00000231027	2.91816e-08	15	Yes
ENSG00000256604	ENSG00000256604	3.01196e-08	41	Yes
ENSG00000136108	CKAP2	3.04377e-08	91	Yes
ENSG00000173992	CCS	3.09499e-08	121	Yes
ENSG00000167608	TMC4	3.29786e-08	55	Yes
ENSG00000033122	LRRC7	3.35727e-08	225	Yes
ENSG00000103249	CLCN7	3.38285e-08	83	Yes
ENSG00000171763	SPATA5L1	3.43933e-08	219	Yes
ENSG00000160828	ENSG00000160828	3.4852e-08	62	Yes
ENSG00000180712	LINC02363	3.52873e-08	56	Yes
ENSG00000164818	DNAAF5	3.54037e-08	96	Yes
ENSG00000170956	CEACAM3	3.54815e-08	138	Yes
ENSG00000261015	ENSG00000261015	3.56011e-08	137	Yes
ENSG00000140374	ETFA	3.57223e-08	680	Yes
ENSG00000249700	SRD5A3-AS1	3.57709e-08	2	Yes
ENSG00000076067	RBMS2	3.60506e-08	45	Yes
ENSG00000130775	THEMIS2	3.91127e-08	99	Yes
ENSG00000070731	ST6GALNAC2	3.94791e-08	42	Yes
ENSG00000128829	EIF2AK4	4.10684e-08	100	Yes
ENSG00000054983	GALC	4.10986e-08	536	Yes
ENSG00000204525	HLA-C	4.24785e-08	136	Yes
ENSG00000198018	ENTPD7	4.28521e-08	64	Yes
ENSG00000004700	RECQL	4.31109e-08	19	Yes
ENSG00000127578	WFIKKN1	4.36702e-08	203	Yes
ENSG00000169592	INO80E	4.53078e-08	140	Yes
ENSG00000175221	MED16	4.71387e-08	53	Yes
ENSG00000105048	TNNT1	4.87071e-08	57	Yes
ENSG00000256612	CYP2B7P	4.91732e-08	54	Yes
ENSG00000182134	TDRKH	4.97361e-08	78	Yes
ENSG00000263753	LINC00667	5.00242e-08	101	Yes
ENSG00000036448	MYOM2	5.03519e-08	28	Yes
ENSG00000152527	PLEKHH2	5.06175e-08	104	Yes
ENSG00000240875	LINC00886	5.06206e-08	178	Yes
ENSG00000115896	PLCL1	5.08944e-08	341	Yes
ENSG00000100412	ACO2	5.14581e-08	797	Yes
ENSG00000120647	CCDC77	5.16025e-08	232	Yes
ENSG00000117748	RPA2	5.16503e-08	80	Yes
ENSG00000138744	NAAA	5.62381e-08	412	Yes
ENSG00000050344	NFE2L3	5.65685e-08	57	Yes
ENSG00000100116	GCAT	5.66528e-08	15	Yes
ENSG00000117226	GBP3	5.73051e-08	130	Yes
ENSG00000115825	PRKD3	5.87752e-08	69	Yes
ENSG00000137507	LRRC32	5.9291e-08	14	Yes
ENSG00000256574	OR13A1	5.93791e-08	427	Yes
ENSG00000215039	CD27-AS1	5.94684e-08	4	Yes
ENSG00000070669	ASNS	5.98253e-08	146	Yes
ENSG00000111215	PRR4	6.012e-08	414	Yes
ENSG00000240770	C21orf91-OT1	6.1822e-08	28	Yes
ENSG00000106772	PRUNE2	6.21629e-08	94	Yes
ENSG00000215146	ENSG00000215146	6.33863e-08	1287	Yes
ENSG00000250021	C15orf38-AP3S2	6.52815e-08	20	Yes
ENSG00000164978	NUDT2	6.52891e-08	83	Yes
ENSG00000231170	ENSG00000231170	6.6506e-08	7	Yes
ENSG00000262587	ENSG00000262587	6.84522e-08	18	Yes
ENSG00000272871	ENSG00000272871	7.01488e-08	143	Yes
ENSG00000176890	TYMS	7.12321e-08	184	Yes
ENSG00000167077	MEI1	7.14e-08	735	Yes
ENSG00000105287	PRKD2	7.14192e-08	68	Yes
ENSG00000130202	NECTIN2	7.27935e-08	6	Yes
ENSG00000204110	LINC02520	7.32931e-08	182	Yes
ENSG00000109854	HTATIP2	7.44196e-08	100	Yes
ENSG00000125257	ABCC4	7.68297e-08	21	Yes
ENSG00000177570	SAMD12	7.82608e-08	40	Yes
ENSG00000097046	CDC7	8.20805e-08	21	Yes
ENSG00000171680	PLEKHG5	8.22372e-08	175	Yes
ENSG00000030110	BAK1	8.2293e-08	53	Yes
ENSG00000146574	CCZ1B	8.28646e-08	73	Yes
ENSG00000089177	KIF16B	8.60799e-08	52	Yes
ENSG00000196152	ZNF79	8.80001e-08	178	Yes
ENSG00000250432	ENSG00000250432	9.08032e-08	41	Yes
ENSG00000254810	ENSG00000254810	9.36712e-08	2	Yes
ENSG00000126231	PROZ	9.39389e-08	168	Yes
ENSG00000072958	AP1M1	9.72564e-08	145	Yes
ENSG00000248810	LINC02432	9.73074e-08	50	Yes
ENSG00000189060	H1F0	9.78354e-08	205	Yes
ENSG00000172543	CTSW	9.79614e-08	41	Yes
ENSG00000141562	NARF	9.8108e-08	79	Yes
ENSG00000236213	ENSG00000236213	9.81964e-08	85	Yes
ENSG00000236403	ENSG00000236403	1.00476e-07	34	Yes
ENSG00000175582	RAB6A	1.02118e-07	137	Yes
ENSG00000108654	DDX5	1.02583e-07	6	Yes
ENSG00000163161	ERCC3	1.16723e-07	324	Yes
ENSG00000182534	MXRA7	1.18069e-07	38	Yes
ENSG00000100441	KHNYN	1.22537e-07	15	Yes
ENSG00000164144	ARFIP1	1.25012e-07	176	Yes
ENSG00000185619	PCGF3	1.27238e-07	47	Yes
ENSG00000214826	DDX12P	1.304e-07	218	Yes
ENSG00000152749	GPR180	1.31566e-07	80	Yes
ENSG00000168803	ADAL	1.4397e-07	201	Yes
ENSG00000145284	SCD5	1.45482e-07	223	Yes
ENSG00000161542	PRPSAP1	1.46562e-07	40	No
ENSG00000173209	AHSA2	1.47015e-07	47	Yes
ENSG00000260075	NSFP1	1.49919e-07	54	Yes
ENSG00000272733	ENSG00000272733	1.61446e-07	96	Yes
ENSG00000010292	NCAPD2	1.6629e-07	53	Yes
ENSG00000106153	CHCHD2	1.70709e-07	121	Yes
ENSG00000095383	TBC1D2	1.70897e-07	37	Yes
ENSG00000116032	GRIN3B	1.73182e-07	12	Yes
ENSG00000048342	CC2D2A	1.73942e-07	155	Yes
ENSG00000211753	TRBV28	1.8025e-07	177	Yes
ENSG00000260423	LINC02367	1.80406e-07	166	Yes
ENSG00000117597	DIEXF	1.82107e-07	40	Yes
ENSG00000198933	TBKBP1	1.83591e-07	410	Yes
ENSG00000139531	SUOX	1.84938e-07	56	Yes
ENSG00000272463	ENSG00000272463	1.86836e-07	39	Yes
ENSG00000231680	ENSG00000231680	1.91566e-07	41	Yes
ENSG00000166965	RCCD1	1.9319e-07	47	Yes
ENSG00000243302	ENSG00000243302	2.00049e-07	166	Yes
ENSG00000154429	CCSAP	2.03124e-07	30	Yes
ENSG00000117174	ZNHIT6	2.07868e-07	127	Yes
ENSG00000125388	GRK4	2.12378e-07	100	Yes
ENSG00000099290	WASHC2A	2.22581e-07	47	Yes
ENSG00000171055	FEZ2	2.24826e-07	122	Yes
ENSG00000203734	ECT2L	2.26978e-07	122	Yes
ENSG00000236935	ENSG00000236935	2.30621e-07	73	Yes
ENSG00000179889	PDXDC1	2.38915e-07	3	Yes
ENSG00000138111	MFSD13A	2.47892e-07	331	Yes
ENSG00000107643	MAPK8	2.48482e-07	72	Yes
ENSG00000183628	DGCR6	2.51582e-07	21	Yes
ENSG00000064687	ABCA7	2.56003e-07	8	Yes
ENSG00000167291	TBC1D16	2.61436e-07	18	Yes
ENSG00000167637	ZNF283	2.63245e-07	119	Yes
ENSG00000269893	SNHG8	2.6336e-07	56	Yes
ENSG00000260787	ENSG00000260787	2.69109e-07	243	Yes
ENSG00000132823	OSER1	2.72131e-07	18	Yes
ENSG00000177483	RBM44	2.7719e-07	28	Yes
ENSG00000112584	FAM120B	2.77502e-07	160	No
ENSG00000148297	MED22	2.78557e-07	101	Yes
ENSG00000250075	ENSG00000250075	2.83071e-07	68	Yes
ENSG00000126804	ZBTB1	2.88484e-07	161	Yes
ENSG00000072364	AFF4	3.10309e-07	40	Yes
ENSG00000077585	GPR137B	3.11474e-07	16	No
ENSG00000130731	METTL26	3.22537e-07	5	Yes
ENSG00000253549	CA3-AS1	3.3266e-07	78	Yes
ENSG00000163485	ADORA1	3.35771e-07	51	Yes
ENSG00000130518	KIAA1683	3.36513e-07	56	Yes
ENSG00000182670	TTC3	3.48183e-07	268	Yes
ENSG00000188375	H3F3C	3.55248e-07	8	Yes
ENSG00000117595	IRF6	3.56161e-07	82	Yes
ENSG00000105499	PLA2G4C	3.56737e-07	63	Yes
ENSG00000004864	SLC25A13	3.57707e-07	191	Yes
ENSG00000131323	TRAF3	3.59367e-07	51	Yes
ENSG00000130592	LSP1	3.6426e-07	12	Yes
ENSG00000214425	LRRC37A4P	3.65344e-07	3870	Yes
ENSG00000169696	ASPSCR1	3.66357e-07	94	No
ENSG00000118514	ALDH8A1	3.74545e-07	194	Yes
ENSG00000148296	SURF6	3.95457e-07	38	Yes
ENSG00000143387	CTSK	4.11094e-07	297	Yes
ENSG00000163320	CGGBP1	4.12032e-07	5	Yes
ENSG00000138735	PDE5A	4.15898e-07	23	Yes
ENSG00000249601	LINC01187	4.21465e-07	45	Yes
ENSG00000183506	PI4KAP2	4.24513e-07	3	Yes
ENSG00000087365	SF3B2	4.28302e-07	34	No
ENSG00000069020	MAST4	4.42337e-07	33	Yes
ENSG00000251075	HTT-AS	4.4365e-07	27	Yes
ENSG00000204169	ENSG00000204169	4.4631e-07	4	Yes
ENSG00000137216	TMEM63B	4.49477e-07	44	Yes
ENSG00000261338	ENSG00000261338	4.50346e-07	306	Yes
ENSG00000088833	NSFL1C	4.52592e-07	62	Yes
ENSG00000175893	ZDHHC21	4.54095e-07	21	Yes
ENSG00000183570	PCBP3	4.56048e-07	53	Yes
ENSG00000112308	C6orf62	4.56875e-07	36	Yes
ENSG00000168038	ULK4	4.59865e-07	844	Yes
ENSG00000148180	GSN	4.74971e-07	122	Yes
ENSG00000189127	ANKRD34B	4.75309e-07	299	Yes
ENSG00000119969	HELLS	5.06868e-07	231	Yes
ENSG00000224034	LINC02561	5.14918e-07	26	Yes
ENSG00000162946	DISC1	5.1672e-07	94	Yes
ENSG00000228506	ENSG00000228506	5.21313e-07	77	Yes
ENSG00000145882	PCYOX1L	5.38565e-07	47	Yes
ENSG00000163945	UVSSA	5.55478e-07	149	Yes
ENSG00000214871	ENSG00000214871	5.6042e-07	41	Yes
ENSG00000106605	BLVRA	5.65205e-07	157	Yes
ENSG00000161996	WDR90	5.76351e-07	20	Yes
ENSG00000119684	MLH3	5.89411e-07	308	Yes
ENSG00000101247	NDUFAF5	6.00845e-07	45	Yes
ENSG00000067836	ROGDI	6.03368e-07	1	Yes
ENSG00000149403	GRIK4	6.06298e-07	9	Yes
ENSG00000272338	ENSG00000272338	6.12702e-07	214	Yes
ENSG00000227242	NBPF13P	6.12771e-07	22	Yes
ENSG00000064666	CNN2	6.14899e-07	57	Yes
ENSG00000005381	MPO	6.16211e-07	125	No
ENSG00000257433	ENSG00000257433	6.17926e-07	72	Yes
ENSG00000111906	HDDC2	6.20211e-07	143	Yes
ENSG00000206560	ANKRD28	6.28671e-07	107	No
ENSG00000224649	ENSG00000224649	6.35675e-07	55	Yes
ENSG00000196756	SNHG17	6.38405e-07	97	Yes
ENSG00000127990	SGCE	6.43557e-07	137	Yes
ENSG00000164039	BDH2	6.45864e-07	265	Yes
ENSG00000165271	NOL6	6.5175e-07	2	Yes
ENSG00000007541	PIGQ	6.56195e-07	67	Yes
ENSG00000245213	ENSG00000245213	6.63295e-07	51	No
ENSG00000144566	RAB5A	6.7415e-07	54	Yes
ENSG00000151655	ITIH2	6.78815e-07	39	Yes
ENSG00000177465	ACOT4	6.80761e-07	76	Yes
ENSG00000178202	KDELC2	6.83763e-07	42	Yes
ENSG00000159339	PADI4	6.86861e-07	152	Yes
ENSG00000115750	TAF1B	6.91692e-07	210	Yes
ENSG00000116688	MFN2	6.9877e-07	105	Yes
ENSG00000025156	HSF2	7.01502e-07	56	Yes
ENSG00000035115	SH3YL1	7.03481e-07	186	Yes
ENSG00000005156	LIG3	7.10152e-07	21	No
ENSG00000121310	ECHDC2	7.13725e-07	95	Yes
ENSG00000163735	CXCL5	7.18954e-07	94	Yes
ENSG00000139610	CELA1	7.28834e-07	55	Yes
ENSG00000116957	TBCE	7.29415e-07	121	Yes
ENSG00000197302	ZNF720	7.41343e-07	287	Yes
ENSG00000141295	SCRN2	7.41429e-07	101	Yes
ENSG00000116885	OSCP1	7.4479e-07	122	Yes
ENSG00000231793	DOC2GP	7.70997e-07	103	Yes
ENSG00000224597	SVIL-AS1	7.90952e-07	179	No
ENSG00000174780	SRP72	7.94221e-07	34	Yes
ENSG00000246250	ENSG00000246250	7.94554e-07	90	Yes
ENSG00000173145	NOC3L	8.00666e-07	157	Yes
ENSG00000167363	FN3K	8.21289e-07	57	Yes
ENSG00000146909	NOM1	8.68968e-07	114	Yes
ENSG00000254614	ENSG00000254614	8.7521e-07	26	Yes
ENSG00000261589	ENSG00000261589	8.91013e-07	148	Yes
ENSG00000236008	LINC01814	9.1768e-07	36	Yes
ENSG00000090920	ENSG00000090920	9.25132e-07	15	Yes
ENSG00000197226	TBC1D9B	9.40197e-07	3	Yes
ENSG00000145730	PAM	9.41529e-07	286	Yes
ENSG00000114770	ABCC5	9.5285e-07	117	Yes
ENSG00000079459	FDFT1	9.53666e-07	32	Yes
ENSG00000152268	ENSG00000152268	9.6049e-07	37	Yes
ENSG00000239653	PSMD6-AS2	9.61826e-07	4	Yes
ENSG00000272512	ENSG00000272512	9.86721e-07	82	Yes
ENSG00000254521	SIGLEC12	9.92156e-07	80	Yes
ENSG00000102890	ELMO3	1.0021e-06	95	Yes
ENSG00000054356	PTPRN	1.01289e-06	101	Yes
ENSG00000126215	XRCC3	1.01736e-06	98	Yes
ENSG00000180537	RNF182	1.02607e-06	60	Yes
ENSG00000127948	POR	1.03557e-06	293	Yes
ENSG00000256155	ENSG00000256155	1.04638e-06	91	Yes
ENSG00000197912	SPG7	1.06937e-06	182	Yes
ENSG00000171298	GAA	1.07542e-06	172	Yes
ENSG00000154134	ROBO3	1.10161e-06	12	Yes
ENSG00000109323	MANBA	1.12441e-06	515	Yes
ENSG00000248429	FAM198B-AS1	1.12571e-06	40	No
ENSG00000164707	SLC13A4	1.12872e-06	94	Yes
ENSG00000211697	TRGV5	1.13896e-06	62	Yes
ENSG00000198909	MAP3K3	1.18635e-06	221	Yes
ENSG00000092108	SCFD1	1.1867e-06	208	Yes
ENSG00000168653	NDUFS5	1.19721e-06	153	Yes
ENSG00000106804	C5	1.21606e-06	236	Yes
ENSG00000160856	FCRL3	1.23014e-06	94	Yes
ENSG00000119408	NEK6	1.26352e-06	77	Yes
ENSG00000253771	TPTE2P1	1.26563e-06	405	Yes
ENSG00000140545	MFGE8	1.29447e-06	79	Yes
ENSG00000108264	ENSG00000108264	1.31354e-06	73	Yes
ENSG00000171033	PKIA	1.31378e-06	38	Yes
ENSG00000100024	UPB1	1.31468e-06	111	Yes
ENSG00000087884	AAMDC	1.31924e-06	482	Yes
ENSG00000204160	ZDHHC18	1.32421e-06	185	Yes
ENSG00000160972	PPP1R16A	1.32728e-06	5	Yes
ENSG00000198496	NBR2	1.34397e-06	576	Yes
ENSG00000269179	ENSG00000269179	1.3822e-06	8	Yes
ENSG00000157168	NRG1	1.40337e-06	105	Yes
ENSG00000230513	THAP7-AS1	1.4061e-06	10	Yes
ENSG00000116983	HPCAL4	1.40914e-06	20	Yes
ENSG00000183090	FREM3	1.41541e-06	1199	Yes
ENSG00000170889	RPS9	1.43322e-06	99	Yes
ENSG00000128928	IVD	1.45668e-06	54	Yes
ENSG00000104361	NIPAL2	1.46187e-06	4	Yes
ENSG00000162769	FLVCR1	1.47511e-06	97	Yes
ENSG00000065268	WDR18	1.48952e-06	19	Yes
ENSG00000166928	MS4A14	1.50733e-06	63	Yes
ENSG00000164344	KLKB1	1.5182e-06	38	Yes
ENSG00000183780	SLC35F3	1.5626e-06	9	Yes
ENSG00000186792	HYAL3	1.6001e-06	7	Yes
ENSG00000143149	ALDH9A1	1.60986e-06	30	Yes
ENSG00000185627	PSMD13	1.61358e-06	75	Yes
ENSG00000134815	DHX34	1.61541e-06	113	Yes
ENSG00000130595	TNNT3	1.64471e-06	52	Yes
ENSG00000112787	FBRSL1	1.76429e-06	27	Yes
ENSG00000259660	DNM1P47	1.80023e-06	81	No
ENSG00000174080	CTSF	1.8258e-06	25	Yes
ENSG00000177868	SVBP	1.85712e-06	68	Yes
ENSG00000123213	NLN	1.88798e-06	80	Yes
ENSG00000124226	RNF114	1.89026e-06	76	No
ENSG00000261644	ENSG00000261644	1.92583e-06	26	Yes
ENSG00000185808	PIGP	1.9465e-06	333	Yes
ENSG00000182253	SYNM	1.9467e-06	22	Yes
ENSG00000196735	HLA-DQA1	1.95045e-06	1097	Yes
ENSG00000148110	MFSD14B	1.95211e-06	4	Yes
ENSG00000138074	SLC5A6	1.96536e-06	121	Yes
ENSG00000145817	YIPF5	1.96686e-06	47	Yes
ENSG00000136718	IMP4	1.97158e-06	80	Yes
ENSG00000229391	HLA-DRB6	2.00901e-06	3833	Yes
ENSG00000172466	ZNF24	2.02669e-06	33	No
ENSG00000130770	ATPIF1	2.06284e-06	163	Yes
ENSG00000143184	XCL1	2.12373e-06	30	Yes
ENSG00000241106	HLA-DOB	2.15355e-06	3	Yes
ENSG00000171314	PGAM1	2.16039e-06	13	Yes
ENSG00000163466	ARPC2	2.22452e-06	75	Yes
ENSG00000117834	SLC5A9	2.23948e-06	103	No
ENSG00000182952	HMGN4	2.27053e-06	292	Yes
ENSG00000165055	METTL2B	2.28489e-06	27	Yes
ENSG00000095321	CRAT	2.29342e-06	178	Yes
ENSG00000166478	ZNF143	2.33735e-06	104	Yes
ENSG00000126790	L3HYPDH	2.3679e-06	191	Yes
ENSG00000182923	CEP63	2.40823e-06	349	Yes
ENSG00000128604	IRF5	2.41652e-06	15	Yes
ENSG00000171469	ZNF561	2.44022e-06	353	Yes
ENSG00000123415	SMUG1	2.46352e-06	21	Yes
ENSG00000168961	LGALS9	2.46585e-06	100	Yes
ENSG00000270091	ENSG00000270091	2.54529e-06	163	No
ENSG00000125445	MRPS7	2.54986e-06	95	Yes
ENSG00000188316	ENO4	2.57597e-06	60	Yes
ENSG00000216937	CCDC7	2.57654e-06	353	Yes
ENSG00000151773	CCDC122	2.59321e-06	143	Yes
ENSG00000103313	MEFV	2.60458e-06	97	Yes
ENSG00000169826	CSGALNACT2	2.6311e-06	113	Yes
ENSG00000131389	SLC6A6	2.64391e-06	9	Yes
ENSG00000151883	PARP8	2.64471e-06	45	Yes
ENSG00000085265	FCN1	2.69363e-06	38	Yes
ENSG00000226524	ENSG00000226524	2.70398e-06	686	Yes
ENSG00000011295	TTC19	2.72143e-06	306	Yes
ENSG00000140474	ULK3	2.73654e-06	68	Yes
ENSG00000183386	FHL3	2.74564e-06	25	Yes
ENSG00000214184	GCC2-AS1	2.7524e-06	210	No
ENSG00000230373	GOLGA6L5P	2.80974e-06	61	Yes
ENSG00000241764	ENSG00000241764	2.87417e-06	38	Yes
ENSG00000151208	DLG5	2.89273e-06	142	Yes
ENSG00000085741	WNT11	2.90448e-06	21	Yes
ENSG00000169062	UPF3A	2.92451e-06	81	Yes
ENSG00000168297	PXK	2.94303e-06	113	Yes
ENSG00000130758	MAP3K10	2.95933e-06	42	Yes
ENSG00000026950	BTN3A1	2.96675e-06	40	Yes
ENSG00000204991	SPIRE2	2.96789e-06	91	Yes
ENSG00000165810	BTNL9	3.05877e-06	272	Yes
ENSG00000198919	DZIP3	3.08375e-06	49	Yes
ENSG00000124713	GNMT	3.08693e-06	76	Yes
ENSG00000040275	SPDL1	3.10938e-06	105	Yes
ENSG00000139192	TAPBPL	3.166e-06	80	Yes
ENSG00000158373	HIST1H2BD	3.27102e-06	9	Yes
ENSG00000198121	LPAR1	3.35186e-06	88	Yes
ENSG00000123201	GUCY1B2	3.37072e-06	19	Yes
ENSG00000157782	CABP1	3.45227e-06	9	Yes
ENSG00000096696	DSP	3.45879e-06	276	Yes
ENSG00000171928	TVP23B	3.49875e-06	105	Yes
ENSG00000206149	HERC2P9	3.52284e-06	46	Yes
ENSG00000163297	ANTXR2	3.52518e-06	93	Yes
ENSG00000230730	ENSG00000230730	3.54109e-06	120	No
ENSG00000177359	ENSG00000177359	3.55299e-06	5	Yes
ENSG00000269051	ENSG00000269051	3.64716e-06	79	No
ENSG00000166164	BRD7	3.66316e-06	66	Yes
ENSG00000104936	DMPK	3.67247e-06	52	Yes
ENSG00000224383	PRR29	3.7261e-06	43	No
ENSG00000151503	NCAPD3	3.73927e-06	61	Yes
ENSG00000102710	SUPT20H	3.75101e-06	99	Yes
ENSG00000064886	CHI3L2	3.81883e-06	15	Yes
ENSG00000225407	ENSG00000225407	3.82719e-06	10	Yes
ENSG00000119630	PGF	3.82884e-06	176	Yes
ENSG00000255050	ENSG00000255050	3.85034e-06	21	Yes
ENSG00000228668	TRGV5P	3.86165e-06	57	Yes
ENSG00000100601	ALKBH1	3.90654e-06	116	Yes
ENSG00000102606	ARHGEF7	3.91762e-06	37	Yes
ENSG00000227671	ENSG00000227671	3.96755e-06	32	Yes
ENSG00000182117	NOP10	3.98276e-06	118	Yes
ENSG00000267698	ENSG00000267698	4.0195e-06	40	Yes
ENSG00000182132	KCNIP1	4.05647e-06	16	Yes
ENSG00000227550	TRBV7-5	4.06254e-06	96	Yes
ENSG00000154451	GBP5	4.0653e-06	23	Yes
ENSG00000170486	KRT72	4.0706e-06	52	Yes
ENSG00000198000	NOL8	4.15225e-06	335	Yes
ENSG00000143466	ENSG00000143466	4.21667e-06	3	No
ENSG00000142599	RERE	4.25691e-06	54	No
ENSG00000196470	SIAH1	4.31132e-06	102	Yes
ENSG00000146243	IRAK1BP1	4.35889e-06	135	Yes
ENSG00000244026	FAM86DP	4.42525e-06	12	Yes
ENSG00000186184	POLR1D	4.43793e-06	64	Yes
ENSG00000166347	CYB5A	4.46793e-06	229	Yes
ENSG00000174606	ANGEL2	4.52044e-06	155	Yes
ENSG00000260091	ENSG00000260091	4.54485e-06	1248	Yes
ENSG00000196526	AFAP1	4.59213e-06	176	Yes
ENSG00000255557	ENSG00000255557	4.60533e-06	22	Yes
ENSG00000142002	DPP9	4.65739e-06	21	Yes
ENSG00000253326	ENSG00000253326	4.68105e-06	50	No
ENSG00000139344	AMDHD1	4.75247e-06	27	Yes
ENSG00000100324	TAB1	4.86118e-06	11	Yes
ENSG00000204136	GGTA1P	4.8763e-06	201	Yes
ENSG00000245937	LINC01184	4.90903e-06	29	Yes
ENSG00000103326	CAPN15	4.95881e-06	19	Yes
ENSG00000250490	LINC02145	4.97993e-06	13	Yes
ENSG00000272327	ENSG00000272327	5.00643e-06	94	Yes
ENSG00000197465	GYPE	5.07261e-06	1097	Yes
ENSG00000204677	FAM153C	5.07455e-06	11	Yes
ENSG00000175274	TP53I11	5.10124e-06	11	Yes
ENSG00000161618	ALDH16A1	5.25818e-06	63	Yes
ENSG00000259628	ENSG00000259628	5.33168e-06	227	Yes
ENSG00000052749	RRP12	5.41905e-06	198	Yes
ENSG00000129925	TMEM8A	5.52089e-06	73	Yes
ENSG00000069998	HDHD5	5.61185e-06	52	No
ENSG00000104147	OIP5	5.6214e-06	124	Yes
ENSG00000229337	ENSG00000229337	5.70852e-06	130	Yes
ENSG00000089639	GMIP	5.73354e-06	59	No
ENSG00000197142	ACSL5	5.86158e-06	95	Yes
ENSG00000135226	UGT2B28	5.87424e-06	226	Yes
ENSG00000273038	ENSG00000273038	5.88093e-06	340	Yes
ENSG00000176422	SPRYD4	5.93793e-06	26	Yes
ENSG00000197062	ZSCAN26	5.97656e-06	64	Yes
ENSG00000137877	SPTBN5	6.05417e-06	15	Yes
ENSG00000272761	ENSG00000272761	6.06607e-06	75	Yes
ENSG00000206530	CFAP44	6.0759e-06	114	Yes
ENSG00000255026	ENSG00000255026	6.11226e-06	10	Yes
ENSG00000162817	C1orf115	6.23652e-06	92	Yes
ENSG00000254184	ENSG00000254184	6.34062e-06	320	Yes
ENSG00000138829	FBN2	6.35143e-06	234	Yes
ENSG00000164307	ERAP1	6.43458e-06	1	Yes
ENSG00000152404	CWF19L2	6.43921e-06	13	Yes
ENSG00000088002	SULT2B1	6.59515e-06	12	No
ENSG00000001561	ENPP4	6.6626e-06	134	Yes
ENSG00000250742	LINC02381	6.67187e-06	40	Yes
ENSG00000261222	ENSG00000261222	6.72777e-06	26	Yes
ENSG00000004777	ARHGAP33	6.77109e-06	31	Yes
ENSG00000213523	SRA1	6.89806e-06	74	Yes
ENSG00000178803	ADORA2A-AS1	6.90964e-06	112	Yes
ENSG00000130414	NDUFA10	7.00064e-06	62	Yes
ENSG00000160695	VPS11	7.05727e-06	49	No
ENSG00000110203	FOLR3	7.09152e-06	1	Yes
ENSG00000164082	GRM2	7.10453e-06	954	Yes
ENSG00000168936	TMEM129	7.25337e-06	27	Yes
ENSG00000197457	STMN3	7.31732e-06	7	Yes
ENSG00000143369	ECM1	7.38917e-06	272	Yes
ENSG00000138030	KHK	7.49944e-06	191	Yes
ENSG00000171444	MCC	7.61695e-06	24	Yes
ENSG00000135698	MPHOSPH6	7.62434e-06	175	Yes
ENSG00000115677	HDLBP	7.6755e-06	152	Yes
ENSG00000250892	ENSG00000250892	7.74626e-06	96	No
ENSG00000240344	PPIL3	7.83426e-06	182	Yes
ENSG00000178927	C17orf62	7.83884e-06	26	Yes
ENSG00000197520	FAM177B	7.89274e-06	68	Yes
ENSG00000168268	NT5DC2	7.90652e-06	368	Yes
ENSG00000126838	PZP	7.97097e-06	87	Yes
ENSG00000106683	LIMK1	8.1135e-06	60	Yes
ENSG00000164251	F2RL1	8.20707e-06	113	Yes
ENSG00000108591	DRG2	8.25927e-06	33	No
ENSG00000160310	PRMT2	8.32244e-06	269	Yes
ENSG00000227591	ENSG00000227591	8.33891e-06	125	Yes
ENSG00000102910	LONP2	8.57804e-06	1	No
ENSG00000184990	SIVA1	8.75032e-06	28	Yes
ENSG00000106077	ABHD11	8.75824e-06	182	Yes
ENSG00000135862	LAMC1	8.92955e-06	511	Yes
ENSG00000130475	FCHO1	8.97773e-06	88	Yes
ENSG00000251287	ALG1L2	9.0184e-06	14	Yes
ENSG00000139668	WDFY2	9.05385e-06	71	Yes
ENSG00000188921	HACD4	9.12565e-06	5	Yes
ENSG00000162694	EXTL2	9.44405e-06	14	Yes
ENSG00000171860	C3AR1	9.86246e-06	8	Yes
ENSG00000162913	OBSCN-AS1	1.0034e-05	132	Yes
ENSG00000181333	HEPHL1	1.01286e-05	87	Yes
ENSG00000196209	SIRPB2	1.02299e-05	52	Yes
ENSG00000144136	SLC20A1	1.04167e-05	137	Yes
ENSG00000237276	ANO7L1	1.04458e-05	125	Yes
ENSG00000136250	AOAH	1.04912e-05	80	Yes
ENSG00000180104	EXOC3	1.0503e-05	79	Yes
ENSG00000134809	TIMM10	1.05875e-05	38	Yes
ENSG00000152219	ARL14EP	1.06358e-05	62	Yes
ENSG00000241134	BET1P1	1.08713e-05	18	Yes
ENSG00000114473	IQCG	1.1145e-05	100	No
ENSG00000176022	B3GALT6	1.12771e-05	109	Yes
ENSG00000125148	MT2A	1.13129e-05	9	Yes
ENSG00000140092	FBLN5	1.15688e-05	3	Yes
ENSG00000249242	TMEM150C	1.1671e-05	37	Yes
ENSG00000189007	ADAT2	1.18171e-05	91	Yes
ENSG00000255328	ENSG00000255328	1.18547e-05	8	No
ENSG00000122674	CCZ1	1.19366e-05	57	Yes
ENSG00000183444	OR7E38P	1.19484e-05	114	No
ENSG00000272645	GTF2IP20	1.20177e-05	202	Yes
ENSG00000158623	COPG2	1.21081e-05	50	Yes
ENSG00000185596	WASH3P	1.22636e-05	29	Yes
ENSG00000176014	TUBB6	1.23392e-05	110	Yes
ENSG00000188312	CENPP	1.25338e-05	51	Yes
ENSG00000138029	HADHB	1.25641e-05	3	Yes
ENSG00000137275	RIPK1	1.25891e-05	15	Yes
ENSG00000168028	RPSA	1.2643e-05	162	Yes
ENSG00000136930	PSMB7	1.26655e-05	43	Yes
ENSG00000166750	SLFN5	1.26916e-05	60	Yes
ENSG00000228265	RALY-AS1	1.27858e-05	213	Yes
ENSG00000227195	MIR663AHG	1.3034e-05	64	Yes
ENSG00000110429	FBXO3	1.31363e-05	86	Yes
ENSG00000166452	AKIP1	1.3315e-05	202	Yes
ENSG00000096996	IL12RB1	1.33876e-05	74	Yes
ENSG00000172785	CBWD1	1.35663e-05	106	Yes
ENSG00000100284	TOM1	1.37223e-05	2	Yes
ENSG00000232229	LINC00865	1.3725e-05	107	Yes
ENSG00000189190	ZNF600	1.37646e-05	8	Yes
ENSG00000148120	C9orf3	1.39902e-05	92	No
ENSG00000174238	PITPNA	1.40372e-05	81	Yes
ENSG00000122873	CISD1	1.41161e-05	322	Yes
ENSG00000133103	COG6	1.41301e-05	325	Yes
ENSG00000179399	GPC5	1.41343e-05	18	Yes
ENSG00000073711	PPP2R3A	1.42941e-05	377	No
ENSG00000198690	FAN1	1.43184e-05	190	Yes
ENSG00000160796	NBEAL2	1.45694e-05	422	Yes
ENSG00000233614	DDX11L10	1.4636e-05	6	Yes
ENSG00000218510	LINC00339	1.47598e-05	63	Yes
ENSG00000184106	TREML3P	1.48147e-05	63	Yes
ENSG00000065457	ADAT1	1.48295e-05	124	Yes
ENSG00000163956	LRPAP1	1.50237e-05	2	Yes
ENSG00000163918	RFC4	1.523e-05	22	Yes
ENSG00000204161	C10orf128	1.53172e-05	14	Yes
ENSG00000262670	ENSG00000262670	1.53686e-05	225	Yes
ENSG00000141519	CCDC40	1.53733e-05	37	Yes
ENSG00000188185	LINC00265	1.55453e-05	32	Yes
ENSG00000100330	MTMR3	1.60956e-05	103	Yes
ENSG00000010626	LRRC23	1.61507e-05	154	Yes
ENSG00000248280	ENSG00000248280	1.62012e-05	1051	No
ENSG00000119383	PTPA	1.65007e-05	147	Yes
ENSG00000196365	LONP1	1.66609e-05	17	Yes
ENSG00000230148	HOXB-AS1	1.74563e-05	98	Yes
ENSG00000182541	LIMK2	1.75926e-05	339	Yes
ENSG00000099917	MED15	1.7754e-05	41	Yes
ENSG00000095485	CWF19L1	1.79012e-05	65	Yes
ENSG00000105643	ARRDC2	1.79215e-05	28	Yes
ENSG00000139626	ITGB7	1.79466e-05	15	Yes
ENSG00000070614	NDST1	1.80675e-05	46	Yes
ENSG00000204428	LY6G5C	1.81004e-05	20	Yes
ENSG00000107890	ANKRD26	1.81501e-05	50	Yes
ENSG00000249988	ENSG00000249988	1.81624e-05	47	Yes
ENSG00000268734	ENSG00000268734	1.82518e-05	29	No
ENSG00000158825	CDA	1.84381e-05	44	Yes
ENSG00000113558	SKP1	1.86864e-05	143	Yes
ENSG00000225411	ENSG00000225411	1.88578e-05	386	Yes
ENSG00000134571	MYBPC3	1.89162e-05	785	Yes
ENSG00000112701	SENP6	1.90288e-05	193	Yes
ENSG00000095002	MSH2	1.91644e-05	41	Yes
ENSG00000129003	VPS13C	1.9345e-05	169	Yes
ENSG00000164237	CMBL	1.93941e-05	2	Yes
ENSG00000221947	XKR9	1.95752e-05	673	Yes
ENSG00000196126	HLA-DRB1	1.96331e-05	1242	Yes
ENSG00000148204	CRB2	1.97701e-05	49	Yes
ENSG00000244625	MIATNB	2.0019e-05	2	Yes
ENSG00000100373	UPK3A	2.00487e-05	52	Yes
ENSG00000104883	PEX11G	2.00621e-05	10	No
ENSG00000122335	SERAC1	2.04791e-05	21	Yes
ENSG00000273247	ENSG00000273247	2.05205e-05	117	Yes
ENSG00000119599	DCAF4	2.05861e-05	68	Yes
ENSG00000165309	ARMC3	2.07626e-05	67	No
ENSG00000166359	WDR88	2.10277e-05	30	No
ENSG00000259805	ENSG00000259805	2.12023e-05	13	Yes
ENSG00000213672	NCKIPSD	2.12348e-05	430	Yes
ENSG00000211699	TRGV3	2.14781e-05	51	Yes
ENSG00000162620	LRRIQ3	2.16013e-05	145	No
ENSG00000022556	NLRP2	2.16695e-05	117	Yes
ENSG00000177990	DPY19L2	2.24178e-05	52	Yes
ENSG00000131697	NPHP4	2.24473e-05	31	Yes
ENSG00000164924	YWHAZ	2.25728e-05	24	Yes
ENSG00000197563	PIGN	2.26385e-05	111	Yes
ENSG00000049192	ADAMTS6	2.28741e-05	315	Yes
ENSG00000223727	ENSG00000223727	2.31348e-05	52	Yes
ENSG00000228903	RASA4CP	2.31599e-05	147	Yes
ENSG00000260528	FAM157C	2.3222e-05	15	Yes
ENSG00000214765	SEPT7P2	2.32432e-05	56	Yes
ENSG00000271122	ENSG00000271122	2.32533e-05	194	Yes
ENSG00000184752	NDUFA12	2.32862e-05	45	Yes
ENSG00000180834	MAP6D1	2.3429e-05	127	Yes
ENSG00000135124	P2RX4	2.37411e-05	34	Yes
ENSG00000241973	PI4KA	2.37996e-05	112	Yes
ENSG00000113231	PDE8B	2.41608e-05	17	Yes
ENSG00000259865	ENSG00000259865	2.42008e-05	73	Yes
ENSG00000154122	ANKH	2.48835e-05	25	Yes
ENSG00000213903	LTB4R	2.49026e-05	19	Yes
ENSG00000250565	ATP6V1E2	2.49331e-05	19	Yes
ENSG00000108599	AKAP10	2.50142e-05	306	Yes
ENSG00000197208	SLC22A4	2.52276e-05	132	Yes
ENSG00000125485	DDX31	2.52536e-05	29	Yes
ENSG00000227603	ENSG00000227603	2.53513e-05	33	Yes
ENSG00000151445	VIPAS39	2.54793e-05	96	Yes
ENSG00000105829	BET1	2.58591e-05	69	No
ENSG00000173193	PARP14	2.58929e-05	33	No
ENSG00000133687	TMTC1	2.59952e-05	43	Yes
ENSG00000156110	ADK	2.60643e-05	52	Yes
ENSG00000256660	CLEC12B	2.65144e-05	57	Yes
ENSG00000131845	ZNF304	2.68401e-05	68	Yes
ENSG00000140009	ESR2	2.69157e-05	122	Yes
ENSG00000213366	GSTM2	2.6965e-05	2	Yes
ENSG00000137074	APTX	2.71684e-05	195	Yes
ENSG00000211745	TRBV4-2	2.74314e-05	8	Yes
ENSG00000197798	FAM118B	2.78913e-05	71	Yes
ENSG00000181027	FKRP	2.81794e-05	39	Yes
ENSG00000122033	MTIF3	2.85272e-05	218	No
ENSG00000185829	ARL17A	2.85507e-05	8	Yes
ENSG00000183793	NPIPA5	2.86307e-05	81	Yes
ENSG00000104518	GSDMD	2.87895e-05	36	Yes
ENSG00000197857	ZNF44	2.89024e-05	32	Yes
ENSG00000230091	TMEM254-AS1	2.92294e-05	2	Yes
ENSG00000143297	FCRL5	2.9316e-05	75	Yes
ENSG00000224877	NDUFAF8	3.00727e-05	83	Yes
ENSG00000205221	VIT	3.0156e-05	40	Yes
ENSG00000122359	ANXA11	3.04654e-05	92	No
ENSG00000150076	ENSG00000150076	3.07227e-05	271	Yes
ENSG00000170293	CMTM8	3.07231e-05	6	Yes
ENSG00000228784	LINC00954	3.11079e-05	26	No
ENSG00000230417	LINC00595	3.14341e-05	6	No
ENSG00000226314	ZNF192P1	3.148e-05	229	No
ENSG00000056972	TRAF3IP2	3.15609e-05	86	Yes
ENSG00000213901	SLC23A3	3.21969e-05	26	Yes
ENSG00000206052	DOK6	3.24127e-05	43	Yes
ENSG00000229186	ADAM1A	3.31578e-05	329	Yes
ENSG00000151136	BTBD11	3.33188e-05	9	Yes
ENSG00000165410	CFL2	3.39403e-05	21	Yes
ENSG00000261372	ENSG00000261372	3.50638e-05	291	Yes
ENSG00000141161	UNC45B	3.53421e-05	17	Yes
ENSG00000060982	BCAT1	3.55545e-05	3	Yes
ENSG00000112110	MRPL18	3.55976e-05	180	Yes
ENSG00000171729	TMEM51	3.6123e-05	68	Yes
ENSG00000182986	ZNF320	3.68834e-05	1	Yes
ENSG00000089060	SLC8B1	3.69018e-05	28	Yes
ENSG00000213160	KLHL23	3.69075e-05	92	No
ENSG00000160284	SPATC1L	3.75374e-05	201	Yes
ENSG00000238278	ALG1L6P	3.76196e-05	3	Yes
ENSG00000100147	CCDC134	3.85544e-05	57	No
ENSG00000116703	PDC	3.85904e-05	191	Yes
ENSG00000180155	LYNX1	3.89552e-05	69	Yes
ENSG00000178209	PLEC	3.89579e-05	144	Yes
ENSG00000259992	ENSG00000259992	3.93693e-05	81	Yes
ENSG00000152348	ATG10	4.01645e-05	164	Yes
ENSG00000251136	ENSG00000251136	4.151e-05	142	Yes
ENSG00000070019	GUCY2C	4.15476e-05	49	Yes
ENSG00000236304	ENSG00000236304	4.1949e-05	2	Yes
ENSG00000204516	MICB	4.28322e-05	134	Yes
ENSG00000267731	ENSG00000267731	4.36102e-05	10	Yes
ENSG00000260905	ENSG00000260905	4.36969e-05	16	Yes
ENSG00000141564	RPTOR	4.38573e-05	59	Yes
ENSG00000187134	AKR1C1	4.50373e-05	16	Yes
ENSG00000197165	SULT1A2	4.57789e-05	158	Yes
ENSG00000214922	HLA-F-AS1	4.57861e-05	456	Yes
ENSG00000158555	GDPD5	4.62184e-05	9	Yes
ENSG00000213443	ENSG00000213443	4.64367e-05	81	Yes
ENSG00000110628	SLC22A18	4.68869e-05	10	Yes
ENSG00000198208	RPS6KL1	4.69932e-05	11	Yes
ENSG00000187775	DNAH17	4.74206e-05	115	Yes
ENSG00000183889	ENSG00000183889	4.78119e-05	50	Yes
ENSG00000130558	OLFM1	4.79442e-05	22	Yes
ENSG00000122779	TRIM24	4.79571e-05	8	Yes
ENSG00000164088	PPM1M	4.83104e-05	399	Yes
ENSG00000234127	TRIM26	4.88323e-05	34	No
ENSG00000080815	PSEN1	4.90813e-05	24	Yes
ENSG00000188493	C19orf54	4.94145e-05	12	Yes
ENSG00000196810	CTBP1-AS2	5.02494e-05	35	Yes
ENSG00000174792	ODAPH	5.11548e-05	15	No
ENSG00000149292	TTC12	5.12102e-05	11	Yes
ENSG00000162704	ARPC5	5.13084e-05	327	Yes
ENSG00000251580	LINC02482	5.17621e-05	17	Yes
ENSG00000247373	ENSG00000247373	5.2467e-05	71	Yes
ENSG00000072195	SPEG	5.28896e-05	19	No
ENSG00000197766	CFD	5.2941e-05	2	Yes
ENSG00000167207	NOD2	5.30008e-05	28	No
ENSG00000170011	MYRIP	5.32415e-05	421	No
ENSG00000226259	GTF2H2B	5.4776e-05	68	Yes
ENSG00000268340	ENSG00000268340	5.50701e-05	391	No
ENSG00000189068	VSTM1	5.57459e-05	4	Yes
ENSG00000176700	SCAND2P	5.61923e-05	94	Yes
ENSG00000136872	ALDOB	5.78919e-05	17	No
ENSG00000239903	ENSG00000239903	5.80207e-05	251	No
ENSG00000117592	PRDX6	5.82795e-05	171	Yes
ENSG00000229314	ORM1	5.84724e-05	6	Yes
ENSG00000170298	LGALS9B	5.88918e-05	426	Yes
ENSG00000118579	MED28	5.90492e-05	302	Yes
ENSG00000169442	CD52	5.95386e-05	122	Yes
ENSG00000125912	NCLN	6.08991e-05	49	Yes
ENSG00000136717	BIN1	6.1339e-05	39	Yes
ENSG00000131242	RAB11FIP4	6.18689e-05	1	Yes
ENSG00000103184	SEC14L5	6.25554e-05	28	Yes
ENSG00000226864	ATE1-AS1	6.35904e-05	2	No
ENSG00000055211	GINM1	6.3655e-05	523	Yes
ENSG00000141294	LRRC46	6.41144e-05	53	No
ENSG00000127952	STYXL1	6.41327e-05	78	Yes
ENSG00000271553	ENSG00000271553	6.47787e-05	171	Yes
ENSG00000253716	MINCR	6.52662e-05	91	No
ENSG00000008311	AASS	6.53254e-05	22	Yes
ENSG00000072401	UBE2D1	6.81368e-05	10	Yes
ENSG00000166788	SAAL1	6.82593e-05	46	Yes
ENSG00000170909	OSCAR	6.8577e-05	5	Yes
ENSG00000100360	IFT27	6.89442e-05	10	Yes
ENSG00000249859	PVT1	6.95456e-05	36	Yes
ENSG00000119979	FAM45A	7.0301e-05	92	Yes
ENSG00000143674	MAP3K21	7.09978e-05	42	Yes
ENSG00000205060	SLC35B4	7.25036e-05	140	Yes
ENSG00000146530	VWDE	7.25741e-05	23	Yes
ENSG00000141934	PLPP2	7.26345e-05	1	No
ENSG00000134463	ECHDC3	7.30229e-05	19	Yes
ENSG00000255432	ENSG00000255432	7.34247e-05	83	No
ENSG00000162267	ITIH3	7.4378e-05	107	Yes
ENSG00000242779	ZNF702P	7.44853e-05	9	No
ENSG00000151164	RAD9B	7.46241e-05	78	Yes
ENSG00000251429	ENSG00000251429	7.48194e-05	40	Yes
ENSG00000145920	CPLX2	7.48352e-05	15	Yes
ENSG00000123610	TNFAIP6	7.49936e-05	137	Yes
ENSG00000154330	PGM5	7.58812e-05	1	Yes
ENSG00000180185	FAHD1	7.61115e-05	556	Yes
ENSG00000182870	GALNT9	7.62075e-05	29	Yes
ENSG00000064933	PMS1	7.63981e-05	49	Yes
ENSG00000078747	ITCH	7.64164e-05	194	Yes
ENSG00000180061	TMEM150B	7.73679e-05	18	Yes
ENSG00000226822	ENSG00000226822	7.79367e-05	59	Yes
ENSG00000183741	CBX6	7.93596e-05	6	Yes
