# Supplementary material for: Genetic regulation of gene expression and splicing during a 10-year period of human aging
Source: Genome Biol. 2019 Nov 4;20:230. doi: 10.1186/s13059-019-1840-y (PMC6827221; doi:10.1186/s13059-019-1840-y)
Supplement: Supplementary file 9 — Additional file 9 Cluster- and gene-level summary statistics for differential splicing by age analysis. [file 13059_2019_1840_MOESM9_ESM.xls]

## Sheet: ClusterLevel
Cluster ID	Clustert chr	Cluster start	Custer end	Associated gene	logLRT	LRT p-value	LRT q-value
clu_20603	chr1	35643637	35652602	SFPQ	63.8239	1.91256e-28	2.85297e-24
clu_1334	chr12	10278047	10280346	CLEC7A	56.5689	2.70676e-25	2.01884e-21
clu_5191	chr17	8048311	8049690	PER1	54.7178	1.72324e-24	8.5685e-21
clu_17760	chr3	98220364	98235896	CLDND1	53.3486	6.77607e-24	2.52697e-20
clu_16996	chr3	3192729	3195108	CRBN	51.2756	5.38645e-23	1.60699e-19
clu_23156	chr9	135140372	135145002	SETX	43.2662	1.62072e-19	4.02937e-16
clu_13330	chr7	73604248	73609071	EIF4H	40.2103	3.44251e-18	7.33598e-15
clu_20788	chr1	45270173	45270938	PLK3	39.3367	8.24702e-18	1.53776e-14
clu_1498	chr12	46756421	46757509	SLC38A2	38.8888	1.29069e-17	2.13924e-14
clu_3613	chr11	85373501	85374568	CREBZF	36.8068	1.03513e-16	1.5441e-13
clu_15073	chr6	144471840	144507760	STX11	36.1753	1.94659e-16	2.63975e-13
clu_15653	chr5	112200429	112203101	SRP19,CTC-554D6.1	32.2651	9.50664e-16	1.18176e-12
clu_5754	chr17	43297821	43298716	CTD-2020K17.1	33.8241	2.04347e-15	2.3448e-12
clu_13223	chr7	50367353	50450238	IKZF1	37.3573	2.28977e-15	2.43975e-12
clu_11251	chr18	66348347	66350162	TMX3	32.7639	5.8994e-15	5.86676e-12
clu_15094	chr6	149838586	149842196	PPIL4	32.1767	1.06132e-14	9.89477e-12
clu_2918	chr11	47746330	47752926	FNBP4	31.5351	2.01589e-14	1.76888e-11
clu_7844	chr15	40583672	40584265	PLCB2	31.4191	2.264e-14	1.87623e-11
clu_16920	chr4	166239121	166243184	KLHL2	31.0093	3.41045e-14	2.6453e-11
clu_14514	chr6	34846497	34850709	TAF11	32.8519	3.54669e-14	2.6453e-11
clu_22122	chr1	209949081	209950701	TRAF3IP3	28.621	3.85363e-14	2.73736e-11
clu_3611	chr11	85371641	85373433	CREBZF	30.3977	6.28724e-14	4.26303e-11
clu_8505	chr14	20825308	20825797	PARP2	30.2902	7.00044e-14	4.54024e-11
clu_5915	chr17	48828055	48829561	LUC7L3	27.0462	1.91274e-13	1.13448e-10
clu_16925	chr4	169305963	169312691	DDX60L	27.0535	1.89856e-13	1.13448e-10
clu_16105	chr5	178043949	178045557	CLK4	29.2518	1.97737e-13	1.13448e-10
clu_18121	chr3	153995507	153998368	DHX36	26.8409	2.35731e-13	1.30237e-10
clu_3600	chr11	82878547	82879470	PCF11	26.1449	4.78868e-13	2.55117e-10
clu_2310	chr12	123003576	123005932	RSRC2	30.1614	5.01499e-13	2.57961e-10
clu_10709	chr19	50361684	50362100	AC018766.5	28.265	5.30491e-13	2.63778e-10
clu_2919	chr11	47753113	47754089	FNBP4	28.1093	6.19842e-13	2.98264e-10
clu_4467	chr10	92654648	92655637	RPP30	27.4441	1.20557e-12	5.61986e-10
clu_16106	chr5	178045779	178050257	CLK4	29.1798	1.31718e-12	5.95407e-10
clu_2297	chr12	122693124	122701035	DIABLO,RP11-512M8.5	24.8798	1.73781e-12	7.62438e-10
clu_14406	chr6	32149012	32149301	AGER	23.8874	4.78097e-12	2.03765e-09
clu_8849	chr14	53185756	53190683	PSMC6	26.025	4.9828e-12	2.06468e-09
clu_3652	chr11	93529706	93535001	MED17	25.8062	6.20154e-12	2.50022e-09
clu_9697	chr19	9922393	9929221	FBXL12	27.183	9.37426e-12	3.67989e-09
clu_20153	chr1	8418976	8420172	RERE	25.2562	1.07492e-11	4.11144e-09
clu_18650	chr2	39214732	39222264	SOS1	24.6752	1.92169e-11	7.16646e-09
clu_1016	chr13	98009889	98043576	MBNL2	24.5443	2.19043e-11	7.96941e-09
clu_19601	chr2	201724469	201725961	CLK1	24.3826	2.57502e-11	9.14562e-09
clu_19752	chr2	220099010	220100430	ANKZF1	26.1263	2.6458e-11	9.17847e-09
clu_5162	chr17	7574033	7576853	TP53	24.0114	3.73225e-11	1.26532e-08
clu_10456	chr19	42713992	42724226	DEDD2	25.5231	4.78269e-11	1.58541e-08
clu_5524	chr17	34934616	34935675	GGNBP2	21.4161	5.96417e-11	1.93408e-08
clu_6495	chr17	80395239	80398873	HEXDC	25.2615	6.18169e-11	1.96196e-08
clu_21212	chr1	111731875	111734762	DENND2D	23.4353	6.6404e-11	2.06364e-08
clu_9055	chr14	75520362	75530657	ACYP1	25.0363	7.70974e-11	2.34706e-08
clu_10062	chr19	19105295	19105953	SUGP2	20.6964	1.2452e-10	3.71494e-08
clu_13458	chr7	92161863	92166165	RBM48	22.6655	1.43383e-10	4.19381e-08
clu_5051	chr17	5403270	5405057	NLRP1	23.7685	2.67173e-10	7.66426e-08
clu_20515	chr1	28906493	28907103	SNHG12	19.8717	2.89628e-10	8.15166e-08
clu_586	chrX	148564745	148571845	IDS	21.3646	5.26578e-10	1.45462e-07
clu_4609	chr10	103552658	103557737	MGEA5	21.2737	5.76709e-10	1.56414e-07
clu_5349	chr17	25633908	25636126	WSB1	18.7408	9.22768e-10	2.45802e-07
clu_7212	chr16	48582025	48587450	N4BP1	20.7191	1.00422e-09	2.62805e-07
clu_771	chr13	28014586	28019225	MTIF3	20.6188	1.11016e-09	2.85521e-07
clu_18762	chr2	60689559	60773106	BCL11A	22.2847	1.14227e-09	2.88801e-07
clu_15974	chr5	162870931	162872910	CCNG1	20.4466	1.31869e-09	3.22473e-07
clu_13060	chr7	30174914	30197054	C7orf41	20.4468	1.31847e-09	3.22473e-07
clu_18946	chr2	74782580	74783435	DOK1	22.0871	1.38597e-09	3.33459e-07
clu_14163	chr6	24836099	24843090	FAM65B	22.0523	1.43389e-09	3.39512e-07
clu_2040	chr12	102406970	102419752	CCDC53	18.2009	1.60563e-09	3.6976e-07
clu_23821	chr8	97269307	97270585	MTERFD1	21.9331	1.61121e-09	3.6976e-07
clu_3779	chr11	117077514	117078686	PCSK7	23.2959	1.85459e-09	4.1291e-07
clu_15934	chr5	153830650	153832962	SAP30L	20.1164	1.83469e-09	4.1291e-07
clu_18767	chr2	61022155	61024197	PAPOLG	19.9079	2.26e-09	4.9577e-07
clu_4754	chr10	121339522	121341434	TIAL1	19.8618	2.36658e-09	5.11628e-07
clu_15342	chr5	40681962	40696754	PTGER4	22.5216	3.89445e-09	8.29907e-07
clu_16945	chr4	175162369	175180850	FBXO8	19.2292	4.45502e-09	9.35993e-07
clu_4753	chr10	121336262	121336592	TIAL1	19.1194	4.97222e-09	1.03015e-06
clu_22426	chr9	6497268	6498018	UHRF2	16.9974	5.52606e-09	1.12921e-06
clu_11152	chr18	43595903	43604575	PSTPIP2	18.9699	5.77389e-09	1.14839e-06
clu_21876	chr1	169824105	169828182	SCYL3	16.9668	5.70259e-09	1.14839e-06
clu_1293	chr12	9093465	9095012	M6PR	16.8577	6.37964e-09	1.25217e-06
clu_4302	chr10	70765671	70768597	KIAA1279	18.8001	6.84256e-09	1.32559e-06
clu_9398	chr19	1272050	1274306	CIRBP	18.716	7.44266e-09	1.40534e-06
clu_19625	chr2	202141691	202149539	CASP8	16.7088	7.43478e-09	1.40534e-06
clu_7344	chr16	58633415	58663632	CNOT1	20.2669	8.21059e-09	1.53097e-06
clu_12743	chr21	44313491	44328974	NDUFV3	20.1689	9.03501e-09	1.66389e-06
clu_1493	chr12	46313092	46316246	SCAF11	16.4986	9.22941e-09	1.67896e-06
clu_6015	chr17	60674035	60678012	TLK2	16.185	1.27435e-08	2.2903e-06
clu_22680	chr9	88916516	88918001	ZCCHC6	16.1283	1.35096e-08	2.39908e-06
clu_13884	chr7	148936893	148947255	ZNF212	18.0641	1.42841e-08	2.50678e-06
clu_19476	chr2	175945493	175957789	ATF2	18.0361	1.46904e-08	2.54811e-06
clu_18261	chr3	185643414	185655613	TRA2B	19.5567	1.64226e-08	2.81581e-06
clu_12877	chr7	1192767	1195089	ZFAND2A	15.8478	1.80337e-08	3.05692e-06
clu_14854	chr6	99848187	99850416	PNISR	15.628	2.26153e-08	3.79048e-06
clu_22293	chr1	234743598	234744241	IRF2BP2	15.5632	2.41751e-08	4.00689e-06
clu_10139	chr19	23837508	23844916	ZNF675	15.5116	2.5495e-08	4.17921e-06
clu_13017	chr7	23236385	23239077	NUPL2	17.3426	2.93904e-08	4.76539e-06
clu_13795	chr7	135047938	135078670	CNOT4	18.9029	3.107e-08	4.98356e-06
clu_15939	chr5	154191200	154196832	LARP1	17.2424	3.24888e-08	5.1557e-06
clu_14067	chr6	7226889	7251656	RREB1	20.2106	3.54153e-08	5.56094e-06
clu_8861	chr14	55309772	55312486	GCH1	14.9977	4.33092e-08	6.72962e-06
clu_20194	chr1	11083386	11085167	TARDBP	14.9535	4.53295e-08	6.91549e-06
clu_15495	chr5	74650522	74651190	HMGCR	16.907	4.54326e-08	6.91549e-06
clu_12724	chr21	42775270	42778671	MX2	14.865	4.96602e-08	7.48264e-06
clu_1946	chr12	80182563	80184247	PPP1R12A	14.7749	5.44979e-08	8.12945e-06
clu_818	chr13	37583943	37586329	SUPT20H	16.5643	6.40071e-08	9.4534e-06
clu_19517	chr2	182781154	182783325	SSFA2	16.5357	6.58634e-08	9.6322e-06
clu_18496	chr2	26257604	26321531	RAB10	14.4965	7.26436e-08	1.05206e-05
clu_21395	chr1	150528842	150529415	ADAMTSL4	16.3805	7.69167e-08	1.10324e-05
clu_19583	chr2	198283312	198285152	SF3B1	16.3552	7.88887e-08	1.12075e-05
clu_6359	chr17	77809194	77809445	CBX4	14.3906	8.10305e-08	1.14031e-05
clu_5958	chr17	56082402	56083162	SRSF1	14.1254	1.06567e-07	1.48566e-05
clu_1594	chr12	51399219	51402259	SLC11A2	14.1153	1.07691e-07	1.48743e-05
clu_3503	chr11	72533588	72535105	ATG16L2	15.987	1.1401e-07	1.55574e-05
clu_21328	chr1	145518272	145522514	PEX11B	14.0541	1.14722e-07	1.55574e-05
clu_1324	chr12	10124286	10131935	CLEC12A	14.0414	1.16236e-07	1.56207e-05
clu_18107	chr3	150129095	150174863	TSC22D2	17.4908	1.22923e-07	1.63718e-05
clu_3958	chr11	134118378	134119061	THYN1	15.9016	1.24175e-07	1.63922e-05
clu_21102	chr1	94943871	94946020	ABCD3	13.9619	1.26189e-07	1.6512e-05
clu_15030	chr6	136589477	136590575	BCLAF1	15.8435	1.31605e-07	1.69237e-05
clu_22906	chr9	117656444	117666507	TNFSF8	13.9287	1.306e-07	1.69237e-05
clu_11570	chr22	31369573	31371156	TUG1	13.8297	1.44674e-07	1.84453e-05
clu_19475	chr2	175939563	175945388	ATF2	13.7137	1.63104e-07	2.06188e-05
clu_4316	chr10	71921687	71930169	SAR1A	13.7026	1.64982e-07	2.0681e-05
clu_16992	chr4	190881994	190882977	FRG1	13.6875	1.67591e-07	2.0833e-05
clu_9150	chr14	92442533	92454628	TRIP11	13.6581	1.72758e-07	2.12978e-05
clu_19169	chr2	106471745	106509438	NCK2	15.517	1.82418e-07	2.23044e-05
clu_21635	chr1	155935203	155936207	ARHGEF2	15.5053	1.84555e-07	2.23822e-05
clu_16304	chr4	6865910	6873301	KIAA0232	15.4637	1.92402e-07	2.31456e-05
clu_10079	chr19	19313207	19313600	NR2C2AP	15.4528	1.94505e-07	2.32115e-05
clu_8412	chr15	90617522	90622892	ZNF710	15.2998	2.26653e-07	2.68332e-05
clu_14881	chr6	107361434	107365464	C6orf203	13.3811	2.30106e-07	2.70275e-05
clu_19916	chr2	241534721	241537305	CAPN10	16.835	2.32593e-07	2.71062e-05
clu_17030	chr3	9783837	9784628	BRPF1	15.1631	2.59874e-07	3.00507e-05
clu_21468	chr1	151861849	151867484	THEM4	15.1329	2.67821e-07	3.04968e-05
clu_19519	chr2	182784173	182786675	SSFA2	15.1386	2.66306e-07	3.04968e-05
clu_910	chr13	49772710	49775936	FNDC3A	13.1152	3.03014e-07	3.42429e-05
clu_22873	chr9	115649693	115652005	SLC46A2	13.0967	3.08869e-07	3.46421e-05
clu_719	chr13	20249124	20251864	PSPC1	13.0286	3.31465e-07	3.68989e-05
clu_1486	chr12	44166789	44167768	IRAK4	13.0056	3.3945e-07	3.75079e-05
clu_20607	chr1	35906739	35908507	KIAA0319L	14.8213	3.6577e-07	3.98165e-05
clu_21427	chr1	151129198	151139410	TNFAIP8L2,SCNM1	16.3618	3.6835e-07	3.98165e-05
clu_23519	chr8	27301788	27308266	PTK2B	12.9351	3.65156e-07	3.98165e-05
clu_18092	chr3	146243434	146251257	PLSCR1	14.7708	3.8472e-07	4.12868e-05
clu_2331	chr12	123738503	123741360	C12orf65	12.8279	4.08047e-07	4.34774e-05
clu_21014	chr1	78409954	78414840	FUBP1	14.6401	4.38436e-07	4.63841e-05
clu_17110	chr3	14166705	14170912	TMEM43	12.72	4.56365e-07	4.79408e-05
clu_15891	chr5	147813300	147817969	FBXO38	12.6581	4.86585e-07	5.0758e-05
clu_11215	chr18	55297750	55308791	RP11-35G9.3	12.6052	5.14035e-07	5.28818e-05
clu_11835	chr22	45064685	45110471	PRR5,PRR5-ARHGAP8,ARHGAP8	16.0207	5.1293e-07	5.28818e-05
clu_12337	chr20	42087149	42088411	SRSF6	12.5154	5.64234e-07	5.76485e-05
clu_7171	chr16	31371386	31372384	ITGAX	12.4266	6.18684e-07	6.27817e-05
clu_11071	chr18	13117642	13124631	CEP192	12.3522	6.68342e-07	6.73625e-05
clu_15704	chr5	130726801	130727653	CDC42SE2	12.253	7.40756e-07	7.41601e-05
clu_728	chr13	20593758	20600752	ZMYM2	14.0843	7.64279e-07	7.6005e-05
clu_6002	chr17	58531853	58533657	APPBP2	12.1613	8.14742e-07	8.04868e-05
clu_876	chr13	46039345	46050336	COG3	13.933	8.89166e-07	8.72611e-05
clu_18497	chr2	26332775	26350013	RAB10	12.0231	9.4047e-07	9.16927e-05
clu_18749	chr2	55792177	55795330	SMEK2	11.9976	9.6577e-07	9.28646e-05
clu_16826	chr4	142241054	142244665	RP11-362F19.1	11.9922	9.71166e-07	9.28646e-05
clu_13553	chr7	99947510	99949888	STAG3L5P,STAG3L5P-PVRIG2P-PILRB	13.8491	9.66958e-07	9.28646e-05
clu_12111	chr20	17950773	17970582	MGME1	15.2603	1.0724e-06	0.000101892
clu_19877	chr2	235395731	235404199		13.675	1.15088e-06	0.000108656
clu_10674	chr19	50031315	50031724	RCN3	13.5325	1.32714e-06	0.000124509
clu_15075	chr6	144820563	144832080	UTRN	11.6611	1.3701e-06	0.000127736
clu_23965	chr8	134478333	134511378	ST3GAL1	13.4374	1.45954e-06	0.00013523
clu_1924	chr12	72175865	72176350	RAB21	11.4913	1.63474e-06	0.000150527
clu_18646	chr2	38975795	38976671	SRSF7	13.2473	1.76504e-06	0.000161529
clu_8996	chr14	73566458	73569900	RBM25	13.1891	1.87093e-06	0.000169916
clu_5827	chr17	45915368	45915702	SCRN2	11.3572	1.87948e-06	0.000169916
clu_4133	chr10	27040712	27054147	ABI1	13.1694	1.90812e-06	0.000171466
clu_20995	chr1	76253289	76256970	RABGGTB	15.9164	2.06977e-06	0.000184879
clu_5947	chr17	55339553	55478740	MSI2	13.0731	2.10089e-06	0.000186542
clu_9924	chr19	15508666	15510113	AKAP8L	12.9994	2.26173e-06	0.000199634
clu_845	chr13	41835961	41836547	MTRF1	12.9789	2.3086e-06	0.000202573
clu_15746	chr5	133909452	133914187	PHF15	15.6903	2.55996e-06	0.000223315
clu_23662	chr8	57129065	57129890	CHCHD7	11.0346	2.62996e-06	0.000228088
clu_20405	chr1	24989295	24993306	SRRM1	12.8114	2.72944e-06	0.000235347
clu_12292	chr20	35545452	35547767	SAMHD1	10.8921	3.05108e-06	0.000261568
clu_4158	chr10	30723307	30727845	MAP3K8	12.6753	3.12756e-06	0.000263891
clu_11193	chr18	48575694	48581151	RP11-729L2.2,SMAD4	10.8759	3.10311e-06	0.000263891
clu_12007	chr20	2124538	2128989		12.6741	3.13125e-06	0.000263891
clu_16862	chr4	153333024	153456093	FBXW7	14.0584	3.43256e-06	0.00028766
clu_1406	chr12	22796956	22811948	ETNK1	12.562	3.50259e-06	0.000291889
clu_9117	chr14	89878834	90085372	FOXN3,RP11-33N16.3	12.4986	3.73169e-06	0.000309254
clu_404	chrX	71549926	71571583	HDAC8	12.4452	3.93664e-06	0.000324436
clu_10621	chr19	48735067	48737660	CARD8	12.4332	3.98398e-06	0.000326533
clu_9844	chr19	12991966	12997868	DNASE2,KLF1	12.4037	4.10333e-06	0.000334478
clu_22795	chr9	100672898	100675683	C9orf156	13.7548	4.60307e-06	0.000373174
clu_6148	chr17	72691998	72694508	CD300LF	12.224	4.9111e-06	0.000395994
clu_9144	chr14	91939714	91942194	SMEK1	10.4256	4.9639e-06	0.000398099
clu_7003	chr16	28164106	28167395	XPO6	12.1752	5.15676e-06	0.000408409
clu_11350	chr22	20030966	20039988	TANGO2	10.3858	5.17458e-06	0.000408409
clu_18452	chr2	20819005	20823656	HS1BP3	10.3939	5.13111e-06	0.000408409
clu_11996	chr20	1460710	1471921	SIRPB2	10.3606	5.31219e-06	0.000417063
clu_809	chr13	36909969	36920719	SPG20	10.2919	5.70752e-06	0.00044534
clu_11403	chr22	21983076	21983597	YDJC	12.0694	5.73207e-06	0.00044534
clu_4213	chr10	45465712	45467221	RASSF4	10.2175	6.16918e-06	0.000474359
clu_17692	chr3	57908750	57913023	SLMAP	11.998	6.15675e-06	0.000474359
clu_21390	chr1	150476911	150477382	TARS2	11.9674	6.34785e-06	0.000485594
clu_16593	chr4	83816000	83821230	THAP9-AS1,SEC31A	15.8895	6.571e-06	0.000495226
clu_16830	chr4	142641719	142643077	IL15	11.9419	6.51162e-06	0.000495226
clu_15325	chr5	36177394	36183942	SKP2	11.9325	6.57336e-06	0.000495226
clu_19179	chr2	109151050	109276061	LIMS1	11.8823	6.912e-06	0.000518122
clu_7699	chr16	89759734	89760581	CDK10	10.0323	7.48731e-06	0.000558441
clu_19245	chr2	120672818	120690000	PTPN4	13.2377	7.58341e-06	0.000562794
clu_789	chr13	31035670	31036675	HMGB1	11.7684	7.74541e-06	0.000571972
clu_4167	chr10	32594859	32667419	EPC1	13.148	8.26853e-06	0.000607594
clu_13439	chr7	91456794	91509369	MTERF	13.1314	8.40232e-06	0.000614399
clu_1440	chr12	30868015	30869442	CAPRIN2	14.3152	9.29194e-06	0.000676136
clu_3349	chr11	67120548	67121010	POLD4	11.5049	1.00808e-05	0.000729976
clu_2926	chr11	48152268	48157591	PTPRJ	9.64055	1.12817e-05	0.000812991
clu_4489	chr10	95430605	95436410	FRA10AC1	9.62596	1.14556e-05	0.000821552
clu_21831	chr1	162762652	162766375	HSD17B7	9.59904	1.17832e-05	0.000841004
clu_3021	chr11	62342380	62344129	MIR3654,TUT1	9.56058	1.22677e-05	0.000871419
clu_15269	chr5	7889388	7891485	MTRR	9.52368	1.27514e-05	0.000901479
clu_2954	chr11	58976761	58979886		9.5034	1.30253e-05	0.000916505
clu_14781	chr6	79655977	79656428	PHIP	9.48181	1.33235e-05	0.000933085
clu_21880	chr1	170501425	170508351	GORAB	11.2131	1.34958e-05	0.000940733
clu_19667	chr2	208440178	208442229	CREB1	11.1627	1.41936e-05	0.000984772
clu_15497	chr5	74664483	74675162	COL4A3BP	9.38714	1.47138e-05	0.00101614
clu_7339	chr16	58568299	58570893	CNOT1	9.36844	1.50052e-05	0.00103148
clu_21707	chr1	158151967	158153919	CD1D	11.079	1.54336e-05	0.00105607
clu_14118	chr6	16143448	16145128	MYLIP	10.9576	1.74258e-05	0.00118694
clu_6320	chr17	76115473	76117094	TMC6	10.9077	1.83173e-05	0.00124199
clu_13672	chr7	106526737	106545554	PIK3CG	9.15961	1.86813e-05	0.00126095
clu_11972	chr22	51223721	51237083	AC002055.4	9.06513	2.06297e-05	0.00138618
clu_12277	chr20	34326939	34328746	RBM39	10.7576	2.12828e-05	0.00142366
clu_7533	chr16	72119074	72122886	TXNL4B	9.02716	2.14692e-05	0.00142971
clu_19022	chr2	88333750	88336462	KRCC1	8.97899	2.25837e-05	0.00149062
clu_17022	chr3	9495552	9506109	SETD5	10.6986	2.25772e-05	0.00149062
clu_17010	chr3	5252875	5255004	EDEM1	8.97402	2.27017e-05	0.00149181
clu_17134	chr3	15299113	15300141	SH3BP5-AS1	12.0806	2.31166e-05	0.00150994
clu_17220	chr3	33437772	33438537	UBP1	10.6722	2.31801e-05	0.00150994
clu_5069	chr17	6663920	6673962	XAF1	12.031	2.42463e-05	0.00157253
clu_9676	chr19	9268070	9269502	ZNF317	10.5927	2.50979e-05	0.00161525
clu_9890	chr19	14521146	14521801	DDX39A	11.9941	2.51216e-05	0.00161525
clu_1856	chr12	60169256	60183243	SLC16A7	8.73696	2.91278e-05	0.0018648
clu_5507	chr17	34416643	34417332	CCL3	8.72725	2.94267e-05	0.0018679
clu_14577	chr6	37284982	37298820	TBC1D22B	8.7273	2.94252e-05	0.0018679
clu_23618	chr8	42214910	42218813	POLB	8.71661	2.97579e-05	0.00188093
clu_18344	chr3	197330588	197340096	AC024560.3	8.68954	3.06176e-05	0.0019271
clu_9180	chr14	95557702	95560225	DICER1	8.66063	3.15635e-05	0.00197001
clu_20524	chr1	29379824	29391494	EPB41	10.3659	3.14895e-05	0.00197001
clu_16102	chr5	177649935	177651617	PHYKPL	8.6263	3.27251e-05	0.002034
clu_1063	chr13	111294868	111296732	CARS2	10.3129	3.32035e-05	0.00205518
clu_13683	chr7	108119823	108128389	PNPLA8	10.2932	3.38641e-05	0.0020874
clu_16712	chr4	108948916	108954332	HADH	8.55124	3.54161e-05	0.00217408
clu_4379	chr10	75529773	75530467	SEC24C	8.54386	3.56922e-05	0.00218205
clu_15728	chr5	132342612	132362189	ZCCHC10	11.6211	3.59521e-05	0.00218897
clu_1702	chr12	54967493	54968882	PDE1B	8.46367	3.8838e-05	0.00230815
clu_12712	chr21	40670508	40684767	BRWD1	8.47512	3.83726e-05	0.00230815
clu_19338	chr2	148716435	148730308	ORC4	10.1609	3.86512e-05	0.00230815
clu_15852	chr5	141034002	141035188	ARAP3	10.1634	3.85561e-05	0.00230815
clu_14969	chr6	123126234	123130236	SMPDL3A	10.1575	3.87841e-05	0.00230815
clu_110	chrX	15768288	15782701	CA5B	8.46857	3.86384e-05	0.00230815
clu_20580	chr1	33295668	33318680	S100PBP	12.7738	3.90355e-05	0.00231069
clu_3621	chr11	85695016	85707869	PICALM	10.1345	3.96868e-05	0.002337
clu_19997	chr1	934993	935246	HES4	10.1318	3.97934e-05	0.002337
clu_1092	chr13	113883833	113887491	CUL4A	8.42109	4.06205e-05	0.00237622
clu_16341	chr4	15034835	15054038	CPEB2	10.0816	4.18441e-05	0.00243823
clu_9867	chr19	13869824	13873113	CCDC130	10.061	4.27144e-05	0.00247926
clu_11544	chr22	30418686	30421619	MTMR3	10.0505	4.31662e-05	0.00249578
clu_22570	chr9	37776402	37777625	TRMT10B	8.31706	4.53281e-05	0.00261065
clu_11841	chr22	45567564	45577167	NUP50	9.94188	4.81166e-05	0.0027606
clu_22694	chr9	91973106	91973636	SECISBP2	8.24335	4.89924e-05	0.00280007
clu_1421	chr12	27110676	27116275	FGFR1OP2	8.23411	4.94723e-05	0.002806
clu_16527	chr4	73924004	73927530	COX18	8.23415	4.94702e-05	0.002806
clu_18680	chr2	44445676	44471367	PPM1B	8.16556	5.31832e-05	0.00300505
clu_18303	chr3	195595580	195596985	TNK2	8.12614	5.54429e-05	0.00311841
clu_14346	chr6	31619553	31625541	BAG6	9.79719	5.56074e-05	0.00311841
clu_5160	chr17	7530111	7530461	SAT2	9.77676	5.67554e-05	0.00317086
clu_5068	chr17	6661543	6663725	XAF1	8.07265	5.8664e-05	0.00325313
clu_696	chrX	153904022	153906461		9.74634	5.85082e-05	0.00325313
clu_21216	chr1	111984011	111984647	WDR77	8.06088	5.93975e-05	0.0032816
clu_13144	chr7	42974735	42976921	MRPL32	8.05171	5.99757e-05	0.00330132
clu_19322	chr2	143790890	143797997	KYNU	8.04127	6.06404e-05	0.00331346
clu_17379	chr3	47079267	47084051	SETD2	9.71396	6.04338e-05	0.00331346
clu_14014	chr6	391809	394821	IRF4	9.70616	6.09071e-05	0.00331588
clu_22132	chr1	211538810	211542794	TRAF5	9.69738	6.14442e-05	0.00333062
clu_18813	chr2	64864009	64977415	SERTAD2	8.02603	6.16243e-05	0.00333062
clu_23509	chr8	26240746	26248759	BNIP3L	8.005	6.3009e-05	0.00339316
clu_21989	chr1	186375400	186386676	C1orf27	9.6681	6.32697e-05	0.00339494
clu_8704	chr14	24807246	24807628	RIPK3	9.59364	6.81607e-05	0.00364427
clu_585	chrX	147027136	147030254	FMR1	9.53573	7.22247e-05	0.00384777
clu_3902	chr11	124644714	124669767	MSANTD2	10.8785	7.32801e-05	0.00388133
clu_22596	chr9	71555706	71623363	PIP5K1B	9.51993	7.3375e-05	0.00388133
clu_8015	chr15	50647742	50662529	GABPB1-AS1	9.50039	7.48229e-05	0.00393899
clu_17983	chr3	129150421	129151941	MBD4	7.83693	7.52573e-05	0.00393899
clu_14379	chr6	31827955	31828216	NEU1	7.84014	7.50017e-05	0.00393899
clu_22908	chr9	120466843	120474667	TLR4	12.0557	7.58703e-05	0.00395719
clu_3516	chr11	73116429	73121531	RP11-809N8.4	9.46559	7.74721e-05	0.0040214
clu_7608	chr16	85015600	85023910	ZDHHC7	9.46342	7.76404e-05	0.0040214
clu_19382	chr2	160252345	160253856	BAZ2B	9.4018	8.25753e-05	0.0042622
clu_16639	chr4	89644466	89648986	FAM13A-AS1	9.33725	8.80809e-05	0.0045307
clu_8495	chr15	102197239	102201915	TARSL2	9.32397	8.9259e-05	0.00457552
clu_19059	chr2	97213254	97215490	ARID5A	9.25128	9.59885e-05	0.0048869
clu_18172	chr3	172224709	172241043	TNFSF10	10.5991	9.5757e-05	0.0048869
clu_15329	chr5	37052668	37063892	NIPBL	10.5131	0.00010397	0.00527525
clu_649	chrX	153218409	153219058	HCFC1	7.49007	0.000108649	0.00549396
clu_23031	chr9	130636928	130647465	AK1,RP11-203J24.9	7.4826	0.000109512	0.00551889
clu_21012	chr1	78332076	78338689	FAM73A	9.09013	0.000112774	0.00564511
clu_15527	chr5	78908898	78915435	PAPD4	7.45618	0.000112622	0.00564511
clu_20599	chr1	35478182	35480298	ZMYM6	9.06669	0.000115448	0.00575967
clu_8914	chr14	61346553	61435277	MNAT1	9.05388	0.000116937	0.00581449
clu_20411	chr1	25570124	25571641	C1orf63	7.3798	0.000122124	0.00605222
clu_8325	chr15	80181696	80199971	MTHFS,ST20-MTHFS,ST20	8.97413	0.000126644	0.00625547
clu_15566	chr5	88018644	88024310	MEF2C	7.34142	0.000127199	0.00626216
clu_8481	chr15	101112162	101113856	LINS	8.92081	0.00013358	0.00655463
clu_8627	chr14	24034408	24035273	AP1G2	8.91491	0.00013437	0.0065718
clu_5032	chr17	5114250	5118220	SCIMP	7.28104	0.000135616	0.00661105
clu_7693	chr16	89614521	89616902	SPG7	7.27223	0.000136891	0.00665146
clu_21912	chr1	173910518	173915614	RC3H1	10.2033	0.000139796	0.00677055
clu_1467	chr12	39071356	39079292	CPNE8	8.83294	0.000145848	0.00704084
clu_13987	chr7	155090407	155099951	INSIG1	10.1318	0.000149678	0.00720239
clu_6794	chr16	4863839	4864538	GLYR1	7.18459	0.000150241	0.00720625
clu_2055	chr12	104522295	104529226	NFYB	8.79824	0.000150999	0.00721941
clu_22635	chr9	79997003	80018152	VPS13A	8.78204	0.000153465	0.00731387
clu_9012	chr14	74186204	74189401	ELMSAN1	8.7526	0.00015805	0.00748452
clu_5650	chr17	40714237	40714951	COASY	7.13815	0.000157839	0.00748452
clu_23461	chr8	22412121	22412421	SORBS3	7.13059	0.000159112	0.007511
clu_22914	chr9	123538504	123540629	FBXW2	7.12624	0.00015985	0.00752201
clu_10092	chr19	19738093	19741280	LPAR2,GMIP	8.71925	0.00016341	0.00763723
clu_18059	chr3	140682069	140689769	SLC25A36	8.71666	0.000163834	0.00763723
clu_14943	chr6	116571581	116574342		8.71711	0.000163761	0.00763723
clu_3909	chr11	124971152	124972630	TMEM218	8.7024	0.000166186	0.00772272
clu_883	chr13	46563232	46577274	ZC3H13	7.0682	0.000170021	0.00787642
clu_6194	chr17	73282883	73285435	SLC25A19	11.1713	0.000171282	0.00791027
clu_19018	chr2	87777489	87782637		7.04807	0.0001737	0.00799719
clu_15656	chr5	112328467	112336781	DCP2	7.02209	0.000178566	0.00819591
clu_22696	chr9	91947901	91949554	SECISBP2	9.94282	0.000179262	0.0082026
clu_2699	chr11	11173988	11175631		7.00957	0.000180959	0.00825493
clu_13827	chr7	140069482	140080082	SLC37A3	7.00417	0.000182001	0.00827715
clu_23798	chr8	94929307	94934244	PDP1	8.60155	0.000183821	0.00833454
clu_11616	chr22	35742962	35743048	TOM1	6.97272	0.000188193	0.00850691
clu_11543	chr22	30416873	30418598	MTMR3	8.51174	0.000201093	0.00904496
clu_13912	chr7	150102405	150107248	ZNF775	8.51067	0.000201309	0.00904496
clu_10011	chr19	18112382	18119520	ARRDC2	6.89854	0.000203653	0.00912278
clu_671	chrX	153647962	153648371	TAZ	8.49132	0.000205242	0.00916643
clu_21525	chr1	154241430	154243357	UBAP2L	9.78702	0.000207981	0.00923348
clu_19851	chr2	233200584	233201179	DIS3L2	6.87888	0.00020796	0.00923348
clu_13520	chr7	99490369	99500841	TRIM4	6.86876	0.000210213	0.0093049
clu_5387	chr17	26976155	26989064	SDF2	9.75484	0.000214461	0.00946485
clu_22796	chr9	100675840	100684700	C9orf156	8.43625	0.000216862	0.00954258
clu_21708	chr1	158262664	158263245	CD1C	8.4217	0.00022004	0.00965394
clu_16419	chr4	38682303	38690206	KLF3	6.81414	0.000222804	0.00974653
clu_16049	chr5	176730321	176734782	RAB24,MXD3	8.40521	0.000223698	0.00975702
clu_17737	chr3	71821979	71830618	PROK2	8.40093	0.000224659	0.00977037
clu_2198	chr12	113726039	113726563	TPCN1	8.39522	0.000225945	0.00979775
clu_4381	chr10	75533573	75538586	FUT11	6.7854	0.000229731	0.00990432
clu_717	chrX	155252124	155252677	AJ271736.10,WASH6P	8.37928	0.000229576	0.00990432
clu_22228	chr1	226836472	226923228	ITPKB	6.77802	0.000231545	0.00995379
clu_8603	chr14	23535217	23538685	ACIN1	6.75221	0.000238003	0.010202
clu_21748	chr1	160323027	160323908	NCSTN	6.7184	0.000246736	0.010546
clu_21197	chr1	110884890	110888930	RBM15	8.30096	0.000248279	0.0105741
clu_18022	chr3	133293128	133293883	CDV3	6.71054	0.000248811	0.0105741
clu_7203	chr16	47581459	47614206	PHKB	6.69029	0.000254242	0.0107742
clu_19664	chr2	207989128	208030191	KLF7	6.68459	0.000255792	0.0108092
clu_22965	chr9	125884605	125890493	STRBP	6.67749	0.000257737	0.0108606
clu_5436	chr17	28937960	28960116	AC005562.1,LRRC37BP1	9.53481	0.000264485	0.0110824
clu_15270	chr5	7897360	7900027	MTRR	6.65579	0.000263771	0.0110824
clu_23661	chr8	57124396	57127157	CHCHD7	9.51674	0.000269076	0.0112432
clu_18159	chr3	169815172	169820267	PHC3	9.50296	0.000272629	0.0113598
clu_14536	chr6	36098478	36099048	MAPK13	6.61806	0.000274606	0.0114103
clu_11246	chr18	61058309	61060642	VPS4B	6.60741	0.000277743	0.0115086
clu_17884	chr3	121400712	121409517	GOLGB1	8.17452	0.000281743	0.011642
clu_1055	chr13	107209476	107211780	ARGLU1	8.13762	0.000292333	0.0120462
clu_23701	chr8	67592259	67602940	C8orf44,C8orf44-SGK3	8.13438	0.000293281	0.012052
clu_13348	chr7	74299569	74300250	STAG3L2	8.12173	0.000297016	0.0121719
clu_15155	chr6	160169401	160174492	WTAP	6.52293	0.000303955	0.0124222
clu_9139	chr14	91826055	91875003	CCDC88C	9.37643	0.000307524	0.0125213
clu_10499	chr19	44677105	44679651	ZNF226	6.51037	0.00030806	0.0125213
clu_12646	chr21	34717666	34721397	IFNAR1	6.48295	0.000317216	0.0128584
clu_8661	chr14	24633343	24635056	RP11-468E2.4,IRF9	6.47218	0.000320887	0.01295
clu_16380	chr4	25416126	25416271	ANAPC4	6.47123	0.000321211	0.01295
clu_24077	chr8	145580781	145581288	FBXL6	6.44747	0.000329472	0.0132473
clu_3408	chr11	67926638	67934449	SUV420H1	6.4391	0.000332431	0.0133303
clu_10152	chr19	30503438	30506443	URI1	6.41778	0.000340094	0.013601
clu_16002	chr5	172507787	172513504	CREBRF	6.41208	0.000342171	0.0136475
clu_2800	chr11	36467990	36483892	PRR5L	7.97306	0.000344623	0.0137086
clu_15472	chr5	70307201	70308175	NAIP	7.95895	0.000349521	0.0138665
clu_14753	chr6	70410694	70411335	LMBRD1	6.3886	0.000350869	0.013883
clu_21143	chr1	104094414	104097656	RNPC3	6.38271	0.000353085	0.0139338
clu_8643	chr14	24572099	24573051	PCK2	7.93157	0.000359222	0.0141386
clu_239	chrX	48380295	48382311	EBP	7.92497	0.000361599	0.0141574
clu_700	chrX	153928334	153940715	GAB3	6.36128	0.000361272	0.0141574
clu_16103	chr5	177657100	177659493	PHYKPL	7.90431	0.000369148	0.0144151
clu_23499	chr8	24209565	24211897	ADAM28	6.32418	0.000375896	0.0146403
clu_16163	chr5	180683860	180687002	TRIM52	6.32142	0.000377005	0.0146453
clu_59	chrX	1718325	1719552	AKAP17A	7.87778	0.000379072	0.0146873
clu_14189	chr6	26411809	26414527	BTN3A1	7.86655	0.000383354	0.0148147
clu_8250	chr15	75188666	75189853	MPI	7.85386	0.000388252	0.0149267
clu_23907	chr8	124525622	124526480	FBXO32	6.29506	0.000387793	0.0149267
clu_15771	chr5	137492956	137495758	BRD8	7.84329	0.000392375	0.0150464
clu_2722	chr11	13424825	13427206	BTBD10	6.28127	0.000393556	0.015053
clu_15705	chr5	130729184	130733902	CDC42SE2	7.83603	0.000395233	0.0150785
clu_10032	chr19	18502935	18508263	LRRC25	7.83284	0.000396498	0.0150882
clu_22775	chr9	99681108	99711837	HIATL2	10.2476	0.000398627	0.0151306
clu_20535	chr1	31418330	31422980	PUM1	6.2585	0.000403267	0.0152679
clu_848	chr13	41947916	41948878	NAA16	6.25576	0.000404452	0.015274
clu_5240	chr17	15880406	15881358	ZSWIM7	7.7902	0.000413772	0.0155864
clu_19037	chr2	95767468	95772168	MRPS5	7.77427	0.000420416	0.0157968
clu_9399	chr19	1274439	1277182	CIRBP,C19orf24	6.21421	0.000422848	0.0158483
clu_8061	chr15	57593122	57599740	LINC00926	6.2045	0.000427269	0.0159739
clu_15793	chr5	138856039	138857855	TMEM173	7.73252	0.000438337	0.0163467
clu_19116	chr2	99771514	99778420	LIPT1,MRPL30	8.97891	0.000448747	0.0166932
clu_8745	chr14	35557216	35565764	PPP2R3C	7.68184	0.000461126	0.017111
clu_14194	chr6	26402640	26405770	BTN3A1	6.12307	0.000466223	0.0172572
clu_5263	chr17	16342728	16343499	C17orf76-AS1	7.666	0.000468489	0.0172981
clu_18127	chr3	156868170	156869966	CCNL1	6.11573	0.000469903	0.0173075
clu_1419	chr12	27070666	27075549	ASUN	7.65337	0.000474444	0.0174317
clu_15492	chr5	74021951	74028847	GFM2	7.64016	0.000480753	0.0176201
clu_8098	chr15	62210456	62211488	VPS13C	6.08736	0.000484414	0.0177108
clu_19	chrY	21749393	21751407	TXLNG2P	8.87693	0.000494369	0.0180306
clu_20830	chr1	46889692	46897807		7.60212	0.000499391	0.0181152
clu_18811	chr2	64800202	64812556	AFTPH	7.6014	0.00049975	0.0181152
clu_18208	chr3	183519316	183521775	YEATS2	7.60024	0.000500331	0.0181152
clu_15188	chr6	167525502	167549526	RP11-517H2.6,CCR6	7.57653	0.000512335	0.0185048
clu_1129	chr13	115047602	115051994	UPF3A	8.83645	0.00051373	0.0185098
clu_9019	chr14	74387808	74390098	RP5-1021I20.4,ZNF410	7.57143	0.000514954	0.0185098
clu_8184	chr15	70358554	70366872	TLE3	6.01694	0.000522422	0.0187331
clu_12889	chr7	1609915	1614351	PSMG3-AS1	7.55219	0.000524959	0.0187789
clu_10183	chr19	35309670	35351438	CTC-523E23.11	8.78732	0.000538244	0.0192081
clu_6738	chr16	3454648	3458321	ZNF174,NAA60	5.98211	0.000542319	0.0192207
clu_15538	chr5	80597489	80604380	ZCCHC9	7.52376	0.000540096	0.0192207
clu_23840	chr8	101272225	101276899	RNF19A	7.51939	0.000542463	0.0192207
clu_832	chr13	39613848	39618227	NHLRC3	5.95945	0.000555676	0.0196422
clu_16444	chr4	40434879	40439788	RBM47	7.48067	0.000563879	0.0198851
clu_23966	chr8	134511432	134558017	ST3GAL1	5.93949	0.000567707	0.0199729
clu_20201	chr1	11175525	11181303	MTOR	7.46016	0.000575566	0.0202017
clu_18192	chr3	180703784	180705811	DNAJC19	7.45756	0.000577062	0.0202067
clu_18964	chr2	85570921	85571362	RETSAT	7.4475	0.000582898	0.0203156
clu_13894	chr7	149174846	149189950	ZNF746	5.91603	0.000582198	0.0203156
clu_16951	chr4	184366787	184367241	CDKN2AIP	5.9019	0.000591099	0.0205534
clu_21563	chr1	155032819	155034721	ADAM15	8.67714	0.000597534	0.0207289
clu_13328	chr7	73152065	73152658	ABHD11	7.39722	0.000612954	0.0212145
clu_8428	chr15	91433714	91434784	FES	7.37445	0.000627072	0.0216528
clu_4871	chr10	135202572	135204816	PAOX,RP11-108K14.8	5.84399	0.000629053	0.0216711
clu_3417	chr11	68343511	68355446	PPP6R3	8.60649	0.000638921	0.0219603
clu_7213	chr16	50059251	50060307	CNEP1R1	7.35278	0.000640806	0.0219745
clu_5476	chr17	30696764	30700418	ZNF207	7.34558	0.000645436	0.0220484
clu_15262	chr5	6743953	6746327	PAPD7	5.81938	0.000645917	0.0220484
clu_3274	chr11	65767877	65769511	EIF1AD	10.7444	0.000654659	0.022245
clu_22356	chr1	247004300	247012917	AHCTF1	7.33284	0.000653714	0.022245
clu_16967	chr4	185550655	185552919	CASP3	5.79905	0.00066019	0.022382
clu_21123	chr1	100609699	100613649	TRMT13	5.78816	0.00066797	0.0225944
clu_3712	chr11	107944224	107948903	CUL5	5.74545	0.000699379	0.0235503
clu_21195	chr1	110590491	110592965	STRIP1	7.26486	0.000699697	0.0235503
clu_23587	chr8	38852924	38853938	TM2D2	8.50866	0.000700968	0.0235503
clu_6260	chr17	73910379	73910911	FBF1,RP11-552F3.12	5.73672	0.000705982	0.0236655
clu_17549	chr3	50403762	50405227	XXcos-LUCA11.4,XXcos-LUCA11.5	7.23621	0.000720034	0.0240824
clu_6817	chr16	8953192	8962823	CARHSP1	8.4562	0.000736674	0.0243285
clu_5230	chr17	12032604	12043156	MAP2K4	5.69655	0.000737177	0.0243285
clu_10270	chr19	37292835	37318552	CTD-2162K18.5	7.21488	0.000735557	0.0243285
clu_18864	chr2	70443631	70444018	TIA1	5.69824	0.000735834	0.0243285
clu_13065	chr7	30405911	30428628	ZNRF2	7.22098	0.000731089	0.0243285
clu_13600	chr7	100479862	100481691	SRRT	7.21419	0.000736069	0.0243285
clu_4279	chr10	69651312	69666547	SIRT1	7.18861	0.000755142	0.0248663
clu_11716	chr22	39348855	39353609	APOBEC3A	5.6672	0.000760841	0.0249988
clu_956	chr13	52744191	52745293	RP11-248G5.8,MRPS31P5	5.66103	0.000765917	0.0251103
clu_23389	chr8	11710988	11725510	CTSB	7.16556	0.000772748	0.0252787
clu_6144	chr17	72600280	72602560		5.64842	0.000776394	0.0252908
clu_20744	chr1	43408992	43424305	SLC2A1	5.64828	0.00077651	0.0252908
clu_10623	chr19	48744320	48753008	CARD8	7.15624	0.000779985	0.0253487
clu_13442	chr7	91735077	91739436	AKAP9	7.14933	0.000785392	0.0254689
clu_185	chrX	41413168	41419032	CASK	9.48992	0.000793148	0.0256646
clu_1043	chr13	103288742	103289432	TPP2	7.13149	0.00079953	0.0258151
clu_17701	chr3	58477896	58484440	KCTD6	5.61772	0.000802504	0.0258552
clu_5347	chr17	25621461	25631806	WSB1	7.12069	0.000808209	0.0259574
clu_12758	chr21	45479095	45494205	TRAPPC10	7.11952	0.000809158	0.0259574
clu_3876	chr11	121323325	121340716	SORL1	5.60523	0.00081338	0.0260369
clu_15647	chr5	110820230	110830228	CAMK4	5.5991	0.000818766	0.0261532
clu_2788	chr11	34112225	34118026	CAPRIN1	5.59181	0.000825228	0.0263033
clu_8013	chr15	50593099	50593454	GABPB1	5.58126	0.000834664	0.0265114
clu_18263	chr3	186269068	186272043	TBCCD1	7.0877	0.000835313	0.0265114
clu_4443	chr10	89086429	89096543	NUTM2A-AS1	8.3031	0.00085154	0.0266298
clu_4843	chr10	134179054	134188570	LRRC27	9.41289	0.000850367	0.0266298
clu_2154	chr12	112204900	112219722	ALDH2,RP11-162P23.2	7.0785	0.000843034	0.0266298
clu_20801	chr1	45811230	45812365	TESK2	7.07842	0.000843106	0.0266298
clu_21600	chr1	155238150	155239279	CLK2	8.30715	0.000848276	0.0266298
clu_16203	chr4	956401	956927	DGKQ	5.57002	0.000844838	0.0266298
clu_23928	chr8	126873040	126885141		7.0726	0.000848027	0.0266298
clu_8023	chr15	51017520	51018518	SPPL2A	7.06401	0.000855339	0.0266369
clu_13629	chr7	102105607	102106264	LRWD1	5.55974	0.000854255	0.0266369
clu_8274	chr15	75801368	75809600	PTPN9	5.54488	0.000868054	0.0269766
clu_3640	chr11	92901337	92913963	SLC36A4	7.04232	0.000874094	0.0269956
clu_18036	chr3	134270854	134293635	CEP63	5.53858	0.000873975	0.0269956
clu_14077	chr6	8417228	8420954	SLC35B3	7.04587	0.000870996	0.0269956
clu_3852	chr11	118955776	118959345	HMBS	7.02132	0.000892644	0.0273983
clu_15076	chr6	144898424	144999542	UTRN	5.51914	0.000892499	0.0273983
clu_13225	chr7	50459531	50467616	IKZF1	5.52121	0.000890504	0.0273983
clu_17281	chr3	39425284	39430986	SLC25A38	5.50484	0.000906375	0.0277626
clu_425	chrX	78200992	78216005	P2RY10	10.3596	0.000915222	0.0279762
clu_5271	chr17	16981390	17030016	MPRIP	5.48581	0.000925183	0.0282056
clu_19071	chr2	97483239	97493468	CNNM3	6.98409	0.000926509	0.0282056
clu_18079	chr3	142168444	142171970	ATR	6.9801	0.00093021	0.0282606
clu_343	chrX	55172744	55185562	FAM104B	6.96855	0.000941017	0.0285308
clu_253	chrX	48645053	48650251	GATA1	6.96259	0.000946642	0.0286431
clu_2311	chr12	123005975	123011395	RSRC2	5.45604	0.000955392	0.028825
clu_273	chrX	48792291	48801451	OTUD5	5.45495	0.000956517	0.028825
clu_5190	chr17	8044658	8045967	PER1	6.93929	0.000968956	0.029141
clu_2614	chr11	5685403	5686886	TRIM5	5.43708	0.000975152	0.0292683
clu_1945	chr12	80175642	80182428	PPP1R12A	5.42344	0.000989628	0.0296431
clu_12629	chr21	33873796	33876236	EVA1C	6.91552	0.00099227	0.0296627
clu_10411	chr19	41857107	41884186	CTC-435M10.3,TMEM91	5.41527	0.00099839	0.029786
clu_17007	chr3	5022093	5024521	BHLHE40	5.40261	0.00101214	0.0301359
clu_22337	chr1	244212295	244217090	ZBTB18	5.39569	0.00101973	0.0303015
clu_5088	chr17	7041117	7048255		5.39034	0.00102565	0.0303586
clu_12809	chr21	46685550	46687505	POFUT2	6.88037	0.00102776	0.0303586
clu_14945	chr6	116752356	116756750	DSE	6.88086	0.00102726	0.0303586
clu_18974	chr2	85786198	85788509	GGCX	6.84539	0.00106435	0.0313772
clu_3661	chr11	94230117	94231237	ANKRD49	5.34448	0.00107776	0.03171
clu_16677	chr4	102268992	102269481	AP001816.1	5.33557	0.0010882	0.031954
clu_22302	chr1	235341228	235344900	ARID4B	6.81286	0.00109954	0.0322238
clu_15567	chr5	88047860	88057002	MEF2C	5.32308	0.001103	0.0322616
clu_1381	chr12	15747991	15749024	PTPRO	5.31835	0.00110865	0.0323214
clu_14982	chr6	127601485	127607761	RNF146	8.02324	0.00110938	0.0323214
clu_20713	chr1	41232375	41235028	NFYC	6.80019	0.00111356	0.0323611
clu_23504	chr8	25297180	25298093	KCTD9	5.31301	0.00111508	0.0323611
clu_8714	chr14	31066732	31067689	G2E3	5.2948	0.00113726	0.032818
clu_9564	chr19	5786553	5787072	DUS3L	7.99679	0.00113742	0.032818
clu_14190	chr6	26458370	26459709	BTN2A1	5.29581	0.00113601	0.032818
clu_1919	chr12	72004537	72005566	ZFC3H1	5.26681	0.00117223	0.033757
clu_5441	chr17	29131126	29151541	CRLF3	5.26473	0.00117486	0.0337677
clu_12474	chr20	56179825	56185205	ZBP1	7.93628	0.00120429	0.0344806
clu_15028	chr6	136579663	136582168	BCLAF1	6.72275	0.00120322	0.0344806
clu_16707	chr4	107173164	107181594	TBCK	6.71556	0.0012119	0.0346321
clu_3268	chr11	65685686	65686381	C11orf68	5.22303	0.00122911	0.0350568
clu_12818	chr21	46925345	46925752	COL18A1	5.21932	0.00123406	0.0351306
clu_14845	chr6	96969826	96971022	UFL1	5.21656	0.00123775	0.0351686
clu_17992	chr3	129551669	129599152	TMCC1	10.0086	0.00124043	0.0351779
clu_8812	chr14	50582897	50584320	VCPKMT	5.20986	0.00124677	0.0352904
clu_10720	chr19	50381829	50383536	TBC1D17	5.20529	0.00125295	0.0353982
clu_12250	chr20	33859948	33865849	MMP24-AS1,EDEM2	6.65437	0.00128837	0.0363302
clu_22985	chr9	128094908	128099297	GAPVD1	5.16777	0.00130493	0.0367276
clu_15416	chr5	60063730	60067776	ELOVL7	5.16175	0.00131347	0.0368984
clu_21889	chr1	171557644	171560726	PRRC2C	6.62845	0.00132221	0.0370742
clu_18487	chr2	25195101	25201929	DNAJC27-AS1	5.14524	0.00133719	0.0374237
clu_2305	chr12	122967242	122973933	ZCCHC8	6.61238	0.00134363	0.0375335
clu_16787	chr4	125600060	125631155	ANKRD50	5.1374	0.00134859	0.0376018
clu_22376	chr1	249151635	249152027	ZNF692	5.13348	0.00135434	0.0376916
clu_21864	chr1	169346217	169347568	BLZF1	6.59292	0.00137003	0.0380572
clu_11421	chr22	22323147	22326249	TOP3B	7.78817	0.00138485	0.0383974
clu_4261	chr10	52067908	52071022	SGMS1	5.11099	0.00138776	0.0384068
clu_22235	chr1	228270466	228284779	ARF1	5.10701	0.00139376	0.0385015
clu_7081	chr16	30005129	30006424	HIRIP3	6.56235	0.00141257	0.0389487
clu_16789	chr4	128841991	128842679	MFSD8	6.55935	0.0014168	0.0389934
clu_1916	chr12	70713144	70729218	CNOT2	7.75628	0.00142712	0.0392049
clu_11673	chr22	38229757	38234507	ANKRD54	6.5455	0.00143656	0.0393195
clu_15450	chr5	65459750	65460611	SREK1	5.08008	0.00143508	0.0393195
clu_6912	chr16	18908278	18937272	SMG1	5.07304	0.00144609	0.0394532
clu_9940	chr19	16265301	16268020	HSH2D	6.53611	0.00145011	0.0394532
clu_17859	chr3	118949091	118955700	B4GALT4	6.5348	0.00145202	0.0394532
clu_16814	chr4	139983211	139993020	ELF2	7.74002	0.00144916	0.0394532
clu_22874	chr9	115913360	115920007	SLC31A2	5.06164	0.00146408	0.0397086
clu_3250	chr11	65480529	65481064	KAT5	6.52193	0.00147082	0.039819
clu_13766	chr7	129710649	129756285	KLHDC10	5.05337	0.00147728	0.0399213
clu_2066	chr12	105623001	105629737	APPL2	5.05095	0.00148116	0.0399538
clu_19886	chr2	238678635	238681509	LRRFIP1	6.51202	0.00148547	0.0399977
clu_7080	chr16	30001126	30002105	TAOK2	6.49902	0.00150492	0.0403222
clu_5641	chr17	40469242	40474303	STAT3	6.49675	0.00150833	0.0403222
clu_18883	chr2	71607695	71623271	ZNF638	7.69926	0.0015059	0.0403222
clu_177	chrX	40508924	40513616	MED14	5.03545	0.0015063	0.0403222
clu_19795	chr2	228389631	228395807	AGFG1	5.02011	0.00153158	0.0408706
clu_11882	chr22	50316965	50319065	CRELD2	5.0132	0.00154313	0.0410318
clu_15903	chr5	149433987	149435589	CSF1R	5.01381	0.00154211	0.0410318
clu_23572	chr8	38137199	38139018	WHSC1L1	5.00567	0.00155579	0.041295
clu_1835	chr12	57989814	57992848	PIP4K2C	6.45998	0.00156483	0.0413143
clu_6524	chr17	80900538	80901698	B3GNTL1	6.46157	0.00156235	0.0413143
clu_14475	chr6	33269548	33272074	TAPBP	5.00328	0.00155983	0.0413143
clu_7254	chr16	53352252	53355438	CHD9	4.99406	0.00157553	0.0415232
clu_5881	chr17	47441711	47450375	RP11-81K2.1,RP11-1079K10.3	4.99042	0.00158177	0.0415327
clu_22023	chr1	201926702	201932744	TIMM17A	4.98899	0.00158424	0.0415327
clu_13859	chr7	142985622	142988633	CASP2	4.9922	0.00157872	0.0415327
clu_11187	chr18	47812298	47812909	CXXC1	4.98617	0.0015891	0.041587
clu_11124	chr18	32917734	32919793	ZNF24	4.98181	0.00159664	0.0417112
clu_10726	chr19	50413141	50432674	IL4I1,NUP62,CTC-326K19.6	7.62804	0.00161039	0.0417596
clu_21011	chr1	78324741	78326909	FAM73A	6.42904	0.001614	0.0417596
clu_12236	chr20	33591419	33592261	TRPC4AP	4.97264	0.00161262	0.0417596
clu_18666	chr2	43411709	43444284		6.4334	0.00160697	0.0417596
clu_16815	chr4	139993157	139994608	ELF2	4.97372	0.00161073	0.0417596
clu_14821	chr6	88304125	88311502	ORC3	8.70041	0.00161529	0.0417596
clu_14649	chr6	43014145	43014618	CUL7	6.41782	0.00163221	0.0421239
clu_12163	chr20	29632721	29652124	FRG1B	4.95723	0.00163985	0.0422482
clu_808	chr13	36886614	36900712	SPG20	6.37861	0.00169749	0.0436575
clu_7298	chr16	57095613	57099124	NLRC5	4.92071	0.00170626	0.0436575
clu_21827	chr1	161719935	161721458	DUSP12	4.92128	0.00170519	0.0436575
clu_19885	chr2	238668848	238678586	LRRFIP1	4.92238	0.00170316	0.0436575
clu_5335	chr17	19843162	19845139	AKAP10	6.36209	0.00172576	0.0438361
clu_18425	chr2	12858703	12880452	TRIB2	6.36603	0.00171896	0.0438361
clu_17084	chr3	11832055	11850991	TAMM41	4.9131	0.00172043	0.0438361
clu_14653	chr6	43022224	43025803	MRPL2	7.5532	0.00172794	0.0438361
clu_14760	chr6	71566733	71569903	SMAP1	4.91088	0.00172459	0.0438361
clu_14154	chr6	24418806	24423812	MRS2	6.35256	0.00174227	0.0441248
clu_21795	chr1	161146298	161147213	B4GALT3	4.89115	0.001762	0.0445488
clu_21103	chr1	94946162	94948726	ABCD3	4.88546	0.00177294	0.044695
clu_13022	chr7	23561459	23571408	TRA2A	6.33464	0.00177378	0.044695
clu_20395	chr1	24790610	24795476	NIPAL3	4.87638	0.00179055	0.0450414
clu_22367	chr1	248031365	248058859	TRIM58,OR2W3	7.51218	0.00179595	0.0451014
clu_21479	chr1	153599009	153603487	S100A13,RP1-178F15.5	7.50884	0.0018016	0.0451672
clu_20254	chr1	16270210	16270795	ZBTB17	4.86864	0.00180567	0.0451934
clu_2169	chr12	112467457	112471037	NAA25	4.8653	0.00181226	0.0452821
clu_14804	chr6	86282089	86283976	SNX14	4.8621	0.00181858	0.0453642
clu_20622	chr1	36554716	36557219	ADPRHL2	4.85945	0.00182383	0.0454192
clu_21755	chr1	160538388	160540729	RP11-528G1.2	4.85753	0.00182765	0.0454384
clu_21138	chr1	101702547	101707584	S1PR1	6.30212	0.00183242	0.0454813
clu_4468	chr10	92663033	92668040	RPP30	4.85061	0.00184146	0.0456298
clu_9683	chr19	9529307	9529893	ZNF266	7.48063	0.00185006	0.0457668
clu_10528	chr19	45860957	45864782	ERCC2	4.84049	0.00186184	0.045982
clu_9445	chr19	2073423	2085174	MOB3A	4.83416	0.00187472	0.0462234
clu_21363	chr1	149576700	149676746	RP11-353N4.6,RP11-353N4.4	8.51974	0.0018991	0.0466527
clu_16564	chr4	79518568	79522664	ANXA3	4.82113	0.00190151	0.0466527
clu_15863	chr5	142416826	142421381	ARHGAP26	4.82221	0.00189928	0.0466527
clu_21213	chr1	111737348	111738538	DENND2D	4.81079	0.00192305	0.0471036
clu_11267	chr18	72923198	72997403	TSHZ1	4.80536	0.00193445	0.0471505
clu_18677	chr2	44121768	44126358	LRPPRC	4.8065	0.00193205	0.0471505
clu_22620	chr9	74975700	74979612	ZFAND5	6.24893	0.00193252	0.0471505
clu_21824	chr1	161643863	161647118	FCGR2B	6.24302	0.00194398	0.0473056
clu_18289	chr3	193372816	193374869	OPA1	4.79319	0.00196027	0.0476243
clu_4661	chr10	104861083	104865463	NT5C2	6.22587	0.0019776	0.0479673
clu_1197	chr12	6560950	6562233	TAPBPL	4.78196	0.00198439	0.0480538
clu_20880	chr1	52530610	52551784	BTF3L4	6.21968	0.00198988	0.0481087
clu_10072	chr19	19256831	19257364	MEF2BNB-MEF2B,MEF2B	6.21788	0.00199347	0.0481175
clu_20471	chr1	27657295	27658561	TMEM222	6.21421	0.0020008	0.0482164
clu_12132	chr20	21224926	21227117	PLK1S1	4.77117	0.00200786	0.0483084
clu_4011	chr10	6622889	6625638	PRKCQ-AS1	6.20769	0.00201388	0.0483752
clu_525	chrX	123224614	123227868	STAG2	6.20514	0.00201903	0.0484211
clu_1199	chr12	6570104	6571200	TAPBPL	4.76452	0.00202245	0.0484252
clu_5655	chr17	40719673	40720855	MLX	6.18995	0.00204993	0.0489444
clu_16316	chr4	8217984	8219998	SH3TC1	6.18958	0.0020507	0.0489444
clu_5483	chr17	33466333	33466868	NLE1	4.74406	0.00206807	0.0492788
clu_5993	chr17	58035805	58040188	RNFT1,TBC1D3P1-DHX40P1	7.36048	0.00207132	0.0492788
clu_20799	chr1	45798996	45800063	MUTYH	6.16298	0.00210598	0.0500236
clu_17087	chr3	11871338	11880696	TAMM41	6.15489	0.00212308	0.0503497
clu_3793	chr11	117281610	117282511	CEP164	4.71622	0.00213181	0.0504765
clu_3211	chr11	65304221	65304508	SCYL1	4.71103	0.00214391	0.0505475
clu_20437	chr1	26610973	26611955	UBXN11	4.71057	0.00214497	0.0505475
clu_11838	chr22	45530678	45559548	CTA-217C2.1	4.71169	0.00214235	0.0505475
clu_9991	chr19	17690418	17691508	COLGALT1	6.1426	0.00214932	0.0505701
clu_22952	chr9	125047566	125054028	MRRF	7.3183	0.00215507	0.0506254
clu_13246	chr7	64442494	64466919	ZNF117,ERV3-1	7.31239	0.00216707	0.0508273
clu_8780	chr14	45565431	45566090	PRPF39	7.29855	0.00219543	0.0514117
clu_9272	chr14	105181193	105185132	INF2	6.10145	0.00223963	0.052301
clu_5361	chr17	26206516	26207300	LYRM9,RP1-66C13.4	4.67067	0.00224042	0.052301
clu_987	chr13	77567086	77589544	FBXL3	4.66762	0.00224788	0.0523931
clu_7737	chr16	90044210	90046650	AFG3L1P	4.65907	0.00226895	0.0528019
clu_889	chr13	46942384	46942868	KIAA0226L	4.64973	0.00229221	0.0532601
clu_553	chrX	133905384	133915851	FAM122B	4.64637	0.00230064	0.0533728
clu_18722	chr2	54094017	54101476	PSME4	4.63851	0.00232048	0.0537493
clu_10757	chr19	51738918	51742773	CD33	6.05221	0.00235267	0.0544104
clu_20394	chr1	24484381	24485964	IFNLR1	6.04858	0.00236121	0.0545236
clu_1200	chr12	6571409	6576220	TAPBPL	6.04549	0.00236851	0.0546075
clu_21223	chr1	112270426	112281808	FAM212B	4.61626	0.00237754	0.0547311
clu_2639	chr11	6524156	6530110	TIMM10B,DNHD1	4.61439	0.00238241	0.0547588
clu_21643	chr1	156164038	156169626	SLC25A44	4.60956	0.00239501	0.0548715
clu_18328	chr3	196443792	196449286	PIGX	4.60888	0.00239678	0.0548715
clu_15944	chr5	154320825	154335931	MRPL22	6.03297	0.00239835	0.0548715
clu_22717	chr9	94843245	94871022	SPTLC1	4.60416	0.00240917	0.0550346
clu_8777	chr14	45403761	45414233	KLHL28	4.59698	0.00242814	0.0553831
clu_21402	chr1	150667326	150669468	GOLPH3L	4.59122	0.00244349	0.0555633
clu_18982	chr2	85872206	85875884	USP39	4.59173	0.00244212	0.0555633
clu_15804	chr5	139865317	139866591	ANKHD1	4.58592	0.00245767	0.0558006
clu_912	chr13	49833659	49841626	CDADC1	6.00678	0.00246201	0.0558143
clu_23117	chr9	132642568	132642746	USP20	4.58042	0.0024725	0.0559669
clu_2783	chr11	33369559	33370693	HIPK3	7.14572	0.00253415	0.0571889
clu_1479	chr12	42555567	42631401	YAF2	5.97849	0.00253265	0.0571889
clu_2883	chr11	47304167	47305729	MADD	4.54987	0.00255645	0.057605
clu_2091	chr12	109526317	109530312	ALKBH2	5.96566	0.00256536	0.0577187
clu_10506	chr19	45161178	45164559	PVR	7.12935	0.00257336	0.0578116
clu_1857	chr12	62609135	62652544	FAM19A2	5.95531	0.00259203	0.0581433
clu_22522	chr9	35108734	35116259	FAM214B	5.94997	0.00260592	0.0583672
clu_3736	chr11	111956186	111957364	TIMM8B	4.51766	0.00264812	0.0592235
clu_1328	chr12	10165482	10167130	CLEC12B	5.93074	0.00265651	0.0593222
clu_9945	chr19	16466662	16495940	EPS15L1	8.13447	0.00267872	0.0597286
clu_19119	chr2	99788109	99790378	MITD1	5.91509	0.00269841	0.0600778
clu_11802	chr22	42487604	42520052	NDUFA6-AS1	4.49907	0.00270254	0.0600802
clu_11509	chr22	29179633	29217960	CCDC117,CTA-292E10.6	7.07456	0.00270905	0.0601166
clu_17114	chr3	14457961	14485132	SLC6A6	4.4958	0.00271224	0.0601166
clu_2053	chr12	104490211	104492121	HCFC2	5.9015	0.00273533	0.0603323
clu_8047	chr15	55631516	55632964	PIGB	4.48996	0.00272962	0.0603323
clu_6679	chr16	2262848	2263582	PGP	4.48711	0.00273815	0.0603323
clu_5144	chr17	7485478	7487236	AC113189.5	9.08617	0.00273799	0.0603323
clu_17636	chr3	52848087	52850900	ITIH4	5.89725	0.00274699	0.0604378
clu_6052	chr17	62481985	62486913	POLG2	5.89237	0.00276042	0.0606438
clu_5334	chr17	19823431	19839599	AKAP10	5.88982	0.00276747	0.0607094
clu_19558	chr2	191824793	191835224	STAT1	5.88276	0.00278708	0.0610497
clu_9152	chr14	92491764	92499536	TRIP11	4.46482	0.00280581	0.0613699
clu_4456	chr10	90670768	90674291	STAMBPL1	5.87184	0.00281768	0.0615392
clu_23096	chr9	131870356	131872762	CRAT	7.02826	0.00282921	0.0617008
clu_2058	chr12	104851292	104995684	CHST11	4.44811	0.00285763	0.0622295
clu_21910	chr1	173825879	173826656	DARS2	4.44172	0.00287768	0.0625749
clu_14125	chr6	16658132	16761529	ATXN1	8.05069	0.00288609	0.0626664
clu_15079	chr6	145142154	145148747	UTRN	5.83978	0.00290949	0.0630827
clu_18277	chr3	188426181	188477901	LPP	4.42955	0.00291632	0.063139
clu_2446	chr12	133660147	133682096	ZNF140	5.83165	0.00293322	0.0632295
clu_21946	chr1	180244530	180250441	ACBD6	4.4249	0.0029312	0.0632295
clu_210	chrX	47085426	47085982	CDK16	4.4267	0.00292545	0.0632295
clu_4601	chr10	103347214	103354415	DPCD	4.41594	0.00296012	0.0637174
clu_3637	chr11	89939440	89943704	CHORDC1	5.82093	0.00296486	0.0637273
clu_18168	chr3	170946010	171087409	TNIK	4.41104	0.00297607	0.0637846
clu_16505	chr4	68357969	68358587	CENPC	5.81783	0.00297406	0.0637846
clu_3502	chr11	72528900	72532713	ATG16L2	5.80972	0.00299826	0.0641679
clu_20803	chr1	45807015	45807621	TOE1	5.80743	0.00300513	0.0642228
clu_4028	chr10	11299835	11312629	CELF2	5.79926	0.00302981	0.0645652
clu_11697	chr22	38884120	38888061	DDX17	5.8002	0.00302694	0.0645652
clu_19064	chr2	97271248	97274245	KANSL3	5.78936	0.00305995	0.0651146
clu_23505	chr8	25303766	25315715	KCTD9	5.7815	0.0030841	0.065535
clu_12	chrY	15418130	15435435	UTY	4.37096	0.00310977	0.0659863
clu_2072	chr12	106717424	106729417	TCP11L2	4.35377	0.00316895	0.0671467
clu_20838	chr1	47024472	47027150	MKNK1	5.7488	0.00318661	0.0674095
clu_12117	chr20	18449705	18453486	POLR3F	5.74761	0.0031904	0.0674095
clu_16641	chr4	89653349	89660181	FAM13A	5.74511	0.00319837	0.0674824
clu_8299	chr15	78447617	78449890	IDH3A	4.34205	0.00320999	0.067632
clu_486	chrX	110928331	110951255	ALG13	5.73216	0.00324006	0.0681691
clu_4059	chr10	14882156	14890608	HSPA14	6.8712	0.0032776	0.0685722
clu_5694	chr17	41597635	41598737	DHX8	4.32312	0.00327737	0.0685722
clu_20792	chr1	45475355	45475873	HECTD3	5.72311	0.00326953	0.0685722
clu_14086	chr6	11213960	11306225	NEDD9	5.72136	0.00327526	0.0685722
clu_12571	chr20	62562375	62562818	DNAJC5	5.70478	0.00333001	0.0695711
clu_23922	chr8	125603476	125711767	MTSS1	4.30345	0.00334894	0.0698686
clu_5292	chr17	17720771	17721010	SREBF1	5.69061	0.00337752	0.0703666
clu_19653	chr2	204735656	204737431	CTLA4	5.67126	0.00344352	0.0716415
clu_18327	chr3	196417250	196420513		4.27311	0.00346242	0.0719345
clu_10187	chr19	35502458	35504445	GRAMD1A	5.66352	0.00347029	0.0719977
clu_10787	chr19	52909896	52918377	ZNF528	7.83596	0.00349253	0.0723585
clu_19768	chr2	220368935	220370322	GMPPA	4.26332	0.00349986	0.0724097
clu_12642	chr21	34625135	34640699	IFNAR2,AP000295.9,IL10RB	6.75997	0.00363708	0.0750405
clu_14993	chr6	130463958	130465579	RP11-73O6.3	6.76049	0.00363531	0.0750405
clu_10049	chr19	18699887	18701664	C19orf60	5.61319	0.0036494	0.0750592
clu_11649	chr22	37697060	37705253	CYTH4	4.22434	0.00365308	0.0750592
clu_18227	chr3	183963403	183966570	ALG3	5.61391	0.00364679	0.0750592
clu_7917	chr15	42694333	42694992	RP11-164J13.1,CAPN3	4.22204	0.00366233	0.0751458
clu_4244	chr10	50016003	50018575	WDFY4	4.22052	0.00366847	0.0751683
clu_7195	chr16	46836982	46858298	C16orf87	5.60122	0.00369337	0.075368
clu_18828	chr2	68274451	68290090	C1D	6.74386	0.00369228	0.075368
clu_22633	chr9	79074221	79115832	GCNT1	5.602	0.00369049	0.075368
clu_14178	chr6	26093188	26093347	HFE	4.19943	0.00375455	0.0765118
clu_3904	chr11	124746356	124747163	ROBO3	6.72044	0.00377399	0.076803
clu_3888	chr11	123597699	123598841	ZNF202	5.57194	0.00380311	0.0771249
clu_8345	chr15	83423536	83425656	RP11-752G15.6	5.57222	0.00380203	0.0771249
clu_10627	chr19	48978206	48981326	CYTH2	4.18723	0.00380532	0.0771249
clu_23046	chr9	130886829	130887523	PTGES2	5.56696	0.00382209	0.0773597
clu_4725	chr10	114917828	114925314	TCF7L2	8.69024	0.00383198	0.0774547
clu_17536	chr3	50332284	50336644	HYAL3,NAT6	7.72526	0.0038525	0.0777642
clu_10550	chr19	46145003	46145176	EML2	4.17453	0.00385888	0.0777877
clu_266	chrX	48762169	48763669	SLC35A2	4.17276	0.00386639	0.0778339
clu_2097	chr12	109927809	109928850	UBE3B	4.16521	0.00389869	0.0782728
clu_11701	chr22	39066994	39069164	CBY1	5.54836	0.00389385	0.0782728
clu_22051	chr1	203149005	203150290	CHI3L1	4.15969	0.00392242	0.0786435
clu_6510	chr17	80622432	80656331	RAB40B	4.15546	0.00394076	0.0789052
clu_1389	chr12	21609029	21613959	PYROXD1	4.15035	0.003963	0.079244
clu_15431	chr5	64050189	64064332	SREK1IP1	5.52712	0.00397741	0.0794258
clu_9920	chr19	15479133	15480957	AKAP8	5.52043	0.00400412	0.0798522
clu_18307	chr3	195606046	195610028	TNK2	4.13813	0.00401668	0.0798907
clu_23104	chr9	132251578	132265602	LINC00963	6.65373	0.00401676	0.0798907
clu_22114	chr1	207818462	207850734	CR1L,CD46P1	5.51028	0.00404499	0.080345
clu_6134	chr17	71239142	71243380	C17orf80	4.12538	0.00407349	0.0804824
clu_18655	chr2	39997259	39998655	THUMPD2	4.12606	0.00407043	0.0804824
clu_17651	chr3	53195444	53212420	PRKCD	7.66581	0.00406058	0.0804824
clu_15569	chr5	88119744	88178772	MEF2C	5.50464	0.00406784	0.0804824
clu_3762	chr11	116627943	116631451	BUD13	6.63727	0.00407898	0.0804843
clu_9256	chr14	103946827	103969219	MARK3	4.12135	0.00409164	0.0806274
clu_12689	chr21	37732342	37732482	MORC3	4.11921	0.00410127	0.0807107
clu_8075	chr15	59193486	59209134	SLTM	5.48927	0.00413084	0.0810153
clu_6239	chr17	73700894	73702088	SAP30BP	4.11221	0.00413305	0.0810153
clu_22303	chr1	235359430	235383108	ARID4B	5.48978	0.00412875	0.0810153
clu_17445	chr3	48965246	48999045	ARIH2	6.62011	0.00414491	0.0811412
clu_13140	chr7	40127930	40132564	CDK13	4.10426	0.00416942	0.0815141
clu_20506	chr1	28819603	28823046	PHACTR4	4.09742	0.00420096	0.0819348
clu_23068	chr9	131371563	131373993	SPTAN1	5.47221	0.00420193	0.0819348
clu_3850	chr11	118949044	118949505	VPS11	4.0912	0.00422986	0.0822904
clu_16220	chr4	1309388	1332862	MAEA	6.59804	0.00423119	0.0822904
clu_19277	chr2	128758025	128767843	SAP130	4.08705	0.00424928	0.0825346
clu_2544	chr11	984753	985435	AP2A2	4.06844	0.0043374	0.0840429
clu_16846	chr4	146031596	146033391	ABCE1	4.06827	0.00433821	0.0840429
clu_999	chr13	79889125	79896484	RBM26	5.43471	0.00436249	0.0844037
clu_15397	chr5	55243417	55247292	IL6ST	4.06181	0.00436921	0.0844243
clu_4494	chr10	96117088	96117840	NOC3L	4.0555	0.00439975	0.0849043
clu_3542	chr11	74648113	74659973	XRRA1	5.42442	0.00440763	0.0849465
clu_12604	chr21	27269985	27284053	APP	5.42189	0.00441879	0.0849502
clu_16969	chr4	185559622	185570549	CASP3	5.42179	0.00441921	0.0849502
clu_8760	chr14	36781230	36783718	MBIP	4.04643	0.004444	0.0851434
clu_21669	chr1	156703312	156705517	RRNAD1	6.54338	0.00445269	0.0851434
clu_11399	chr22	21830449	21832079	PI4KAP2	4.04811	0.00443577	0.0851434
clu_19719	chr2	219515249	219520873	ZNF142	5.41311	0.00445775	0.0851434
clu_18106	chr3	149684051	149686145	ANKUB1,PFN2	4.0436	0.00445792	0.0851434
clu_23008	chr9	130476468	130476658	PTRH1	4.04246	0.00446351	0.0851434
clu_9189	chr14	95999398	96000930	SNHG10,GLRX5	4.04008	0.00447525	0.0851496
clu_12776	chr21	45749702	45749926	AP001062.8	4.04121	0.00446966	0.0851496
clu_5773	chr17	43481462	43481811	ARHGAP27	5.40362	0.00450025	0.0855161
clu_920	chr13	50095076	50096179	PHF11	4.02944	0.00452812	0.0859363
clu_3276	chr11	65784645	65786298	CATSPER1	4.02098	0.00457061	0.0864883
clu_11038	chr18	9221997	9254209	ANKRD12,RP11-21J18.1	4.01951	0.00457805	0.0864883
clu_21002	chr1	78050340	78097535	ZZZ3	5.38779	0.00457204	0.0864883
clu_11832	chr22	44581752	44584996	PARVG	4.01904	0.0045804	0.0864883
clu_17193	chr3	25775473	25792589	NGLY1	5.38379	0.00459038	0.0865673
clu_7653	chr16	88766140	88767670	RNF166	4.01113	0.00462058	0.0869365
clu_13424	chr7	86971000	86974621	TP53TG1	4.01093	0.00462161	0.0869365
clu_22045	chr1	202976702	202977771	TMEM183A	4.00714	0.00464101	0.0871913
clu_22689	chr9	90344650	90345923	CTSL	4.00368	0.00465879	0.0874152
clu_1939	chr12	76844759	76881290	OSBPL8	6.49297	0.00466712	0.0874616
clu_19343	chr2	149099905	149215772	MBD5	3.99755	0.00469039	0.0877873
clu_3759	chr11	114273637	114276431	RBM7	3.99612	0.00469783	0.0878165
clu_2507	chr11	613865	614476	IRF7	6.47527	0.00474478	0.0884723
clu_1859	chr12	62696701	62708571	USP15	5.35195	0.0047389	0.0884723
clu_7173	chr16	31374695	31382951	ITGAX	6.46808	0.00477673	0.0889569
clu_3952	chr11	130776616	130779913	SNX19	5.34041	0.00479388	0.0890664
clu_15358	chr5	43067736	43068072	ZNF131	3.97767	0.00479455	0.0890664
clu_19005	chr2	86669356	86676930	KDM3A	3.97614	0.00480266	0.0891061
clu_20567	chr1	32792678	32793137	HDAC1	3.9729	0.00481994	0.0893155
clu_23754	chr8	86089889	86114382	E2F5	3.96231	0.00487668	0.0902549
clu_12808	chr21	46642022	46645462	ADARB1	3.94268	0.00498367	0.0921207
clu_1101	chr13	114145588	114149817	TMCO3	3.93951	0.00500114	0.092215
clu_21090	chr1	93592856	93599260	MTF2	5.29891	0.00499702	0.092215
clu_21716	chr1	158914832	158979793	PYHIN1	5.29545	0.00501435	0.0923444
clu_19604	chr2	201752408	201753967	PPIL3	3.93237	0.00504081	0.0927174
clu_19250	chr2	122165291	122168442	CLASP1	5.28515	0.00506626	0.0930706
clu_11004	chr18	2601484	2606414	NDC80	3.91502	0.00513847	0.0942812
clu_19734	chr2	219618392	219618954	TTLL4	3.91326	0.00514851	0.0943493
clu_6951	chr16	22337599	22344965	POLR3E	5.26688	0.00515969	0.0944382
clu_5357	chr17	25944454	25965289	KSR1,AC015688.3,LGALS9	3.90693	0.00518472	0.0947635
clu_715	chrX	155130251	155169365	VAMP7	3.90598	0.00519017	0.0947635
clu_15539	chr5	80716352	80733249	SSBP2	3.90086	0.00521965	0.0951852
clu_21527	chr1	154246010	154247426	HAX1	3.89299	0.00526533	0.095901
clu_24041	chr8	144900704	144903767	PUF60	5.24501	0.00527376	0.0959373
clu_2381	chr12	129294018	129299320	SLC15A4	6.35748	0.00529539	0.0962136
clu_19615	chr2	202005162	202013726	CFLAR	5.23578	0.00532267	0.0965916
clu_19697	chr2	218954085	218954675	RUFY4	5.23234	0.00534099	0.0968063
clu_5742	chr17	43107547	43111555	DCAKD	5.22386	0.00538648	0.0975124
clu_972	chr13	73355141	73355743	DIS3	3.85917	0.00546629	0.0988371
clu_23432	chr8	21777299	21824368	XPO7	3.85688	0.00548017	0.0989681
clu_9312	chr14	106303493	106306703	IGHD	5.20199	0.00550562	0.0993075
clu_21120	chr1	100533751	100542721	HIAT1	5.19842	0.00552527	0.0995416
clu_4307	chr10	70958953	70960073	SUPV3L1	3.84667	0.00554251	0.0997318
clu_22312	chr1	235897959	235904722	LYST	3.84247	0.00556833	0.0999552
clu_23579	chr8	38285611	38285870	FGFR1	3.84274	0.00556667	0.0999552
clu_12099	chr20	13782329	13789488	NDUFAF5	5.18705	0.00558846	0.100196
clu_1762	chr12	56717966	56718078	PAN2	3.83548	0.00561169	0.100492
clu_9952	chr19	16758072	16770770	CTC-429P9.4,SMIM7	5.17967	0.00562986	0.100696
clu_13823	chr7	139756953	139757699	PARP12	3.83069	0.00564151	0.100784
clu_13075	chr7	30616326	30618847	AC005154.6	6.28539	0.00566302	0.101047
clu_12058	chr20	3845435	3854441	MAVS	5.16546	0.00571042	0.101771
clu_11823	chr22	43272339	43275054	PACSIN2	3.81656	0.00573064	0.101888
clu_18011	chr3	132297725	132298336	ACAD11	3.81683	0.0057289	0.101888
clu_4888	chr17	914103	915086	ABR	5.15443	0.00577375	0.102461
clu_9742	chr19	10655806	10659580	ATG4D	5.15376	0.00577765	0.102461
clu_13207	chr7	45023645	45025620	SNHG15	3.80828	0.00578348	0.102461
clu_10022	chr19	18239761	18241304	MAST3	3.80537	0.00580217	0.10267
clu_541	chrX	131197517	131202243	MST4	3.80083	0.00583144	0.103066
clu_17734	chr3	71247543	71348971	FOXP1	3.7934	0.00587971	0.103796
clu_13379	chr7	76091153	76109738	DTX2	5.11936	0.00597986	0.105439
clu_7853	chr15	40705286	40707600	IVD	5.11588	0.00600071	0.105656
clu_14269	chr6	30525227	30529611	PRR3	7.22038	0.00601339	0.105656
clu_14912	chr6	109772903	109773449	MICAL1	3.77361	0.00601025	0.105656
clu_7927	chr15	42839727	42840304	LRRC57	3.76546	0.00606487	0.106061
clu_20785	chr1	45190064	45190808	C1orf228	6.2131	0.00605705	0.106061
clu_20973	chr1	70694238	70697951	SRSF11	5.10801	0.0060481	0.106061
clu_401	chrX	71321092	71358291	NHSL2	7.21133	0.00606142	0.106061
clu_14383	chr6	31860687	31864040	EHMT2	5.09904	0.00610259	0.106595
clu_19368	chr2	157182719	157183230	NR4A2	3.74838	0.00618099	0.107838
clu_22378	chr1	249208078	249211478	PGBD2	6.1853	0.0062157	0.108191
clu_16526	chr4	71859643	71863784	MOB1B,DCK	3.74439	0.00620847	0.108191
clu_17244	chr3	37396678	37407571	GOLGA4	5.07938	0.00622377	0.108205
clu_8143	chr15	65799693	65804633	DPP8	3.72724	0.00632789	0.109505
clu_4881	chr17	534868	556531	VPS53	5.06476	0.00631545	0.109505
clu_18632	chr2	37475569	37497730	NDUFAF7	5.06434	0.0063181	0.109505
clu_15323	chr5	35875689	35877582	IL7R	3.72814	0.00632152	0.109505
clu_10538	chr19	45992811	45997424	RTN2	5.05893	0.00635234	0.1098
clu_21727	chr1	159780006	159785331	FCRL6	6.16004	0.0063634	0.109864
clu_10761	chr19	51917769	51918435	SIGLEC10	5.0558	0.00637229	0.109891
clu_18784	chr2	61749818	61753555	XPO1	3.71636	0.00640485	0.110325
clu_5911	chr17	48778077	48784882	ANKRD40	3.71085	0.00644417	0.110874
clu_4822	chr10	129869165	129870402	PTPRE	3.70898	0.00645763	0.110978
clu_20212	chr1	11805894	11807497	AGTRAP	5.03569	0.00650174	0.111607
clu_13561	chr7	100015024	100016739		3.70014	0.00652138	0.111815
clu_11861	chr22	46751485	46752739	TRMU	3.69667	0.00654659	0.112004
clu_16831	chr4	143477487	143504605	RP11-223C24.1	5.02869	0.00654737	0.112004
clu_21953	chr1	182357885	182360814	GLUL	3.69281	0.00657474	0.112343
clu_19933	chr2	242047709	242051655	PASK	3.68709	0.0066167	0.112931
clu_15640	chr5	107559929	107684100	FBXL17	6.11065	0.00666227	0.113578
clu_1516	chr12	48189550	48189990	HDAC7	5.01008	0.0066704	0.113587
clu_3915	chr11	125479484	125481323	STT3A	3.67611	0.00669798	0.113927
clu_7268	chr16	55571544	55579647	LPCAT2	3.67489	0.00670708	0.113952
clu_16878	chr4	154547377	154555344	KIAA0922	4.99419	0.00677723	0.115012
clu_15919	chr5	150443308	150460441	TNIP1	4.99089	0.00679961	0.115261
clu_1607	chr12	51592469	51593530	POU6F1	3.65902	0.00682657	0.115456
clu_18026	chr3	133336170	133338999	TOPBP1	4.98716	0.00682502	0.115456
clu_1209	chr12	6677088	6677373	NOP2	3.6516	0.00688321	0.11615
clu_5696	chr17	42113668	42114780	LSM12	3.65172	0.00688229	0.11615
clu_1118	chr13	114822133	114822708		3.64623	0.00692447	0.116715
clu_7058	chr16	29674401	29682055	SPN,QPRT	3.62202	0.00711366	0.119594
clu_5161	chr17	7530544	7530888	SAT2	4.94452	0.00712236	0.119594
clu_11873	chr22	50171461	50187682	BRD1	7.02528	0.00713541	0.119594
clu_23458	chr8	22380262	22384905	PPP3CC	4.94429	0.00712397	0.119594
clu_22722	chr9	95014167	95018962	IARS	4.94294	0.00713361	0.119594
clu_168	chrX	39923103	39923589	BCOR	3.61697	0.00715379	0.119768
clu_6723	chr16	3182104	3184631	RP11-473M20.14	3.61043	0.00720612	0.120509
clu_22093	chr1	206666452	206669445	IKBKE	4.93001	0.00722644	0.120713
clu_189	chrX	44918711	44920569	KDM6A	7.00791	0.00724471	0.120883
clu_13148	chr7	43664634	43676063		4.92529	0.00726061	0.121013
clu_3060	chr11	62554999	62556598	TMEM179B	3.59643	0.00731939	0.121856
clu_14001	chr7	157160177	157202489	DNAJB6	3.59468	0.00733374	0.121959
clu_23605	chr8	41906820	41909419	KAT6A	4.91223	0.00735608	0.122195
clu_8222	chr15	74751237	74753499	UBL7	3.58768	0.0073912	0.122641
clu_11252	chr18	66355002	66358532	TMX3	4.89895	0.00745444	0.123279
clu_10389	chr19	41129637	41131762	LTBP4	3.58013	0.00745365	0.123279
clu_20971	chr1	70671463	70687298	SRSF11	5.99038	0.00744937	0.123279
clu_7277	chr16	56532480	56533690	BBS2	3.57902	0.00746287	0.123282
clu_23803	chr8	95752018	95773928	DPY19L4	4.89507	0.00748338	0.123484
clu_16396	chr4	27019606	27024141	STIM2	4.89345	0.00749548	0.123547
clu_19333	chr2	145274986	145277506	ZEB2	3.57385	0.00750602	0.123584
clu_4392	chr10	75565786	75566415	RP11-574K11.31	3.57165	0.00752447	0.123751
clu_3338	chr11	67057917	67058947	ANKRD13D	3.56949	0.00754257	0.123912
clu_24123	chr8	146115444	146115693	ZNF250	3.56518	0.00757893	0.124373
clu_15505	chr5	74984990	74986208	POC5	3.5572	0.00764674	0.125348
clu_6027	chr17	61781407	61781792	STRADA	3.55245	0.00768731	0.125874
clu_5890	chr17	47882807	47888838	KAT7	4.85432	0.00779462	0.127187
clu_11727	chr22	39516578	39545794	CBX7	3.54144	0.00778241	0.127187
clu_16909	chr4	164069586	164085369	NAF1	5.94169	0.0077935	0.127187
clu_15051	chr6	139235898	139241352	REPS1	4.85306	0.00780444	0.127187
clu_13113	chr7	37382367	37488278	ELMO1	3.53825	0.00781011	0.127187
clu_1562	chr12	49494996	49495255	LMBR1L	3.53438	0.00784396	0.127399
clu_9449	chr19	2098449	2099254	IZUMO4	4.84957	0.00783171	0.127399
clu_14931	chr6	111685181	111686468	REV3L	3.53286	0.00785726	0.127399
clu_23883	chr8	118533292	118552122	MED30	4.84657	0.0078553	0.127399
clu_1988	chr12	95611662	95645716	VEZT	4.83529	0.00794442	0.127564
clu_7461	chr16	68567758	68573661	ZFP90	4.84049	0.00790322	0.127564
clu_21994	chr1	192985525	192990227	UCHL5	4.84354	0.00787909	0.127564
clu_22039	chr1	202880331	202887299	KLHL12	3.52679	0.00791069	0.127564
clu_17273	chr3	39167023	39169822	TTC21A	4.83721	0.00792916	0.127564
clu_16591	chr4	83778917	83784471	SEC31A	5.92396	0.00792267	0.127564
clu_15486	chr5	72850213	72851313	ANKRA2	3.52445	0.00793139	0.127564
clu_15888	chr5	147805264	147812987	FBXO38	5.92171	0.00793925	0.127564
clu_13627	chr7	102103547	102104877		4.83735	0.00792806	0.127564
clu_4105	chr10	22055238	22094909	DNAJC1	3.51877	0.00798185	0.12778
clu_9778	chr19	11145808	11151983	SMARCA4	4.83197	0.00797079	0.12778
clu_22098	chr1	206776558	206781633	EIF2D	3.51858	0.00798355	0.12778
clu_17769	chr3	100029386	100034943	TBC1D23	4.82624	0.00801662	0.128171
clu_8326	chr15	80200026	80215794	ST20,ST20-MTHFS	4.81794	0.00808345	0.129101
clu_22526	chr9	35616275	35616597	CD72	3.50332	0.00812083	0.12956
clu_21921	chr1	174781098	174926594	RABGAP1L	4.81106	0.00813926	0.129715
clu_4454	chr10	90640395	90661413	STAMBPL1	3.49757	0.00817317	0.130074
clu_6317	chr17	76089844	76094424	TNRC6C	4.80516	0.00818736	0.130074
clu_14281	chr6	30633510	30638187	DHX16	3.49595	0.00818792	0.130074
clu_6093	chr17	65955991	65960328	BPTF	4.80259	0.00820844	0.130123
clu_18083	chr3	142281951	142284963	ATR	3.49406	0.00820525	0.130123
clu_12868	chr7	896038	899765	SUN1	3.48877	0.00825389	0.130704
clu_7279	chr16	56535409	56536229	BBS2	3.48718	0.00826859	0.130798
clu_17799	chr3	107766139	107776324	CD47	3.48403	0.00829774	0.13112
clu_6970	chr16	24202551	24231282	PRKCB	3.48135	0.00832259	0.131278
clu_24044	chr8	144996563	145000952	PLEC	4.78845	0.00832533	0.131278
clu_4339	chr10	73975830	73990124	ANAPC16	5.86692	0.00835279	0.131572
clu_20724	chr1	42922170	42922918	PPCS	3.47544	0.00837779	0.131826
clu_8365	chr15	85189067	85189415	WDR73	4.7677	0.00849992	0.133607
clu_2083	chr12	108930561	108931841	SART3	3.46037	0.00852016	0.133644
clu_6283	chr17	74483933	74497435	RHBDF2	4.76601	0.00851426	0.133644
clu_11549	chr22	30688840	30689640	RP1-130H16.18,TBC1D10A	3.45669	0.00855527	0.134054
clu_23261	chr9	139744589	139745207	PHPT1	3.45445	0.00857673	0.134249
clu_5255	chr17	16137384	16203202	PIGL	4.74992	0.00865238	0.135149
clu_451	chrX	100878266	100878804	ARMCX3	3.44746	0.00864407	0.135149
clu_13397	chr7	77006707	77010622	GSAP	4.74859	0.00866391	0.135188
clu_15457	chr5	68398955	68400458	SLC30A5	3.43984	0.00871809	0.135891
clu_14492	chr6	33543643	33545312	BAK1	3.43319	0.00878319	0.136763
clu_21156	chr1	109238959	109241226	PRPF38B	3.42563	0.00885792	0.137496
clu_11425	chr22	22661268	22661471	BMS1P20,LL22NC03-80A10.6	3.42737	0.0088406	0.137496
clu_19175	chr2	109089355	109091991	GCC2	3.42604	0.00885377	0.137496
clu_21432	chr1	151196755	151199796	PIP5K1A	4.71947	0.00891988	0.138314
clu_4031	chr10	11569566	11639630	USP6NL	3.41679	0.008946	0.138575
clu_18479	chr2	24985645	24991093	NCOA1	4.71312	0.0089767	0.138808
clu_14187	chr6	26408180	26409761	BTN3A1	3.41343	0.0089797	0.138808
clu_15045	chr6	138196172	138196973	TNFAIP3	3.41251	0.00898895	0.138808
clu_23608	chr8	42023078	42025184	AP3M2	3.40999	0.00901432	0.139055
clu_1808	chr12	57704246	57789532	R3HDM2	3.40835	0.00903089	0.139167
clu_6302	chr17	75089429	75095100	SEC14L1,LINC00338	3.40598	0.00905497	0.139394
clu_18588	chr2	32248543	32264348	DPY30	3.40398	0.00907523	0.139562
clu_23135	chr9	134136737	134151244	FAM78A	3.40271	0.00908813	0.139617
clu_6005	chr17	58734202	58740356	PPM1D	4.69958	0.0090991	0.13963
clu_11015	chr18	2920214	2927392		3.40079	0.00910771	0.13963
clu_6154	chr17	72767973	72768357	NAT9	4.69052	0.00918194	0.140623
clu_23977	chr8	142136570	142138166	RP11-809O17.1	3.39032	0.00921516	0.140987
clu_21452	chr1	151380716	151381170	POGZ	3.38938	0.00922487	0.140991
clu_16998	chr3	3209477	3214460	CRBN	3.38844	0.00923464	0.140996
clu_10429	chr19	42301880	42312851	CEACAM3	4.68272	0.00925381	0.141144
clu_2084	chr12	108932865	108936804	SART3	4.67874	0.00929071	0.141562
clu_6789	chr16	4780152	4784157	ANKS3,RP11-127I20.7	4.67587	0.00931738	0.141824
clu_9282	chr14	105523617	105531716	GPR132	3.37695	0.00935429	0.14224
clu_9966	chr19	17322583	17325269	MYO9B	3.3751	0.00937373	0.142391
clu_105	chrX	14932721	14934319	MOSPD2	4.66748	0.00939594	0.142583
clu_5928	chr17	49365564	49374326	UTP18	3.37184	0.00940807	0.142622
clu_22425	chr9	6493932	6497198	UHRF2	3.36918	0.00943615	0.142903
clu_6113	chr17	66447038	66453483	WIPI1	4.65904	0.00947559	0.14301
clu_12416	chr20	46267946	46268366	NCOA3	3.36635	0.0094661	0.14301
clu_19712	chr2	219259789	219261282	SLC11A1	6.69957	0.00948158	0.14301
clu_15060	chr6	142519752	142539635	VTA1	3.36564	0.00947369	0.14301
clu_2585	chr11	3023283	3023771	CARS	3.36131	0.00951981	0.143441
clu_23853	chr8	103032517	103136465	NCALD	3.35896	0.00954492	0.143675
clu_4912	chr17	1617308	1619424	MIR22HG	4.64669	0.00959333	0.144258
clu_10803	chr19	53459357	53465980	ZNF816,ZNF321P,CTD-2620I22.1	3.34434	0.00970265	0.145608
clu_17124	chr3	15116437	15117113	ZFYVE20	3.34445	0.00970148	0.145608
clu_12370	chr20	44044983	44047935	PIGT	4.63352	0.00972051	0.14573
clu_8883	chr14	57101670	57103226	TMEM260	4.6321	0.00973433	0.14579
clu_17915	chr3	122459960	122471438	HSPBAP1	3.33899	0.0097611	0.145898
clu_18294	chr3	195245982	195256595	PPP1R2	4.6296	0.00975866	0.145898
clu_3020	chr11	62201363	62302475	AHNAK	4.62265	0.00982672	0.146042
clu_21612	chr1	155597518	155604561		3.33188	0.00983926	0.146042
clu_12446	chr20	48892272	48894714	RP11-290F20.3	3.33326	0.00982412	0.146042
clu_11900	chr22	50658444	50660457	TUBGCP6	3.33329	0.0098238	0.146042
clu_19470	chr2	175346715	175351601	GPR155	5.6924	0.0098171	0.146042
clu_15033	chr6	136597127	136599003	BCLAF1	3.33543	0.0098002	0.146042
clu_22534	chr9	35725724	35732072	TLN1	4.62226	0.0098306	0.146042
clu_23919	chr8	125568595	125575023	MTSS1	5.68875	0.00985027	0.14606
clu_14091	chr6	13273122	13281661	RP1-257A7.4	5.68402	0.00989343	0.146554
clu_20429	chr1	26149619	26150135	MTFR1L,RP1-317E23.6	5.68015	0.00992892	0.146934
clu_3406	chr11	67821514	67829420	CHKA	4.60877	0.00996402	0.147308
clu_18387	chr2	6980809	7001315	CMPK2	5.6724	0.0100003	0.147698
clu_4873	chr10	135212730	135215653	RP11-108K14.8,MTG1	4.59796	0.0100723	0.148614
clu_8782	chr14	45578983	45579297	PRPF39	4.59144	0.0101383	0.149322
clu_15862	chr5	142292858	142311612	ARHGAP26	3.30504	0.0101403	0.149322
clu_18601	chr2	32620661	32626231	BIRC6	3.29652	0.0102378	0.150609
clu_11758	chr22	40859290	40948110	MKL1	3.28831	0.0103327	0.151855
clu_6348	chr17	76783740	76794482	USP36	5.63457	0.0103561	0.151899
clu_13191	chr7	44799059	44800024	ZMIZ2	4.57049	0.0103529	0.151899
clu_14578	chr6	37328350	37336260	RNF8	3.2829	0.0103957	0.15233
clu_13737	chr7	128120750	128128155	METTL2B,RP11-212P7.3	3.28186	0.0104079	0.15236
clu_8048	chr15	55634000	55646996	PIGB	4.56323	0.0104283	0.152508
clu_18210	chr3	183558428	183562019	PARL	4.55966	0.0104657	0.152905
clu_3714	chr11	107969256	107976934	CUL5	3.27189	0.0105252	0.153444
clu_12084	chr20	5753689	5843670	C20orf196	4.55287	0.0105369	0.153444
clu_18789	chr2	62112207	62115516	CCT4	3.27239	0.0105193	0.153444
clu_18033	chr3	134204894	134214138	CEP63	4.55223	0.0105436	0.153444
clu_10328	chr19	39361867	39362438	RINL	3.26669	0.0105869	0.153923
clu_21209	chr1	111703918	111717501	CEPT1	3.26477	0.0106098	0.154105
clu_6543	chr16	277335	279278	LUC7L	3.26298	0.0106311	0.154221
clu_14292	chr6	30862448	30864398	DDR1	4.54328	0.0106384	0.154221
clu_1831	chr12	57922792	57924938	MBD6	4.53727	0.0107026	0.155001
clu_9749	chr19	10745563	10746999	SLC44A2	4.53192	0.01076	0.15568
clu_9427	chr19	1820056	1820263	REXO1	3.2465	0.01083	0.156391
clu_19036	chr2	95740906	95741859		3.24686	0.0108257	0.156391
clu_19009	chr2	86737602	86790427	CHMP3,RNF103-CHMP3	5.5778	0.0109136	0.157445
clu_4242	chr10	49514864	49609655	MAPK8	5.57398	0.0109521	0.157803
clu_8249	chr15	75192478	75195000	FAM219B	4.51354	0.0109596	0.157803
clu_2546	chr11	994245	1003722	AP2A2	4.51214	0.010975	0.15781
clu_14519	chr6	35259514	35260331	ZNF76	3.23418	0.0109812	0.15781
clu_16350	chr4	16168416	16175827	TAPT1	4.50794	0.0110211	0.158231
clu_21061	chr1	89474823	89520796	GBP3,GBP1	3.22772	0.0110614	0.158504
clu_22574	chr9	37881628	37899826	RP11-613M10.9,SLC25A51	3.22799	0.011058	0.158504
clu_841	chr13	41800704	41808026	MTRF1	3.2249	0.0110965	0.158702
clu_17825	chr3	112188651	112198302	BTLA	4.50169	0.0110902	0.158702
clu_8938	chr14	64971664	64988205	ZBTB1	4.49495	0.0111652	0.159323
clu_11532	chr22	29925228	29927820	THOC5	3.21967	0.011162	0.159323
clu_22887	chr9	116136809	116139009	HDHD3	4.49435	0.011172	0.159323
clu_1067	chr13	111315865	111319687	CARS2	3.21093	0.0112723	0.160143
clu_7331	chr16	58148824	58149173	C16orf80	3.21224	0.0112557	0.160143
clu_5354	chr17	25912687	25915501	KSR1	4.48659	0.011259	0.160143
clu_21701	chr1	157766919	157767658	FCRL1	4.48541	0.0112722	0.160143
clu_11829	chr22	44420331	44489808	PARVB	3.20956	0.0112898	0.160238
clu_14901	chr6	109689528	109697277	CD164	4.4789	0.0113459	0.160881
clu_10613	chr19	48558306	48565255	PLA2G4C	3.20148	0.0113931	0.161377
clu_15264	chr5	7861765	7862936	FASTKD3	3.20074	0.0114025	0.161377
clu_7650	chr16	88725128	88729419	MVD	4.46879	0.0114611	0.161664
clu_12468	chr20	55102261	55108479		3.19656	0.0114564	0.161664
clu_17305	chr3	42602788	42610357	SEC22C	4.46836	0.0114661	0.161664
clu_14144	chr6	20124765	20126748	MBOAT1	4.47018	0.0114452	0.161664
clu_11610	chr22	35653550	35659071	HMGXB4	4.46578	0.0114958	0.161928
clu_8793	chr14	50092766	50100005	DNAAF2	4.46367	0.01152	0.161963
clu_18324	chr3	196215554	196229744	RNF168	3.1922	0.0115127	0.161963
clu_15568	chr5	88056942	88100415	MEF2C	4.45887	0.0115754	0.16259
clu_1475	chr12	40728959	40740555	LRRK2	3.18351	0.0116261	0.162898
clu_10844	chr19	54723114	54743777	LILRB3,LILRA6	4.45412	0.0116305	0.162898
clu_21185	chr1	110211122	110211912	GSTM2	3.18154	0.0116519	0.162898
clu_17303	chr3	42573825	42577582	VIPR1	4.45413	0.0116305	0.162898
clu_15225	chr5	470102	471238	EXOC3	4.45268	0.0116473	0.162898
clu_12381	chr20	44520018	44520208	CTSA	3.17663	0.0117165	0.163648
clu_8016	chr15	50716711	50731206	USP8	6.45335	0.0117408	0.163833
clu_16004	chr5	173035295	173043203	BOD1	4.44227	0.0117692	0.164076
clu_6981	chr16	27221942	27224906	KDM8	3.17169	0.011782	0.164101
clu_17077	chr3	11314116	11340160	ATG7	5.49271	0.011805	0.164268
clu_1363	chr12	12635586	12636556		3.16513	0.0118694	0.164718
clu_5218	chr17	8792539	8794055	PIK3R5	3.16655	0.0118506	0.164718
clu_21248	chr1	113616267	113633940	LRIG2	3.16506	0.0118705	0.164718
clu_12427	chr20	47364417	47444179	PREX1	3.16317	0.0118958	0.164892
clu_17082	chr3	11643496	11744445	VGLL4	3.16247	0.0119051	0.164892
clu_4762	chr10	121693297	121700624	SEC23IP	3.15923	0.0119488	0.165343
clu_16207	chr4	994485	995260	IDUA	3.15736	0.011974	0.165539
clu_6719	chr16	3128525	3130965	RP11-473M20.9	3.15615	0.0119904	0.165611
clu_3110	chr11	63992189	63992971	TRPT1	3.14507	0.0121412	0.167539
clu_7847	chr15	40588593	40588959	PLCB2	3.14242	0.0121775	0.167848
clu_5273	chr17	17064670	17075032	MPRIP	4.40746	0.0121861	0.167848
clu_6953	chr16	22431915	22441117	CDR2,RRN3P3	6.40067	0.0122884	0.169006
clu_21334	chr1	145597054	145601530	POLR3C	4.39874	0.0122928	0.169006
clu_20108	chr1	3782564	3784538	DFFB	4.39631	0.0123228	0.169193
clu_18188	chr3	180325553	180326506	TTC14	4.3958	0.012329	0.169193
clu_11545	chr22	30660453	30662755	OSM	3.12765	0.0123822	0.169766
clu_4657	chr10	104679858	104809464	CNNM2	6.38502	0.0124558	0.170306
clu_16685	chr4	103590206	103592438	MANBA	4.38574	0.0124536	0.170306
clu_16852	chr4	148591859	148594110	PRMT10	3.12372	0.0124374	0.170306
clu_12343	chr20	42232898	42242490	IFT52	3.12033	0.012485	0.170549
clu_1535	chr12	49089612	49091921	CCNT1	4.37946	0.0125321	0.170608
clu_5747	chr17	43214821	43215127	ACBD4	3.11732	0.0125275	0.170608
clu_9938	chr19	16263451	16263853	HSH2D	3.11597	0.0125466	0.170608
clu_15897	chr5	148750856	148751717		4.38183	0.0125024	0.170608
clu_22748	chr9	96209979	96212761	FAM120AOS	4.37897	0.0125383	0.170608
clu_3230	chr11	65360681	65360947	KCNK7	3.11301	0.0125887	0.170776
clu_10667	chr19	49977929	49979402	FLT3LG,CTD-3148I10.9,CTD-3148I10.15	3.11268	0.0125933	0.170776
clu_22758	chr9	97055351	97062097	ZNF169	3.11411	0.0125731	0.170776
clu_20604	chr1	35862271	35862978	ZMYM4	3.11033	0.0126269	0.171076
clu_5946	chr17	55074416	55078216	SCPEP1	3.10636	0.0126836	0.171378
clu_6256	chr17	73887428	73888092	TRIM65	4.36782	0.0126788	0.171378
clu_612	chrX	152086698	152087527	ZNF185	3.10795	0.0126608	0.171378
clu_13628	chr7	102100157	102105161	ALKBH4	3.10441	0.0127116	0.171601
clu_7432	chr16	67927274	67942583	PSKH1	3.09994	0.0127759	0.172164
clu_10453	chr19	42626728	42664484	POU2F2	3.09991	0.0127764	0.172164
clu_17364	chr3	47031083	47033330	NBEAL2	3.09729	0.0128142	0.172517
clu_19016	chr2	87572325	87575782		3.08801	0.0129493	0.174061
clu_17438	chr3	48730612	48732523	IP6K2	3.08782	0.0129522	0.174061
clu_397	chrX	70680653	70686118	TAF1	3.08391	0.0130094	0.174673
clu_2901	chr11	47498508	47498849	CELF1	3.08311	0.0130212	0.174674
clu_20155	chr1	8484761	8489887	RP5-1115A15.1	4.33911	0.0130481	0.174878
clu_17905	chr3	122274968	122277281	PARP9	3.07661	0.0131174	0.175648
clu_7319	chr16	57602036	57608727	GPR114	3.07386	0.0131582	0.175946
clu_7635	chr16	87985121	88008654	BANP	3.07352	0.0131632	0.175946
clu_7934	chr15	43132631	43164809	TTBK2	3.07207	0.0131848	0.176051
clu_18128	chr3	156870945	156876655	CCNL1	5.37193	0.0131947	0.176051
clu_21483	chr1	153610924	153617540	CHTOP	5.3703	0.0132145	0.176158
clu_13889	chr7	148984867	148987029	RP4-800G7.2,ZNF783	5.36885	0.0132322	0.176237
clu_2496	chr11	532755	533453	HRAS	4.3223	0.0132694	0.176574
clu_5649	chr17	40690773	40695046	NAGLU	4.31761	0.0133318	0.17693
clu_11689	chr22	38522456	38525461	PLA2G6	5.3622	0.0133134	0.17693
clu_23992	chr8	143356224	143365774	TSNARE1	5.36154	0.0133215	0.17693
clu_19542	chr2	190647328	190648995	ORMDL1	4.31563	0.0133582	0.176966
clu_12925	chr7	5024706	5036241	RNF216P1	5.35923	0.0133498	0.176966
clu_12187	chr20	30956926	31015931	ASXL1	4.30881	0.0134496	0.177624
clu_18414	chr2	10537046	10559860	HPCAL1	4.30837	0.0134554	0.177624
clu_14967	chr6	123110603	123117969	SMPDL3A	4.30969	0.0134377	0.177624
clu_13599	chr7	100473333	100478906	SRRT	4.30938	0.0134418	0.177624
clu_8394	chr15	89860058	89861772	POLG	4.30607	0.0134865	0.177655
clu_21433	chr1	151212515	151219396	PIP5K1A	4.3059	0.0134887	0.177655
clu_13214	chr7	45764079	45767777	SEPT7P2	5.3476	0.0134936	0.177655
clu_4778	chr10	124186547	124189140	PLEKHA1	3.0486	0.0135397	0.177906
clu_6050	chr17	62474076	62479036	POLG2	4.29973	0.0135722	0.177906
clu_21509	chr1	153940640	153940998	CREB3L4	3.04731	0.0135593	0.177906
clu_13124	chr7	38254706	38256789	STARD3NL	3.04714	0.013562	0.177906
clu_23910	chr8	124799990	124801853	FAM91A1	4.30216	0.0135392	0.177906
clu_2801	chr11	36616142	36631631	C11orf74	3.04277	0.0136292	0.178496
clu_18602	chr2	32658872	32661121	BIRC6	4.29394	0.013651	0.178624
clu_6410	chr17	79632614	79633639	OXLD1	4.28939	0.0137132	0.179125
clu_21680	chr1	156785845	156786467	SH2D2A	3.03804	0.0137024	0.179125
clu_9393	chr19	1251900	1254166	MIDN	4.28644	0.0137538	0.179497
clu_8101	chr15	63354844	63363289	TPM1	3.03181	0.0137995	0.179623
clu_21396	chr1	150530625	150530949	ADAMTSL4	4.28469	0.0137779	0.179623
clu_16494	chr4	57219677	57220205	AASDH	3.03243	0.0137897	0.179623
clu_5192	chr17	8054163	8059625	PER1,RP11-599B13.6	4.27452	0.0139187	0.181016
clu_20823	chr1	46659060	46659527	POMGNT1	3.02302	0.0139375	0.181102
clu_1495	chr12	46345510	46355483	SCAF11	3.01945	0.0139941	0.181364
clu_8614	chr14	23816421	23816723	SLC22A17	3.01954	0.0139926	0.181364
clu_5479	chr17	33353580	33416124	RFFL,RAD51L3-RFFL	3.01956	0.0139923	0.181364
clu_22828	chr9	104303257	104309102	RNF20	3.01864	0.0140068	0.181371
clu_18191	chr3	180688146	180693910	FXR1	4.26695	0.0140244	0.181442
clu_269	chrX	48780187	48780414	OTUD5	3.01636	0.0140431	0.181526
clu_16132	chr5	179233563	179238574	SQSTM1	4.26103	0.0141077	0.182204
clu_15883	chr5	145888808	145890004	TCERG1	4.25734	0.01416	0.18272
clu_4512	chr10	97969663	97976409	BLNK	4.2554	0.0141875	0.182758
clu_13059	chr7	29186576	29394241	CHN2	4.25601	0.0141788	0.182758
clu_21260	chr1	114399063	114400360	PTPN22	3.00615	0.0142066	0.182847
clu_2007	chr12	98931350	98940137	TMPO	5.28892	0.0142421	0.183145
clu_4165	chr10	32561095	32562091	EPC1	2.99602	0.0143706	0.183629
clu_5469	chr17	30534048	30535126	RHOT1	2.99958	0.0143128	0.183629
clu_22000	chr1	197564463	197576203	DENND1B	2.99571	0.0143756	0.183629
clu_12310	chr20	36694658	36718128	RPRD1B	2.99837	0.0143324	0.183629
clu_12360	chr20	43530474	43532634	YWHAB	2.9962	0.0143677	0.183629
clu_15834	chr5	140077663	140080404	HARS2,ZMAT2	2.99924	0.0143183	0.183629
clu_13887	chr7	148964313	148975490	ZNF783	4.24204	0.0143782	0.183629
clu_22413	chr9	5753238	5754841	KIAA1432	2.99846	0.0143309	0.183629
clu_12930	chr7	5399200	5401528	TNRC18	4.23959	0.0144135	0.183924
clu_13973	chr7	151722969	151791275	GALNT11	5.26986	0.0144939	0.184791
clu_1749	chr12	56615983	56618618	NABP2	4.23213	0.0145214	0.184984
clu_2981	chr11	60776317	60778542	CD6	2.98571	0.0145396	0.185058
clu_11529	chr22	29736846	29738274	AP1B1	2.98163	0.0146071	0.185758
clu_10502	chr19	44732725	44738855	ZNF227	4.22516	0.014623	0.185801
clu_4249	chr10	50714058	50732079	ERCC6,PGBD3	2.97758	0.0146743	0.186296
clu_1417	chr12	27067061	27070285	ASUN	5.25371	0.0147107	0.186598
clu_15300	chr5	31531031	31532097	DROSHA	4.21452	0.0147795	0.187311
clu_16880	chr4	154605512	154624044		7.05649	0.0149074	0.188773
clu_15202	chr6	170151759	170153960	ERMARD	4.20043	0.0149892	0.189647
clu_6195	chr17	73314378	73328781	GRB2	4.1995	0.0150031	0.189663
clu_23155	chr9	135116431	135117263	NTNG2	2.95536	0.015049	0.190081
clu_20475	chr1	27675989	27676880	SYTL1	4.19232	0.0151112	0.190544
clu_22641	chr9	80880459	80881358	CEP78	4.19253	0.015108	0.190544
clu_6850	chr16	11862357	11864639	ZC3H7A	2.94915	0.0151556	0.190781
clu_12158	chr20	25667102	25677395	ZNF337	2.94975	0.0151453	0.190781
clu_2336	chr12	123895196	123920629	RILPL2	4.17996	0.0152991	0.192259
clu_12226	chr20	33437863	33439034	GGT7	2.94012	0.0153117	0.192259
clu_14953	chr6	117888197	117892023	GOPC	2.94156	0.0152867	0.192259
clu_9428	chr19	1823784	1825838	REXO1	2.93897	0.0153317	0.192349
clu_6764	chr16	4411470	4411986	CORO7-PAM16,CORO7	4.17127	0.0154326	0.19307
clu_22364	chr1	247588901	247607274	NLRP3	5.20128	0.0154366	0.19307
clu_12397	chr20	44747033	44750872	CD40	2.93376	0.0154227	0.19307
clu_19191	chr2	112988462	113000526		5.20098	0.0154409	0.19307
clu_22550	chr9	36083559	36087691	RECK	4.16929	0.0154632	0.193187
clu_13676	chr7	106827126	106840605	HBP1	5.19753	0.0154899	0.193358
clu_19373	chr2	159488453	159490585	PKP4	2.92604	0.0155586	0.194054
clu_3570	chr11	76796097	76804728	CAPN5	2.92462	0.0155837	0.19406
clu_21781	chr1	161094316	161102341	DEDD	2.92454	0.0155852	0.19406
clu_19217	chr2	113995789	114012967	AC016683.6	2.92168	0.0156359	0.194404
clu_23470	chr8	22459825	22460708	C8orf58	5.18711	0.0156388	0.194404
clu_20661	chr1	38357126	38397585	INPP5B	2.91996	0.0156665	0.194585
clu_16708	chr4	107236793	107246142	AIMP1	2.91714	0.0157168	0.195048
clu_22187	chr1	223402730	223437972	SUSD4	2.91457	0.0157628	0.195456
clu_21003	chr1	78107340	78148947	ZZZ3	2.91351	0.0157818	0.19553
clu_7574	chr16	81654531	81685808	CMIP	2.91144	0.015819	0.195657
clu_6171	chr17	73106701	73124772	ARMC7	2.91075	0.0158315	0.195657
clu_18123	chr3	155547692	155571012	SLC33A1	5.17432	0.0158235	0.195657
clu_11846	chr22	45723944	45726484	FAM118A	2.90832	0.0158752	0.195958
clu_15972	chr5	159842317	159846030	SLU7	2.90794	0.0158821	0.195958
clu_724	chr13	20251963	20304379	PSPC1	4.13743	0.0159639	0.195995
clu_8697	chr14	24781010	24784843	LTB4R	4.13782	0.0159576	0.195995
clu_7358	chr16	66976640	66977202	CES2,RP11-361L15.4	2.90389	0.0159555	0.195995
clu_11243	chr18	60251828	60254814	ZCCHC2	4.14051	0.0159147	0.195995
clu_20114	chr1	5965840	5967175	NPHP4	2.90431	0.0159477	0.195995
clu_22529	chr9	35650412	35650751	SIT1	2.90385	0.0159562	0.195995
clu_20510	chr1	28887244	28887858	TRNAU1AP	5.16177	0.0160069	0.196361
clu_4505	chr10	97605353	97607203	ENTPD1	2.89769	0.0160683	0.196468
clu_9301	chr14	105957455	105957959	CRIP1,C14orf80	4.13146	0.0160595	0.196468
clu_13366	chr7	75144104	75145043	PMS2P3	2.8977	0.0160681	0.196468
clu_431	chrX	80580268	80584099		4.13173	0.0160551	0.196468
clu_23211	chr9	138742307	138758302	CAMSAP1	4.12958	0.0160897	0.196568
clu_12506	chr20	58442902	58443890	SYCP2	4.12789	0.0161169	0.196739
clu_1638	chr12	53565772	53567129	CSAD	2.89159	0.0161802	0.196769
clu_5365	chr17	26659013	26662366	IFT20	2.89096	0.0161919	0.196769
clu_11282	chr18	77246630	77287528	NFATC1	2.88846	0.016238	0.196769
clu_17707	chr3	63982159	63985126	ATXN7	4.12064	0.0162342	0.196769
clu_14570	chr6	36993714	36995209	FGD2	4.12654	0.0161387	0.196769
clu_13790	chr7	134871921	134874096	WDR91	2.88969	0.0162152	0.196769
clu_22455	chr9	21324320	21335096	KLHL9	5.15121	0.0161629	0.196769
clu_23328	chr9	140469295	140470532	DPH7	4.12388	0.0161816	0.196769
clu_432	chrX	95940189	95993585	DIAPH2	4.12226	0.0162079	0.196769
clu_6599	chr16	841370	842224	CHTF18	4.11886	0.0162631	0.196912
clu_12414	chr20	46283791	46285996	SULF2	2.88621	0.0162796	0.196953
clu_7145	chr16	30960838	30967521	AC135048.13,ORAI3	4.11622	0.016306	0.197113
clu_2050	chr12	104345408	104350409	C12orf73	4.11277	0.0163625	0.197315
clu_8826	chr14	51192784	51196241	NIN	2.88232	0.0163518	0.197315
clu_8346	chr15	83479087	83481855	WHAMM	2.8823	0.0163523	0.197315
clu_4620	chr10	103904064	103908129	PPRC1	4.11003	0.0164074	0.197697
clu_3433	chr11	68846488	68848868	TPCN2	4.10819	0.0164375	0.19774
clu_308	chrX	53205804	53208927		2.8782	0.0164288	0.19774
clu_14633	chr6	42847689	42851192	RPL7L1	4.10428	0.0165019	0.198355
clu_14199	chr6	26466316	26468526	BTN2A1	2.87328	0.0165209	0.198424
clu_20764	chr1	44365399	44386076	ST3GAL3	2.87257	0.0165344	0.198426
clu_722	chr13	20244503	20245346	MPHOSPH8	2.86944	0.0165934	0.198974
clu_3619	chr11	85670103	85692172	PICALM	4.09729	0.0166176	0.19904
clu_16463	chr4	48385801	48422142	SLAIN2	4.09681	0.0166255	0.19904
clu_10945	chr19	57901482	57905556	ZNF548,AC003002.6	4.09583	0.0166419	0.199075
clu_2309	chr12	122995735	122999652	RSRC2	2.85307	0.0169056	0.202068
clu_5785	chr17	43707524	43723267	CRHR1-IT1	2.85162	0.0169337	0.202242
clu_14597	chr6	41039414	41040074	OARD1	4.07684	0.016961	0.202244
clu_14897	chr6	109197553	109215670	ARMC2	5.09886	0.0169581	0.202244
clu_5996	chr17	58151247	58153491	HEATR6	2.8486	0.016992	0.202291
clu_21288	chr1	117318262	117319040		2.84796	0.0170045	0.202291
clu_22467	chr9	32459512	32472973	DDX58	4.07421	0.0170056	0.202291
clu_18098	chr3	148873002	148876453	HPS3	2.84493	0.0170631	0.202676
clu_16460	chr4	48088654	48091767	TXK	2.84483	0.0170651	0.202676
clu_2298	chr12	122701416	122709192	DIABLO	4.0657	0.0171509	0.203209
clu_8866	chr14	55817268	55821219	FBXO34	2.84113	0.0171373	0.203209
clu_23219	chr9	139115958	139118620	QSOX2	4.06641	0.0171389	0.203209
clu_1506	chr12	47529728	47560286	RP11-23J18.1	6.0085	0.0172253	0.203767
clu_790	chr13	31037831	31039933	HMGB1	2.8371	0.0172162	0.203767
clu_16811	chr4	130027802	130030628	C4orf33	2.83196	0.0173174	0.204694
clu_20595	chr1	35449548	35457835	RP11-244H3.1,ZMYM6NB,ZMYM6	2.82846	0.0173865	0.205348
clu_1305	chr12	9463037	9464146	RP11-22B23.1	4.04125	0.0175755	0.207416
clu_7532	chr16	71956583	71961517	IST1	4.03964	0.0176038	0.207586
clu_1335	chr12	10365818	10370662	GABARAPL1	4.03201	0.0177386	0.20901
clu_23757	chr8	86129731	86132535	C8orf59	2.80992	0.0177582	0.209076
clu_21310	chr1	144854211	144855740	PDE4DIP	2.80833	0.0177906	0.209131
clu_22616	chr9	74920541	74929906	RP11-63P12.6	2.80831	0.0177909	0.209131
clu_302	chrX	51072417	51099796	RP11-348F1.3	2.80521	0.0178539	0.209707
clu_3002	chr11	61187566	61188862	CPSF7	2.79716	0.0180189	0.211477
clu_19030	chr2	89104922	89105837	ANKRD36BP2	2.79611	0.0180404	0.211563
clu_1595	chr12	51404549	51420098	SLC11A2	2.79174	0.0181306	0.212454
clu_1008	chr13	95264644	95271722	GPR180	4.00555	0.0182143	0.213122
clu_19789	chr2	225751248	225761012	DOCK10	2.78762	0.0182162	0.213122
clu_10412	chr19	41884424	41889791	TMEM91,CTC-435M10.3,BCKDHA	4.00411	0.0182405	0.21324
clu_13046	chr7	27136007	27139398	HOTAIRM1	2.78446	0.018282	0.213557
clu_1259	chr12	7084310	7092163	EMG1	2.78157	0.0183425	0.214095
clu_10116	chr19	19976808	20002283	ZNF253	5.01158	0.0183703	0.214095
clu_14211	chr6	27678668	27680783		2.78021	0.0183711	0.214095
clu_8722	chr14	31381388	31404369	STRN3	5.93199	0.018392	0.21411
clu_6562	chr16	546859	553004	RAB11FIP3	2.77878	0.0184011	0.21411
clu_2139	chr12	111884837	111884929	SH2B3	2.77777	0.0184223	0.214189
clu_6734	chr16	3358836	3361753	ZNF75A	3.99076	0.0184857	0.214198
clu_7524	chr16	71823385	71842666	AP1G1	5.00421	0.0184948	0.214198
clu_7697	chr16	89724617	89735694	SPATA33	3.99177	0.018467	0.214198
clu_11181	chr18	47799325	47799934	MBD1	3.99079	0.0184852	0.214198
clu_15963	chr5	157216521	157218711	CLINT1	3.99264	0.0184509	0.214198
clu_5258	chr17	16251999	16253245	CENPV	3.9885	0.0185274	0.21441
clu_2891	chr11	47397280	47401296	SPI1	5.00132	0.0185438	0.21443
clu_10124	chr19	21367400	21372668	ZNF431	3.98685	0.018558	0.21443
clu_19781	chr2	223789313	223793580	ACSL3	3.98398	0.0186114	0.214881
clu_7036	chr16	28943409	28944232	CD19	2.76675	0.0186557	0.215226
clu_12316	chr20	37076266	37077309	SNHG11	3.97851	0.0187135	0.21535
clu_11919	chr22	50724716	50726096	PLXNB2	2.7639	0.0187166	0.21535
clu_18912	chr2	74399876	74405788	MOB1A	2.7652	0.0186888	0.21535
clu_15806	chr5	139889766	139892948	ANKHD1	2.76355	0.0187242	0.21535
clu_20509	chr1	28856451	28858315	RCC1	3.97369	0.0188039	0.2161
clu_22342	chr1	244979620	244992986		2.75638	0.0188782	0.216787
clu_23945	chr8	131249240	131370263	ASAP1	4.97845	0.018936	0.217283
clu_9074	chr14	77249119	77252428	RP11-488C13.5	3.9635	0.0189965	0.217517
clu_10275	chr19	37698156	37701361	CTC-454I21.3,ZNF585B	2.75074	0.0190004	0.217517
clu_10742	chr19	51009829	51013543	JOSD2	2.75126	0.018989	0.217517
clu_13807	chr7	138763399	138764216	ZC3HAV1	2.74941	0.0190293	0.217517
clu_22583	chr9	68728906	68743105		3.96202	0.0190246	0.217517
clu_7560	chr16	75481586	75485636	TMEM170A,RP11-77K12.1	2.74717	0.0190782	0.21791
clu_875	chr13	45980112	45985497	SLC25A30	3.95635	0.0191328	0.218218
clu_20297	chr1	17965184	17966697	ARHGEF10L	3.95626	0.0191345	0.218218
clu_12674	chr21	35303656	35318114	LINC00649	5.88201	0.0191952	0.218743
clu_1992	chr12	95690034	95693941	VEZT	3.95112	0.0192332	0.219009
clu_10206	chr19	35939281	35940616	FFAR2	2.73893	0.0192588	0.219133
clu_19369	chr2	157183432	157184438	NR4A2	2.73728	0.0192952	0.21938
clu_12285	chr20	35207369	35236118	TGIF2,TGIF2-C20orf24,C20orf24	2.73569	0.0193303	0.219612
clu_17506	chr3	49750089	49750946	RNF123	2.7345	0.0193566	0.219743
clu_21118	chr1	100480976	100487942	SLC35A3	2.73078	0.0194392	0.220475
clu_14205	chr6	26597451	26598493	ABT1	2.73027	0.0194506	0.220475
clu_6594	chr16	778868	779009	HAGHL	2.72937	0.0194706	0.220534
clu_1435	chr12	29485660	29486565	FAR2	2.72713	0.0195206	0.220704
clu_12455	chr20	50715126	50776662	ZFP64	2.72677	0.0195288	0.220704
clu_18382	chr2	3596310	3596648	RNASEH1	2.72671	0.01953	0.220704
clu_8791	chr14	50069186	50080974	LRR1	3.93171	0.0196102	0.221108
clu_9065	chr14	76201632	76211438	TTLL5	3.93204	0.0196037	0.221108
clu_6141	chr17	72534062	72539000	CD300C	2.72376	0.0195961	0.221108
clu_19798	chr2	228416833	228418426	AGFG1	2.71833	0.0197184	0.22216
clu_20625	chr1	36639079	36641800	MAP7D1	3.92475	0.019747	0.222314
clu_19063	chr2	97270594	97271057	KANSL3	2.7159	0.0197734	0.222443
clu_652	chrX	153278129	153279493	IRAK1	2.7141	0.019814	0.222732
clu_22950	chr9	125014252	125023659	RBM18	2.71295	0.0198403	0.22286
clu_13025	chr7	23731215	23740405	FAM221A	3.91763	0.0198881	0.223229
clu_8045	chr15	55611611	55619729	PIGB	4.92363	0.0199101	0.223307
clu_16767	chr4	122103951	122137570	TNIP3	2.70859	0.0199395	0.223469
clu_12983	chr7	7841374	8007330	RPA3-AS1	2.70788	0.0199557	0.223483
clu_2032	chr12	101796724	101801420	ARL1	2.70455	0.020032	0.223854
clu_20531	chr1	29543197	29557243	MECR	4.91761	0.0200201	0.223854
clu_23960	chr8	134052375	134060075	SLA	2.70405	0.0200434	0.223854
clu_693	chrX	153770602	153780203	IKBKG	2.70382	0.0200489	0.223854
clu_6736	chr16	3434941	3447192	ZSCAN32	5.82685	0.0201211	0.224493
clu_22071	chr1	205065980	205066454	RBBP5	2.69854	0.0201705	0.224707
clu_17504	chr3	49726618	49728563	RNF123	2.69889	0.0201623	0.224707
clu_9254	chr14	103807462	103810237	EIF5	3.9023	0.0201954	0.224716
clu_17700	chr3	58457702	58470299		3.90195	0.0202025	0.224716
clu_22786	chr9	100373981	100387963	TSTD2	2.69655	0.0202164	0.224716
clu_12184	chr20	30795868	30803072	POFUT1	2.69393	0.0202774	0.224962
clu_14392	chr6	31936315	31936463	SKIV2L	2.69432	0.0202682	0.224962
clu_23240	chr9	139338352	139341307	SEC16A	3.89793	0.0202838	0.224962
clu_22820	chr9	102888831	102988344	INVS	2.69284	0.0203027	0.225004
clu_20884	chr1	52823570	52824003	CC2D1B	2.69044	0.0203586	0.225289
clu_13686	chr7	110731560	110762471	LRRN3	3.89454	0.0203527	0.225289
clu_9633	chr19	7734330	7735105	RETN	2.6893	0.0203851	0.225415
clu_12445	chr20	48760158	48770054	TMEM189,TMEM189-UBE2V1	3.89033	0.0204387	0.225672
clu_13910	chr7	150023099	150033807	LRRC61	2.68719	0.0204346	0.225672
clu_13695	chr7	112415373	112423753	TMEM168	2.68479	0.020491	0.226083
clu_18802	chr2	64140444	64141316	VPS54	3.88611	0.0205251	0.226129
clu_15797	chr5	139028430	139059949	CXXC5	3.88609	0.0205255	0.226129
clu_4500	chr10	97424057	97442858	TCTN3	3.88443	0.0205596	0.226337
clu_7282	chr16	56659791	56660792	MT1E	2.67864	0.0206359	0.226916
clu_20601	chr1	35496314	35497416	ZMYM6	3.8804	0.0206425	0.226916
clu_42	chrX	1471352	1471513		3.87566	0.0207406	0.227826
clu_17984	chr3	129152976	129156651	MBD4	3.86934	0.0208721	0.229102
clu_4366	chr10	75264030	75265036	RP11-137L10.6	4.86659	0.0209758	0.229682
clu_10501	chr19	44717397	44732640	ZNF227	3.86479	0.0209674	0.229682
clu_21640	chr1	156012704	156018292	UBQLN4	3.86597	0.0209427	0.229682
clu_23524	chr8	27605796	27610029	CCDC25	3.86387	0.0209866	0.229682
clu_11500	chr22	28249651	28254375	PITPNB	3.86237	0.0210181	0.229858
clu_17842	chr3	113323823	113326941	SIDT1	3.86045	0.0210586	0.230133
clu_15161	chr6	160212158	160219084	MRPL18	2.66001	0.0210818	0.23021
clu_23186	chr9	136224690	136227141	SURF2	2.6594	0.0210965	0.23021
clu_23645	chr8	52733278	52744004	PCMTD1	2.65699	0.021155	0.230511
clu_23185	chr9	136223944	136224587	SURF2	2.65714	0.0211513	0.230511
clu_14305	chr6	31126499	31126920	TCF19	3.85488	0.021176	0.230572
clu_21459	chr1	151665959	151666846	SNX27	2.65384	0.0212315	0.231007
clu_23941	chr8	130883742	130915558	FAM49B	2.65242	0.0212663	0.231217
clu_19324	chr2	143986237	144008080	ARHGAP15	2.65104	0.0213001	0.231415
clu_16512	chr4	68567202	68594258	UBA6-AS1	2.64622	0.0214182	0.232529
clu_22464	chr9	27558571	27560225	C9orf72	3.84088	0.0214748	0.232974
clu_6529	chr17	80972395	80992911	B3GNTL1	2.64078	0.0215524	0.233509
clu_19936	chr2	242089123	242097222	PPP1R7	3.83713	0.0215554	0.233509
clu_5486	chr17	33650279	33651673	RP11-47L3.1	2.63868	0.0216045	0.23371
clu_6440	chr17	79873557	79875706	SIRT7	2.63865	0.0216053	0.23371
clu_21810	chr1	161489781	161493080	FCGR2A	2.63676	0.0216522	0.234047
clu_14099	chr6	13597248	13601066	SIRT5	2.63568	0.0216791	0.234169
clu_19206	chr2	113590403	113590951	IL1B	2.63482	0.0217005	0.234231
clu_9792	chr19	11475125	11475348		2.63313	0.0217426	0.234515
clu_21391	chr1	150521226	150527011	RP11-54A4.2	2.63187	0.0217741	0.234516
clu_18871	chr2	71036341	71036871	CLEC4F	2.63189	0.0217738	0.234516
clu_7982	chr15	44965528	44966491	PATL2	2.62926	0.0218397	0.235052
clu_1886	chr12	66641834	66646798		2.62562	0.0219311	0.235866
clu_13091	chr7	33066527	33102180	NT5C3A	2.62125	0.0220415	0.236882
clu_5791	chr17	44407964	44416875	ARL17B	2.61965	0.0220822	0.236967
clu_15354	chr5	43015252	43043158	CTD-2201E18.3,ANXA2R	2.61907	0.022097	0.236967
clu_23224	chr9	139261709	139262206	CARD9	2.61957	0.0220841	0.236967
clu_14998	chr6	130505765	130530640	SAMD3	2.61843	0.0221132	0.23697
clu_15845	chr5	141021324	141023785	FCHSD1	2.61757	0.022135	0.237011
clu_23546	chr8	32585596	32611890	NRG1	3.80997	0.0221487	0.237011
clu_3560	chr11	76239510	76248839	C11orf30	3.80581	0.0222412	0.237319
clu_10748	chr19	51646059	51650478	SIGLEC7	5.71003	0.0222274	0.237319
clu_20650	chr1	38042157	38047824	GNL2	2.61438	0.0222163	0.237319
clu_14387	chr6	31928871	31929324	SKIV2L	3.80616	0.0222334	0.237319
clu_5132	chr17	7296199	7296786	TMEM256-PLSCR3	3.80401	0.0222812	0.237465
clu_17922	chr3	123304641	123330082	MYLK-AS1	2.61163	0.0222867	0.237465
clu_20047	chr1	1608285	1623888	SLC35E2B	2.60993	0.0223304	0.237665
clu_11554	chr22	30821934	30824449	RP4-539M6.19,MTFP1	3.80149	0.0223374	0.237665
clu_19248	chr2	121036354	121047156	RALB	2.60714	0.0224021	0.238184
clu_15812	chr5	139921866	139928491	ANKHD1,ANKHD1-EIF4EBP3,EIF4EBP3	2.60567	0.0224401	0.238418
clu_16637	chr4	89631416	89633127	FAM13A-AS1	3.79141	0.0225637	0.23956
clu_5676	chr17	41108521	41109155	PTGES3L-AARSD1,AARSD1	2.59951	0.0225996	0.239772
clu_23935	chr8	128806980	128902835	PVT1	3.78746	0.022653	0.240167
clu_8211	chr15	73855598	73862491	NPTN	2.59684	0.0226692	0.240168
clu_8985	chr14	72399658	72431489	RGS6	3.78391	0.0227336	0.24068
clu_20489	chr1	28159327	28165288	PPP1R8	2.5933	0.0227618	0.240807
clu_22449	chr9	19369985	19372035	DENND4C	2.59068	0.0228304	0.241361
clu_1721	chr12	56297264	56326313	WIBG	3.77476	0.0229426	0.242376
clu_15818	chr5	139970576	139971609	APBB3	3.77265	0.0229911	0.242716
clu_1860	chr12	62719714	62749112	USP15	3.76991	0.0230541	0.242866
clu_8841	chr14	52777995	52779554		2.58251	0.0230463	0.242866
clu_16956	chr4	184580600	184585000	TRAPPC11	2.58279	0.0230388	0.242866
clu_9915	chr19	15228783	15229977	ILVBL	2.57959	0.0231237	0.243428
clu_22772	chr9	99417055	99417534	AAED1	2.57886	0.0231431	0.24346
clu_16607	chr4	84367239	84369936	HELQ	2.57823	0.02316	0.243466
clu_5324	chr17	18925457	18939271	GRAP	2.57575	0.0232262	0.24399
clu_2528	chr11	802854	803174	PIDD	3.76127	0.0232541	0.244111
clu_9224	chr14	100759714	100765179	SLC25A29	3.75698	0.0233541	0.244988
clu_3531	chr11	73745323	73748523	C2CD3	2.56824	0.0234281	0.245137
clu_1606	chr12	51591803	51592333	POU6F1	2.56922	0.0234017	0.245137
clu_9085	chr14	77900646	77901602	VIPAS39	2.56853	0.0234203	0.245137
clu_14873	chr6	106553808	106554786	PRDM1	3.75357	0.023434	0.245137
clu_19674	chr2	208602170	208606947	CCNYL1	3.75151	0.0234822	0.245297
clu_13215	chr7	45767912	45776386	SEPT7P2	2.56664	0.0234714	0.245297
clu_4554	chr10	100190427	100193740	HPS1	2.5642	0.0235374	0.245556
clu_9155	chr14	92524859	92537279	ATXN3	2.56411	0.02354	0.245556
clu_22079	chr1	205567777	205585606		3.74372	0.0236658	0.246655
clu_17871	chr3	119378910	119384098	POPDC2	2.5589	0.0236817	0.246655
clu_23927	chr8	126445851	126448248	TRIB1	2.55842	0.0236949	0.246655
clu_11074	chr18	13621270	13645126	LDLRAD4	3.7415	0.0237185	0.246728
clu_9948	chr19	16548676	16551696	EPS15L1	2.55599	0.0237611	0.246999
clu_3415	chr11	68287119	68312306	PPP6R3	2.55485	0.0237924	0.247153
clu_10855	chr19	54745003	54745538	LILRA6	2.55212	0.0238675	0.24776
clu_3781	chr11	117094024	117094794	PCSK7	2.55091	0.0239009	0.247934
clu_2229	chr12	120582252	120582727	GCN1L1	2.54911	0.0239505	0.248277
clu_21519	chr1	154193451	154197560	UBAP2L	2.54598	0.024037	0.249
clu_17705	chr3	63849834	63884075	ATXN7	2.54461	0.024075	0.24922
clu_521	chrX	122757134	122757638	THOC2	3.72524	0.0241073	0.249382
clu_561	chrX	134031064	134049212	MOSPD1	4.71249	0.0241429	0.249577
clu_6974	chr16	24826626	24828137	TNRC6A	2.54	0.0242033	0.249855
clu_7198	chr16	47117712	47143394	NETO2	3.72163	0.0241945	0.249855
clu_9679	chr19	9435456	9451778	ZNF559,ZNF177	4.70782	0.024246	0.250122
clu_17201	chr3	28368441	28373860	AZI2	3.71704	0.0243059	0.250568
clu_4352	chr10	75005934	75006446	DNAJC9	2.53534	0.0243338	0.250682
clu_4292	chr10	70252955	70263389	SLC25A16	3.71493	0.0243572	0.250703
clu_1555	chr12	49416658	49418361	KMT2D	3.71442	0.0243695	0.250703
clu_10689	chr19	50180573	50183744	PRMT1	3.71368	0.0243876	0.250716
clu_13988	chr7	155436298	155437825	AC009403.2	3.71252	0.0244159	0.250835
clu_22290	chr1	234541845	234546191	TARBP1	2.53176	0.0244346	0.250854
clu_12204	chr20	32211102	32212570	CBFA2T2	2.52859	0.0245241	0.251254
clu_12821	chr21	47546455	47551868	COL6A2	2.52971	0.0244925	0.251254
clu_22867	chr9	115200905	115203979	HSDL2	3.70858	0.0245123	0.251254
clu_5013	chr17	4843525	4844218	RNF167	3.70361	0.0246344	0.251348
clu_18681	chr2	44573529	44588556	PREPL	4.69121	0.0246156	0.251348
clu_18901	chr2	73961715	73964429	TPRKB	2.52502	0.0246254	0.251348
clu_15625	chr5	98195772	98204199	CHD1	2.52639	0.0245864	0.251348
clu_13450	chr7	92078191	92080015	GATAD1	3.70508	0.0245983	0.251348
clu_23168	chr9	135864585	135865129	GFI1B	2.52535	0.0246159	0.251348
clu_8226	chr15	74884155	74885479	ARID3B	2.52272	0.0246908	0.251554
clu_20276	chr1	16973809	16973958	MST1P2	2.52222	0.0247051	0.251554
clu_11567	chr22	31322858	31324015	MORC2	2.52328	0.024675	0.251554
clu_18857	chr2	70224020	70278335	PCBP1-AS1	4.68526	0.0247496	0.251681
clu_18133	chr3	158402457	158408928	GFM1	2.5206	0.0247513	0.251681
clu_2426	chr12	133311082	133311992	ANKLE2	2.51961	0.0247796	0.251796
clu_7253	chr16	53341817	53342598	CHD9	2.51833	0.0248164	0.251999
clu_16668	chr4	100785012	100787191	DAPP1	2.51492	0.0249142	0.25282
clu_22163	chr1	219352588	219383874	LYPLAL1	3.69045	0.0249607	0.252887
clu_16013	chr5	175665640	175716657	SIMC1	2.5136	0.0249521	0.252887
clu_22441	chr9	15469991	15472630	PSIP1	3.69001	0.0249716	0.252887
clu_15767	chr5	137281686	137284644	FAM13B	3.68815	0.0250182	0.253186
clu_2556	chr11	1958233	1959668	TNNT3	2.50888	0.0250887	0.253727
clu_11561	chr22	31048284	31059391	DUSP18	2.50774	0.0251217	0.25389
clu_4196	chr10	43016575	43018658	ZNF37BP	2.5047	0.0252102	0.254611
clu_12493	chr20	57291367	57293136	NPEPL1	2.50032	0.0253379	0.255728
clu_2170	chr12	112486247	112491362	NAA25	3.67397	0.0253754	0.25576
clu_11256	chr18	67068546	67231723	DOK6	2.49941	0.0253645	0.25576
clu_1042	chr13	103257271	103266451	TPP2	2.49781	0.0254115	0.255951
clu_5591	chr17	38189709	38191370	MED24	3.66915	0.0254981	0.256524
clu_12779	chr21	45753145	45757532	C21orf2	3.66897	0.0255028	0.256524
clu_13714	chr7	120595678	120606680	ING3	4.65144	0.0255235	0.256559
clu_2899	chr11	47492107	47493743	CELF1	2.48557	0.0257737	0.258475
clu_7997	chr15	48623388	48624465	DUT	2.48611	0.0257577	0.258475
clu_19505	chr2	181845700	181846745	UBE2E3	3.65803	0.0257834	0.258475
clu_18048	chr3	137953956	137956324	ARMC8	2.48691	0.0257336	0.258475
clu_3795	chr11	117857249	117859097	IL10RA	3.65702	0.0258094	0.258562
clu_1531	chr12	49048843	49054251	KANSL2	3.65545	0.0258498	0.258765
clu_2128	chr12	110977750	110989594	PPTC7	2.48137	0.025899	0.258765
clu_10282	chr19	37967336	37974781	ZNF570	2.482	0.0258802	0.258765
clu_13994	chr7	156516872	156526871	LMBR1	2.48144	0.0258971	0.258765
clu_10394	chr19	41235320	41242891	ITPKC	2.47984	0.0259449	0.258876
clu_23870	chr8	107705105	107718610	OXR1	2.47998	0.0259407	0.258876
clu_2644	chr11	6568896	6569440	DNHD1	3.65017	0.0259867	0.259068
clu_17569	chr3	51994653	51994882	PCBP4	2.47805	0.0259989	0.259068
clu_21082	chr1	92185784	92187512	TGFBR3	2.47481	0.0260964	0.259866
clu_6712	chr16	3100547	3107034	MMP25	2.47148	0.0261971	0.260522
clu_20721	chr1	41984159	42041215	HIVEP3	3.64266	0.0261827	0.260522
clu_13913	chr7	150102529	150104672	ZNF775	2.4687	0.0262816	0.261188
clu_4076	chr10	15879317	15883425	FAM188A	4.61437	0.0263993	0.262008
clu_3380	chr11	67263816	67264702	PITPNM1	3.63446	0.0263981	0.262008
clu_12541	chr20	61828086	61845216	YTHDF1	2.46258	0.0264684	0.26252
clu_10980	chr19	59010058	59010490	SLC27A5	2.46138	0.0265051	0.262709
clu_5400	chr17	27093725	27169700	FAM222B	5.49808	0.0266071	0.263545
clu_18870	chr2	70528112	70529057	FAM136A	2.45662	0.0266515	0.263634
clu_15409	chr5	56531850	56542127	GPBP1	3.62551	0.0266356	0.263634
clu_10185	chr19	35424627	35434127	ZNF30	3.62402	0.0266753	0.263695
clu_6806	chr16	5145515	5147645	FAM86A	3.6183	0.0268281	0.264679
clu_10552	chr19	46173992	46176109	GIPR	3.61857	0.0268209	0.264679
clu_21214	chr1	111738678	111740542	DENND2D	2.45156	0.0268082	0.264679
clu_6493	chr17	80377677	80386434	HEXDC	2.44984	0.0268617	0.264836
clu_6834	chr16	10998669	11004045	CIITA	3.61613	0.0268865	0.264905
clu_2002	chr12	97301634	97311399	NEDD1	3.6106	0.0270358	0.265327
clu_2361	chr12	124824989	124826369	NCOR2	2.44585	0.0269861	0.265327
clu_5077	chr17	6945227	6946249	SLC16A11	3.61134	0.0270158	0.265327
clu_9772	chr19	11031803	11032291	CARM1	3.61151	0.0270111	0.265327
clu_21291	chr1	117576756	117578821	CD101	3.61058	0.0270361	0.265327
clu_18931	chr2	74717600	74718255	TTC31	2.44479	0.0270192	0.265327
clu_20719	chr1	41769580	41771514		2.44299	0.0270758	0.265542
clu_13977	chr7	151853359	151855948	KMT2C	3.60476	0.0271941	0.266527
clu_3855	chr11	118968007	118969113	DPAGT1	3.60196	0.0272702	0.267033
clu_15400	chr5	55412609	55422749	ANKRD55	2.43645	0.0272815	0.267033
clu_22771	chr9	99404168	99413672	AAED1	3.60071	0.0273044	0.267082
clu_23351	chr8	577238	585668	ERICH1	3.60003	0.0273229	0.267088
clu_20920	chr1	54717533	54747111	SSBP3	2.43351	0.0273747	0.267419
clu_6986	chr16	27325341	27351507	IL4R	3.59517	0.027456	0.268037
clu_516	chrX	119758085	119763772	C1GALT1C1	2.42968	0.0274964	0.268257
clu_10586	chr19	47236493	47240080	STRN4	3.5889	0.0276287	0.269371
clu_20496	chr1	28301057	28304885	EYA3	2.42327	0.0277017	0.269906
clu_5606	chr17	38974734	38975072	KRT10	2.41732	0.0278934	0.271597
clu_16752	chr4	119529877	119539151	RP11-384K6.6	2.41645	0.0279215	0.271693
clu_19688	chr2	217300219	217311741	SMARCAL1	2.41395	0.0280028	0.272306
clu_7886	chr15	42032401	42040835	MGA	2.41293	0.0280357	0.272449
clu_2815	chr11	43911378	43940588	ALKBH3	3.57211	0.0280965	0.272677
clu_10961	chr19	58361929	58400135	ZNF814,CTD-2583A14.9	4.54478	0.0281235	0.272677
clu_9930	chr19	15565704	15567313	RASAL3	2.40997	0.0281323	0.272677
clu_11373	chr22	20922918	20936898	MED15	3.57172	0.0281074	0.272677
clu_2563	chr11	2325434	2334884	TSPAN32	2.40846	0.0281817	0.272978
clu_7860	chr15	41046988	41047397	RMDN3	2.40732	0.0282189	0.273162
clu_11485	chr22	26861517	26862192	HPS4	3.55995	0.0284401	0.275124
clu_8846	chr14	53175534	53177819	PSMC6	2.39911	0.0284892	0.27542
clu_4959	chr17	3802318	3806496	P2RX1	2.39814	0.0285212	0.27555
clu_12998	chr7	16685913	16705062	BZW2	2.39759	0.0285395	0.27555
clu_7538	chr16	74339469	74366465	AC009120.6,RP11-252A24.2	7.04044	0.0287456	0.275577
clu_7712	chr16	89787684	89788939	ZNF276	2.39515	0.0286205	0.275577
clu_5376	chr17	26902562	26903819	ALDOC	3.552	0.0286672	0.275577
clu_10553	chr19	46180366	46180968	GIPR	2.39532	0.0286148	0.275577
clu_21968	chr1	184023997	184064824	TSEN15	4.52467	0.028642	0.275577
clu_12205	chr20	32224514	32228150	CBFA2T2	2.39331	0.0286817	0.275577
clu_12844	chr21	47976004	47976852	DIP2A	2.39351	0.028675	0.275577
clu_17759	chr3	97669732	97673236	MINA	2.39166	0.0287366	0.275577
clu_16425	chr4	39000529	39033846	TMEM156	2.39325	0.0286836	0.275577
clu_14850	chr6	99353546	99374353	FBXL4	3.54997	0.0287254	0.275577
clu_24106	chr8	145735398	145735981	MFSD3	3.54939	0.0287423	0.275577
clu_22991	chr9	128510902	128691934	PBX3	3.548	0.0287823	0.275751
clu_17571	chr3	52004200	52007981	RP11-155D18.12,ABHD14B,RP11-155D18.14	3.54248	0.0289414	0.277098
clu_7027	chr16	28858148	28874989	SH2B1	2.38029	0.0291187	0.278617
clu_10166	chr19	33878987	33892627	PEPD	2.37875	0.029171	0.278938
clu_3645	chr11	93454578	93456207	KIAA1731	3.52769	0.0293726	0.280687
clu_10927	chr19	56147078	56153863	ZNF580,ZNF581,CCDC106	6.21061	0.0294503	0.281248
clu_23489	chr8	23349849	23351718	CTC-756D1.3	3.52251	0.0295252	0.281784
clu_9283	chr14	105639598	105642871	NUDT14	3.52088	0.0295734	0.281883
clu_22968	chr9	126146192	126165681	DENND1A	2.36745	0.0295565	0.281883
clu_3148	chr11	64129474	64135604	RPS6KA4	2.36446	0.0296597	0.282162
clu_1270	chr12	7354437	7355208	PEX5	3.51786	0.0296628	0.282162
clu_7872	chr15	41562816	41570965	CHP1	2.36424	0.029667	0.282162
clu_20527	chr1	29487029	29508158	SRSF4	2.36378	0.0296831	0.282162
clu_18760	chr2	58393009	58425729	FANCL	2.36337	0.0296972	0.282162
clu_15692	chr5	122940524	122950036	CSNK1G3	3.51261	0.0298189	0.282957
clu_14566	chr6	36981541	36982422	FGD2	3.51284	0.0298123	0.282957
clu_5303	chr17	18098349	18111533	ALKBH5	2.35841	0.0298689	0.283252
clu_5767	chr17	43344695	43345376	MAP3K14-AS1	3.50997	0.0298978	0.283346
clu_10519	chr19	45579080	45593365	GEMIN7,MARK4	3.5087	0.0299359	0.283526
clu_22070	chr1	205057943	205064115	RBBP5	2.35579	0.02996	0.283574
clu_4672	chr10	105207325	105209157	CALHM2	2.35466	0.0299995	0.283588
clu_12831	chr21	47705308	47705717	MCM3AP	2.3548	0.0299948	0.283588
clu_22852	chr9	112900819	112930679	PALM2-AKAP2,AKAP2	4.47295	0.0300189	0.283592
clu_6127	chr17	71189523	71192646	COG1,RP11-143K11.5	2.35336	0.030045	0.283659
clu_8591	chr14	23389940	23390197	PRMT5	2.35064	0.03014	0.284017
clu_20634	chr1	36788326	36789060	EVA1B	2.35102	0.0301268	0.284017
clu_14286	chr6	30679278	30679444	MDC1	2.35095	0.0301291	0.284017
clu_1224	chr12	6761933	6762111	ING4	3.49984	0.0302021	0.284243
clu_16698	chr4	106058875	106066652	AC004069.2	4.4665	0.0301952	0.284243
clu_1330	chr12	10167340	10168211	CLEC12B	3.49863	0.0302387	0.284408
clu_18743	chr2	55529208	55535945	CCDC88A	3.49596	0.0303196	0.28481
clu_23621	chr8	42252651	42259306	VDAC3	2.34577	0.0303114	0.28481
clu_6204	chr17	73521906	73539478	LLGL2	2.34271	0.0304196	0.285569
clu_11114	chr18	29625695	29667861	RNF125	3.48623	0.030616	0.286691
clu_21093	chr1	93677818	93680303	CCDC18	2.33751	0.0306042	0.286691
clu_14711	chr6	44274768	44278036	AARS2	3.48724	0.0305851	0.286691
clu_14876	chr6	107006500	107011639	AIM1	3.48637	0.0306117	0.286691
clu_18241	chr3	184083014	184085965	POLR2H	2.33429	0.0307193	0.287478
clu_15452	chr5	65470869	65474547	SREK1	2.33239	0.0307873	0.287933
clu_4073	chr10	15824225	15831246	FAM188A	3.47984	0.0308124	0.287988
clu_12986	chr7	8110761	8125823	GLCCI1	3.478	0.0308692	0.288338
clu_863	chr13	45563877	45578440	GPALPP1	2.32419	0.0310827	0.289719
clu_4977	chr17	4067467	4072492	ANKFY1	2.32386	0.0310948	0.289719
clu_20632	chr1	36759536	36766487	THRAP3	2.32493	0.0310559	0.289719
clu_14042	chr6	3140743	3152722	BPHL	2.32503	0.0310526	0.289719
clu_15606	chr5	96075822	96076970	CAST	3.46984	0.031122	0.289792
clu_19302	chr2	135703716	135705306	CCNT2	2.32239	0.031148	0.289853
clu_10387	chr19	41120352	41125252	LTBP4	5.3079	0.0312387	0.290324
clu_16184	chr4	669998	672447	MYL5	3.46551	0.031257	0.290324
clu_23479	chr8	22960694	22972170	TNFRSF10C	2.32009	0.0312318	0.290324
clu_3972	chr10	1089333	1102249	IDI1	4.4259	0.0313276	0.290678
clu_4326	chr10	73472570	73483802	CDH23	4.42389	0.0313848	0.290678
clu_3532	chr11	74173148	74178443	KCNE3	2.31668	0.0313559	0.290678
clu_3753	chr11	113686104	113694327	USP28	2.3169	0.031348	0.290678
clu_6152	chr17	72732870	72738393	RAB37	2.31519	0.0314105	0.290678
clu_22140	chr1	212548642	212553237	TMEM206	2.31515	0.031412	0.290678
clu_2631	chr11	6472668	6477302	TRIM3	2.31071	0.0315751	0.291324
clu_2387	chr12	131286033	131291527	STX2	4.41672	0.0315892	0.291324
clu_8122	chr15	64444525	64444837	SNX22	2.30921	0.0316302	0.291324
clu_5847	chr17	46189447	46189936	SNX11	2.309	0.0316381	0.291324
clu_16367	chr4	20729020	20754250	PACRGL	2.30957	0.0316172	0.291324
clu_16604	chr4	84223421	84229998	HPSE	2.31241	0.0315127	0.291324
clu_16716	chr4	109086319	109088711	LEF1	2.31103	0.0315634	0.291324
clu_15395	chr5	54968523	54993674	SLC38A9	2.31108	0.0315616	0.291324
clu_13767	chr7	129756506	129760589	KLHDC10	2.30624	0.03174	0.292082
clu_20626	chr1	36643802	36644047	MAP7D1	2.30434	0.0318105	0.292402
clu_22642	chr9	82187750	82188604	TLE4	2.30425	0.031814	0.292402
clu_12278	chr20	34360001	34389413	PHF20	2.30358	0.0318389	0.292451
clu_6684	chr16	2314332	2318056	RNPS1	3.44493	0.031907	0.292806
clu_24004	chr8	144356972	144358067	GLI4,ZFP41	2.30148	0.0319167	0.292806
clu_8842	chr14	52779648	52780511		4.4043	0.031947	0.292903
clu_8551	chr14	21967946	21971316	METTL3	4.40299	0.0319849	0.293071
clu_21933	chr1	177991803	177995290	RP11-568K15.1,RP4-798P15.3	2.29908	0.0320062	0.293085
clu_2810	chr11	43436326	43464875	TTC17	2.29772	0.0320572	0.293307
clu_13526	chr7	99673253	99679258	ZNF3	3.43984	0.0320697	0.293307
clu_1718	chr12	56226798	56227231	TMEM198B	2.29631	0.0321099	0.293495
clu_5270	chr17	16946285	16979024	MPRIP	2.29373	0.0322068	0.29402
clu_14948	chr6	116968773	116972740	ZUFSP	2.29407	0.0321941	0.29402
clu_22411	chr9	5690038	5713896	KIAA1432	4.3937	0.0322553	0.294283
clu_18205	chr3	183470041	183471914	YEATS2	2.29188	0.0322763	0.294295
clu_2766	chr11	20385295	20385783	HTATIP2	3.42889	0.0324229	0.294944
clu_5221	chr17	9408479	9479109	STX8	3.43057	0.0323686	0.294944
clu_17735	chr3	71349031	71408301	FOXP1	2.2887	0.0323964	0.294944
clu_16495	chr4	57221589	57244314	AASDH	2.2879	0.0324267	0.294944
clu_16045	chr5	176662946	176666757	NSD1	3.42733	0.0324737	0.295012
clu_12961	chr7	6655817	6656821	ZNF853	2.28667	0.0324731	0.295012
clu_5332	chr17	19713751	19728407	ULK2	3.42664	0.0324959	0.295035
clu_12754	chr21	45285226	45323838	AGPAT3	3.42399	0.0325821	0.295637
clu_371	chrX	67718965	67733169	YIPF6	3.42189	0.0326506	0.296079
clu_24104	chr8	145721853	145722031		2.28097	0.03269	0.296256
clu_21856	chr1	167974031	168012263	DCAF6	4.37621	0.0327703	0.296803
clu_7619	chr16	85942779	85945176	IRF8	2.27748	0.0328237	0.296926
clu_13883	chr7	148907796	148909450	ZNF282	2.27795	0.0328054	0.296926
clu_8466	chr15	95013671	95019925	MCTP2	2.27258	0.0330121	0.298449
clu_1925	chr12	72233591	72265850	TBC1D15	2.27108	0.0330697	0.29853
clu_6728	chr16	3294286	3296525	MEFV	2.27027	0.0331011	0.29853
clu_23101	chr9	132092338	132101071	RP11-65J3.1	2.27061	0.033088	0.29853
clu_363	chrX	64744142	64744845	LAS1L	3.40914	0.0330696	0.29853
clu_19184	chr2	111878765	111921710	BCL2L11	4.36445	0.0331211	0.29853
clu_23676	chr8	61766059	61766925	CHD7	2.2686	0.0331659	0.298753
clu_6921	chr16	19559336	19562518	CCP110	3.40365	0.0332517	0.299165
clu_14622	chr6	42214282	42222589	TRERF1	2.26645	0.0332493	0.299165
clu_8131	chr15	65249608	65255872		2.2632	0.0333757	0.299919
clu_16483	chr4	56284152	56290705	TMEM165	2.26335	0.0333699	0.299919
clu_2106	chr12	110345504	110346676	TCHP	2.26151	0.0334419	0.300173
clu_20192	chr1	11074022	11078790	TARDBP	2.26043	0.0334838	0.300173
clu_11852	chr22	46547873	46572650	PPARA	2.26042	0.0334844	0.300173
clu_17442	chr3	48896064	48896988	SLC25A20	2.26098	0.0334625	0.300173
clu_4025	chr10	8100804	8111436	GATA3	3.3932	0.0336009	0.301036
clu_10474	chr19	44038054	44038558	ZNF575	2.25482	0.0337042	0.30178
clu_16508	chr4	68449420	68456602	STAP1	2.2507	0.0338671	0.303057
clu_13265	chr7	65557650	65592691	ASL,AC068533.7,CRCP	2.24868	0.0339473	0.303592
clu_3743	chr11	113085233	113102367	NCAM1	3.38226	0.0339707	0.30362
clu_10357	chr19	40317507	40317925	DYRK1B	2.24629	0.0340422	0.304076
clu_9951	chr19	16742535	16757931	CTC-429P9.4,SMIM7	4.33173	0.0341167	0.304559
clu_2921	chr11	47786914	47788621	FNBP4	2.24253	0.0341924	0.30487
clu_19746	chr2	220088486	220088650	ATG9A	2.24257	0.0341906	0.30487
clu_539	chrX	129771378	129790555	ENOX2	2.24121	0.0342451	0.305158
clu_18935	chr2	74734274	74734703	PCGF1	2.2374	0.0343982	0.306339
clu_4193	chr10	38404218	38406318	ZNF37A	2.23622	0.0344459	0.306544
clu_16695	chr4	104004086	104007637	SLC9B2,BDH2	3.36789	0.0344623	0.306544
clu_22322	chr1	236706087	236706860	LGALS8	3.36681	0.0344994	0.306691
clu_3048	chr11	62474796	62482972	BSCL2,HNRNPUL2-BSCL2,HNRNPUL2	2.23348	0.0345564	0.307014
clu_15778	chr5	137846318	137847164	ETF1	2.2322	0.0346083	0.307293
clu_9429	chr19	1877646	1879920	ABHD17A	2.22922	0.034729	0.30781
clu_21737	chr1	160188758	160192441	DCAF8	2.22873	0.034749	0.30781
clu_19006	chr2	86684194	86691176	KDM3A	3.36058	0.0347151	0.30781
clu_19419	chr2	170393850	170396561	FASTKD1	3.35993	0.0347376	0.30781
clu_11081	chr18	19119970	19140820	ESCO1	3.35694	0.0348415	0.307898
clu_21587	chr1	155187840	155188639	GBAP1	3.35732	0.0348284	0.307898
clu_12730	chr21	43708147	43708321	ABCG1	2.22659	0.0348362	0.307898
clu_14634	chr6	42852488	42853994	RPL7L1	2.22764	0.0347936	0.307898
clu_17127	chr3	15138217	15140542	ZFYVE20	3.35575	0.0348832	0.308084
clu_8926	chr14	63888812	64006247	PPP2R5E	2.22464	0.0349158	0.308189
clu_22533	chr9	35684547	35685266	TPM2	3.35283	0.0349851	0.308618
clu_8076	chr15	59209198	59225603	SLTM	2.21943	0.0351297	0.308882
clu_5734	chr17	42463499	42466654	ITGA2B	2.21957	0.0351237	0.308882
clu_6492	chr17	80373503	80376288	OGFOD3	2.21948	0.0351275	0.308882
clu_20983	chr1	71530820	71532459	ZRANB2	3.34844	0.0351393	0.308882
clu_11533	chr22	29945147	29949660	THOC5	3.3489	0.0351228	0.308882
clu_16430	chr4	39308321	39310256	RFC1	2.22047	0.0350869	0.308882
clu_21458	chr1	151641111	151655832	SNX27	2.21771	0.0352005	0.309238
clu_3991	chr10	5930030	5931004	ANKRD16	2.21479	0.0353211	0.31
clu_1671	chr12	53900926	53901618	NPFF,RP11-793H13.10	2.2141	0.0353496	0.31
clu_12551	chr20	62258745	62259671	CTD-3184A7.4	4.29299	0.0353334	0.31
clu_559	chrX	133979431	133988121	FAM122C	5.15985	0.0353734	0.310027
clu_17720	chr3	69093746	69096509	TMF1	2.21264	0.0354104	0.310168
clu_7462	chr16	68573728	68591901	ZFP90	2.21211	0.0354325	0.31018
clu_18346	chr3	197348739	197350091	AC024560.3	3.33728	0.0355333	0.31088
clu_7018	chr16	28726755	28734485	EIF3C	2.20908	0.0355582	0.310916
clu_10155	chr19	32955690	32959637	DPY19L3	2.20784	0.0356099	0.311003
clu_22418	chr9	5910707	5922605	KIAA2026	2.20817	0.0355964	0.311003
clu_8649	chr14	24608823	24610098	EMC9	2.20713	0.0356396	0.31108
clu_22104	chr1	206905264	206905920	MAPKAPK2	2.20607	0.0356839	0.311103
clu_23776	chr8	90770461	90777569	RIPK2	3.33345	0.0356698	0.311103
clu_15192	chr6	170034621	170043793	WDR27	4.28119	0.0357124	0.311169
clu_11342	chr22	19918618	19929224	TXNRD2	2.20422	0.0357615	0.311415
clu_5315	chr17	18391071	18394047	LGALS9C	2.2017	0.0358672	0.311608
clu_10582	chr19	47219792	47220208	PRKD2	2.20202	0.0358539	0.311608
clu_20019	chr1	1244100	1244466	PUSL1	3.32947	0.035812	0.311608
clu_11367	chr22	20843499	20850047	KLHL22	3.3288	0.0358359	0.311608
clu_2789	chr11	34118220	34120850	CAPRIN1	3.32377	0.0360169	0.312296
clu_862	chr13	45010231	45147299	TSC22D1	2.1982	0.036015	0.312296
clu_22170	chr1	222737467	222742852	TAF1A	4.27026	0.036067	0.312296
clu_18381	chr2	3581845	3584314	AC108488.4	3.32166	0.036093	0.312296
clu_19864	chr2	234181698	234183322	ATG16L1	3.32326	0.0360352	0.312296
clu_15563	chr5	87564844	87566343	TMEM161B-AS1	5.13643	0.0360737	0.312296
clu_23750	chr8	82715463	82736027	SNX16	3.325	0.0359724	0.312296
clu_10371	chr19	40743998	40747845	AKT2	2.19432	0.036179	0.312739
clu_22154	chr1	214454770	214488105	SMYD2	3.31908	0.0361861	0.312739
clu_7818	chr15	34567590	34628611	SLC12A6	2.19304	0.0362336	0.312805
clu_10812	chr19	54025938	54042470	ZNF331	3.31713	0.0362567	0.312805
clu_12363	chr20	43559367	43561698	PABPC1L	5.13049	0.0362537	0.312805
clu_4143	chr10	27508786	27512267	ACBD5	3.31622	0.0362896	0.312909
clu_2167	chr12	112429693	112443061	TMEM116	4.25748	0.0364857	0.313744
clu_21762	chr1	160784551	160788008	LY9	3.31067	0.0364916	0.313744
clu_21911	chr1	173908009	173910403	RC3H1	2.18786	0.0364544	0.313744
clu_17202	chr3	30648469	30686239	TGFBR2	3.31118	0.0364732	0.313744
clu_23105	chr9	132388574	132396333	NTMT1	3.3122	0.0364359	0.313744
clu_4634	chr10	104154357	104155645	NFKB2	2.18475	0.0365876	0.314207
clu_7	chrY	14954205	14954989	USP9Y	2.18519	0.0365688	0.314207
clu_4777	chr10	124134322	124152697	PLEKHA1	3.30725	0.0366169	0.314277
clu_9779	chr19	11152236	11168934	SMARCA4	2.18292	0.0366662	0.314339
clu_21631	chr1	155917806	155920090	ARHGEF2	2.18301	0.0366627	0.314339
clu_19555	chr2	191760451	191765290	GLS	2.17994	0.0367949	0.315261
clu_18032	chr3	134201773	134204794	ANAPC13	2.17917	0.0368283	0.315366
clu_6191	chr17	73264273	73266195	MIF4GD	3.29904	0.0369187	0.315781
clu_21554	chr1	154955873	154965189	FLAD1	4.24441	0.0369191	0.315781
clu_10711	chr19	50362354	50363267	AC018766.5	2.17526	0.0369974	0.316018
clu_23455	chr8	22333137	22355514	PPP3CC	2.17536	0.0369932	0.316018
clu_128	chrX	18912522	18915281	PHKA2	2.17497	0.0370103	0.316018
clu_9105	chr14	86594460	86595840	CTD-2341M24.1	3.29329	0.0371315	0.316643
clu_7967	chr15	44853940	44855149	EIF3J	2.17182	0.0371473	0.316643
clu_16371	chr4	25162375	25199090	PI4K2B	2.17226	0.0371284	0.316643
clu_13446	chr7	91867073	91870307	KRIT1	2.17133	0.0371689	0.316647
clu_16649	chr4	95445026	95494502	PDLIM5	3.2917	0.0371906	0.316651
clu_5439	chr17	29111910	29117656	SUZ12P	3.29014	0.0372485	0.316766
clu_16101	chr5	177649493	177649853	PHYKPL	3.28962	0.0372678	0.316766
clu_22790	chr9	100417006	100437776		2.16932	0.0372566	0.316766
clu_13474	chr7	95838289	95906508	SLC25A13	3.28725	0.0373564	0.317338
clu_7888	chr15	42120386	42127092	PLA2G4B,JMJD7,JMJD7-PLA2G4B	2.16338	0.0375176	0.318526
clu_23720	chr8	73939287	73944277	TERF1	3.28072	0.0376013	0.319055
clu_20292	chr1	17666308	17668794	PADI4	2.16003	0.0376657	0.319238
clu_22800	chr9	100840668	100849724	TRIM14	4.22259	0.0376538	0.319238
clu_5879	chr17	47390207	47394728	ZNF652	2.1568	0.037809	0.320271
clu_2634	chr11	6499428	6499968	ARFIP2	3.27318	0.0378856	0.320483
clu_2759	chr11	18369466	18373876	GTF2H1	2.15496	0.0378909	0.320483
clu_21997	chr1	192998787	193018876	UCHL5	2.15449	0.0379119	0.320483
clu_13070	chr7	30487997	30490832	NOD1	2.1543	0.03792	0.320483
clu_14402	chr6	32130399	32133915	PPT2,PPT2-EGFL8,EGFL8	4.21375	0.0379553	0.3206
clu_8743	chr14	35488280	35497294	SRP54	2.1527	0.0379918	0.320726
clu_4829	chr10	130834720	130834910		2.15154	0.0380436	0.320982
clu_16568	chr4	79800045	79831764	BMP2K	3.26821	0.0380745	0.321061
clu_10940	chr19	56884992	56888236	ZNF542	3.26718	0.0381138	0.321211
clu_15655	chr5	112312683	112321532	DCP2	4.20798	0.0381536	0.321365
clu_12118	chr20	18455831	18461046	POLR3F	2.14813	0.0381962	0.321475
clu_11720	chr22	39473383	39476938	APOBEC3G	3.26466	0.0382098	0.321475
clu_20267	chr1	16894525	16899637	NBPF1	3.26165	0.0383252	0.322098
clu_22471	chr9	32974559	32985969	APTX	2.14522	0.0383271	0.322098
clu_8490	chr15	101872236	101906401	PCSK6	3.25638	0.0385276	0.322512
clu_6343	chr17	76415756	76420142	PGS1	2.14158	0.0384918	0.322512
clu_9556	chr19	5613538	5616143	SAFB2	2.14178	0.0384825	0.322512
clu_21561	chr1	155026982	155028266	ADAM15	2.14251	0.0384494	0.322512
clu_22258	chr1	229676495	229677984	ABCB10	2.14107	0.0385148	0.322512
clu_17796	chr3	105586435	105587756	CBLB	2.1425	0.03845	0.322512
clu_15176	chr6	166743735	166755907	SFT2D1	2.1426	0.0384457	0.322512
clu_19881	chr2	237469532	237489083	ACKR3	4.19351	0.038655	0.323215
clu_13281	chr7	66205779	66236870	KCTD7,RABGEF1	4.19352	0.0386548	0.323215
clu_18339	chr3	197024106	197024544	DLG1	3.25002	0.0387735	0.324025
clu_18103	chr3	149459505	149468465	COMMD2	2.13448	0.0388148	0.324188
clu_20725	chr1	42923021	42946132	PPCS	2.13304	0.0388805	0.324555
clu_9003	chr14	73749213	73753818	NUMB	2.13188	0.0389338	0.324819
clu_15350	chr5	41925600	41929799	FBXO4	2.13116	0.0389666	0.32491
clu_2569	chr11	2604775	2608800	KCNQ1	2.1292	0.0390566	0.324934
clu_7662	chr16	88790379	88791824	PIEZO1	3.24327	0.0390361	0.324934
clu_15476	chr5	70858347	70868141	BDP1	4.18208	0.0390556	0.324934
clu_23680	chr8	62566219	62593527	ASPH	2.12998	0.0390209	0.324934
clu_8815	chr14	50788176	50789229	ATP5S	2.12425	0.0392849	0.326651
clu_2098	chr12	109945540	109947401	UBE3B	2.12339	0.0393246	0.326799
clu_5433	chr17	28808275	28811232	GOSR1	2.12094	0.0394387	0.327031
clu_11260	chr18	71923010	71928150	CYB5A	3.23357	0.0394163	0.327031
clu_12345	chr20	42826379	42839336	OSER1	3.23326	0.0394286	0.327031
clu_13834	chr7	140426316	140439612	BRAF	3.23297	0.0394402	0.327031
clu_22893	chr9	117104405	117108143	AKNA	2.11811	0.0395702	0.327927
clu_1422	chr12	27128591	27133499	TM7SF3	3.22696	0.039678	0.328638
clu_22822	chr9	103066124	103072581	TEX10	3.2245	0.0397756	0.329264
clu_3725	chr11	111608293	111612777	PPP2R1B	2.11213	0.0398501	0.329332
clu_2418	chr12	133148924	133150905	FBRSL1	3.2231	0.0398315	0.329332
clu_23179	chr9	136031452	136036854	RALGDS,GBGT1	3.2228	0.0398432	0.329332
clu_20385	chr1	24125220	24125856	GALE	3.22192	0.0398784	0.329346
clu_13592	chr7	100286341	100291733		3.22122	0.0399063	0.329346
clu_22403	chr9	4722625	4740937	AK3	2.11068	0.039918	0.329346
clu_5425	chr17	27963820	27975162	SSH2	2.10953	0.0399724	0.329612
clu_16409	chr4	37592839	37633007	RELL1	2.10904	0.0399954	0.32962
clu_8421	chr15	91184431	91185167	CRTC3	2.10693	0.0400951	0.330259
clu_8386	chr15	89074946	89089771	DET1	2.10641	0.0401198	0.33028
clu_5652	chr17	40716595	40717248	COASY	3.2123	0.0402639	0.331284
clu_11073	chr18	13438383	13621116	LDLRAD4	2.10148	0.0403536	0.331656
clu_12286	chr20	35236221	35240413	TGIF2-C20orf24,C20orf24	3.21024	0.0403469	0.331656
clu_21078	chr1	90470651	90475647	ZNF326	4.14489	0.0403874	0.33175
clu_2842	chr11	45955776	45957187	PHF21A	3.20784	0.040444	0.331954
clu_6596	chr16	836928	837077	RPUSD1	2.09838	0.0405011	0.331954
clu_19791	chr2	227600966	227659705	IRS1	2.09871	0.0404856	0.331954
clu_13259	chr7	65439691	65441002	GUSB	3.20658	0.0404948	0.331954
clu_19715	chr2	219374863	219394679	USP37	2.09717	0.0405593	0.332248
clu_11368	chr22	20853078	20855028	MED15	2.09656	0.0405882	0.332302
clu_9063	chr14	76101356	76107298	FLVCR2	3.20029	0.0407505	0.332752
clu_5937	chr17	54972965	54976476	TRIM25	2.09312	0.0407533	0.332752
clu_19765	chr2	220251670	220251792	DNPEP	2.0935	0.0407353	0.332752
clu_16538	chr4	75025805	75040223	MTHFD2L	2.09285	0.0407664	0.332752
clu_16809	chr4	129960251	129964550	SCLT1	2.09263	0.040777	0.332752
clu_23967	chr8	134558169	134583936	ST3GAL1	4.1364	0.0406978	0.332752
clu_20077	chr1	2442187	2442777	PANK4	2.09215	0.0407999	0.332757
clu_1584	chr12	50493348	50493837	SMARCD1	3.19784	0.0408504	0.332805
clu_20947	chr1	63877002	63877597	ALG6	2.09131	0.0408405	0.332805
clu_1274	chr12	8078544	8083076	SLC2A3	2.08947	0.0409294	0.333266
clu_9181	chr14	95596529	95598852	DICER1	2.08713	0.0410424	0.333458
clu_8356	chr15	83781652	83788330	TM6SF1	2.08741	0.0410291	0.333458
clu_22336	chr1	243663088	243675626	AKT3	2.08795	0.0410029	0.333458
clu_18957	chr2	85049224	85059214	TRABD2A	2.0876	0.0410196	0.333458
clu_6031	chr17	61851736	61864394	DDX42	3.19224	0.0410797	0.333579
clu_12303	chr20	35918089	35944711	MANBAL	3.18918	0.0412056	0.33442
clu_10168	chr19	34287892	34289576	KCTD15	4.11839	0.0413636	0.334973
clu_21467	chr1	151820768	151823529	THEM5	2.0807	0.0413553	0.334973
clu_19070	chr2	97400263	97403686	LMAN2L	2.08189	0.0412972	0.334973
clu_19224	chr2	114355215	114356184	WASH2P	2.08075	0.0413527	0.334973
clu_21285	chr1	117047761	117064528	CD58	2.07824	0.0414753	0.335519
clu_23091	chr9	131777183	131790371	SH3GLB2	3.18264	0.0414759	0.335519
clu_23246	chr9	139559237	139562693	EGFL7	2.07615	0.0415779	0.336162
clu_5310	chr17	18155127	18155313	FLII	2.07487	0.041641	0.336489
clu_17779	chr3	101090970	101177799	SENP7	4.10991	0.0416807	0.336627
clu_11337	chr22	19808898	19841966	GNB1L,C22orf29	2.07335	0.0417157	0.336728
clu_4797	chr10	126454147	126463244	RP11-12J10.3,METTL10	2.07154	0.0418053	0.336904
clu_4955	chr17	3725346	3728236	C17orf85	2.07201	0.0417818	0.336904
clu_5314	chr17	18259314	18266686	SHMT1	2.07177	0.0417937	0.336904
clu_597	chrX	149102355	149105651	CXorf40B	2.07064	0.0418496	0.337079
clu_9008	chr14	73961033	73971657		3.16963	0.0420192	0.338092
clu_20094	chr1	3424487	3425639	MEGF6	2.06712	0.0420238	0.338092
clu_19010	chr2	86839397	86847453	CHMP3,RNF103	2.06673	0.0420434	0.338092
clu_3364	chr11	67200513	67200811	RPS6KB2	3.16756	0.0421061	0.338107
clu_8198	chr15	72637891	72638576	HEXA,RP11-106M3.2	2.06608	0.0420757	0.338107
clu_6274	chr17	74309097	74309902	PRPSAP1	2.06532	0.0421132	0.338107
clu_915	chr13	50050834	50054355	SETDB2	3.16663	0.0421456	0.338185
clu_11158	chr18	44395312	44400896	PIAS2	3.16475	0.0422248	0.338436
clu_9690	chr19	9732321	9742904	C19orf82	3.16525	0.0422034	0.338436
clu_20735	chr1	43225061	43227994	LEPRE1	2.06256	0.0422513	0.338436
clu_17520	chr3	49948317	49950653	MON1A	3.16373	0.0422677	0.338436
clu_1165	chr12	2077076	2102430	DCP1B	2.06128	0.0423152	0.338454
clu_8810	chr14	50576431	50581003	VCPKMT	3.16267	0.0423124	0.338454
clu_21094	chr1	93683426	93687166	CCDC18	2.05951	0.0424034	0.338978
clu_15948	chr5	156533973	156535937	HAVCR2	2.0565	0.0425547	0.340005
clu_2014	chr12	99093347	99100263	APAF1	3.15405	0.0426789	0.340301
clu_20334	chr1	21231464	21267984	EIF4G3	3.15407	0.0426781	0.340301
clu_17433	chr3	48671068	48672804	SLC26A6	2.05396	0.042683	0.340301
clu_22473	chr9	32989893	33001565	APTX	3.15432	0.0426672	0.340301
clu_12070	chr20	4759200	4761924		2.05186	0.0427891	0.340964
clu_2914	chr11	47690459	47701525	AGBL2	3.15066	0.0428239	0.34099
clu_23306	chr9	140100364	140100733	NDOR1	2.05089	0.042838	0.34099
clu_408	chrX	73040864	73046573	XIST	3.14958	0.0428701	0.341063
clu_16469	chr4	48887582	48896023	OCIAD2	2.04866	0.0429515	0.341472
clu_23978	chr8	142148236	142160933	DENND3	2.04835	0.0429672	0.341472
clu_4129	chr10	26822454	26830511	APBB1IP	2.04711	0.0430298	0.341787
clu_1206	chr12	6657991	6658922	IFFO1	2.04512	0.0431315	0.34223
clu_152	chrX	23851627	23858430	APOO	2.0455	0.043112	0.34223
clu_8787	chr14	45700501	45701936	MIS18BP1	2.04464	0.0431563	0.342244
clu_22727	chr9	95072957	95076549	NOL8	2.04235	0.0432731	0.342989
clu_14220	chr6	28195615	28200340	ZSCAN9	2.04175	0.0433036	0.343048
clu_3973	chr10	1102504	1118056	WDR37	3.13817	0.0433619	0.343223
clu_3716	chr11	108005043	108009625	ACAT1	2.03998	0.0433946	0.343223
clu_22150	chr1	213058738	213061831	FLVCR1	3.13774	0.0433807	0.343223
clu_16228	chr4	1719155	1719879	TMEM129	2.03805	0.0434939	0.343825
clu_12305	chr20	36014577	36022298	SRC	2.03747	0.0435236	0.343878
clu_1230	chr12	6874804	6878769	PTMS	2.03528	0.0436369	0.344591
clu_4763	chr10	122536396	122550826	WDR11-AS1	2.0345	0.0436773	0.344633
clu_18016	chr3	132408107	132410036	NPHP3	2.03428	0.0436885	0.344633
clu_310	chrX	53222818	53222964	KDM5C	2.03359	0.043724	0.344731
clu_9819	chr19	12430125	12432086	ZNF563	4.0547	0.0438041	0.344858
clu_15583	chr5	94114868	94204038	MCTP1	3.1279	0.0438095	0.344858
clu_535	chrX	129156952	129162610	BCORL1	3.12875	0.0437727	0.344858
clu_1144	chr12	542488	547501	CCDC77	2.02989	0.0439163	0.345359
clu_5997	chr17	58161127	58162474	CTD-2319I12.1	2.02983	0.0439195	0.345359
clu_20000	chr1	1025808	1026852	C1orf159	2.02855	0.0439858	0.345698
clu_6509	chr17	80583359	80585080	WDR45B	3.12265	0.0440405	0.345947
clu_14771	chr6	74351647	74354130	SLC17A5	2.02636	0.0441003	0.346234
clu_4613	chr10	103699695	103734969	C10orf76	2.02348	0.0442512	0.346785
clu_2770	chr11	28311944	28318344	METTL15	2.02383	0.0442329	0.346785
clu_11099	chr18	21567950	21580353	RP11-403A21.2	3.1176	0.0442635	0.346785
clu_10458	chr19	42754717	42759130	AC006486.9,ERF	2.02331	0.0442599	0.346785
clu_2839	chr11	45946440	45947773	GYLTL1B	2.02112	0.0443747	0.346879
clu_8706	chr14	24902238	24905278	KHNYN	3.11376	0.0444336	0.346879
clu_8867	chr14	55844792	55847291	ATG14	2.01973	0.0444481	0.346879
clu_21887	chr1	171553665	171556142	PRRC2C	2.01958	0.044456	0.346879
clu_15577	chr5	90671430	90674511	ARRDC3	3.11313	0.0444616	0.346879
clu_13270	chr7	65895004	65915058	GS1-124K5.2	3.11573	0.0443463	0.346879
clu_33	chrX	322325	347103	PPP2R3B	3.11444	0.0444032	0.346879
clu_598	chrX	149105698	149106411	CXorf40B	3.11465	0.044394	0.346879
clu_8179	chr15	69969979	69976636	RP11-279F6.3	2.0175	0.0445659	0.346892
clu_5648	chr17	40688673	40690357	NAGLU,RP11-400F19.8	3.10998	0.0446019	0.346892
clu_20293	chr1	17674543	17681028	PADI4	2.01656	0.0446153	0.346892
clu_12210	chr20	32345128	32346522	ZNF341	2.01702	0.0445912	0.346892
clu_11520	chr22	29683123	29688126	EWSR1	2.01625	0.044632	0.346892
clu_15582	chr5	94040908	94044217	MCTP1	2.01732	0.0445754	0.346892
clu_14710	chr6	44228276	44232719	NFKBIE	3.11205	0.0445098	0.346892
clu_13755	chr7	128586616	128587332	IRF5	3.10892	0.0446493	0.346892
clu_2975	chr11	60170534	60182910	MS4A14	3.10706	0.0447322	0.347175
clu_17203	chr3	31661322	31663589	STT3B	2.01437	0.0447312	0.347175
clu_12633	chr21	34105968	34114573	PAXBP1-AS1	3.10547	0.0448035	0.347367
clu_22879	chr9	115983958	116018394	SLC31A1	2.01331	0.0447876	0.347367
clu_2611	chr11	4415395	4540893		2.00967	0.0449813	0.347714
clu_6919	chr16	19528507	19533026	GDE1	2.00959	0.0449857	0.347714
clu_22292	chr1	234596142	234601402	TARBP1	2.01044	0.0449404	0.347714
clu_12816	chr21	46899878	46900381	COL18A1	2.00954	0.0449882	0.347714
clu_15362	chr5	43161708	43161811	ZNF131	2.01128	0.0448957	0.347714
clu_13724	chr7	127017383	127026114	ZNF800	2.01075	0.0449238	0.347714
clu_20682	chr1	40029413	40030143	PABPC4	4.02355	0.0450484	0.348
clu_6726	chr16	3283836	3285112	ZNF200	3.09751	0.0451617	0.348659
clu_7350	chr16	66611105	66612750	CKLF-CMTM1,CMTM1	2.00594	0.0451805	0.348659
clu_6613	chr16	1413150	1413414		2.00494	0.0452346	0.348896
clu_1322	chr12	10010155	10021804	CLEC2B	2.00379	0.0452961	0.34919
clu_14217	chr6	28094699	28097208	ZSCAN16	2.00327	0.0453243	0.349227
clu_4747	chr10	120923708	120925049	SFXN4	2.00176	0.0454052	0.349669
clu_4479	chr10	93841258	93870833	CPEB3	2.00095	0.0454491	0.349684
clu_8367	chr15	85198635	85200407	NMB	2.00086	0.0454541	0.349684
clu_3648	chr11	93467826	93470230	TAF1D	2.00017	0.045491	0.349788
clu_4323	chr10	73406374	73434869	CDH23	1.99818	0.0455989	0.350053
clu_10496	chr19	44654658	44660405	ZNF234	1.99729	0.0456468	0.350053
clu_21923	chr1	174952042	174958986	RABGAP1L	3.08645	0.0456639	0.350053
clu_16603	chr4	84193320	84194649	COQ2	1.99659	0.0456848	0.350053
clu_14719	chr6	46672433	46675728	PLA2G7	1.99781	0.0456188	0.350053
clu_15178	chr6	166780379	166783706	MPC1	1.99792	0.0456126	0.350053
clu_600	chrX	149115565	149116524	LINC00894	3.08588	0.0456897	0.350053
clu_5705	chr17	42254010	42258991	ASB16-AS1	3.08363	0.0457928	0.350663
clu_1290	chr12	8941382	8946901	RP11-20D14.6	1.98795	0.0461557	0.352177
clu_8513	chr14	20915849	20916265	OSGEP	1.98803	0.0461516	0.352177
clu_10138	chr19	23521689	23541232	ZNF91	5.64056	0.0460826	0.352177
clu_20520	chr1	29314417	29338377	EPB41	3.07616	0.0461361	0.352177
clu_12761	chr21	45506841	45507703	TRAPPC10	3.07663	0.0461144	0.352177
clu_19683	chr2	211341136	211341446	LANCL1	1.98881	0.0461086	0.352177
clu_16124	chr5	179198244	179218765	MAML1	1.98965	0.0460626	0.352177
clu_1030	chr13	99908160	99910408	GPR18	3.07461	0.0462076	0.352392
clu_1288	chr12	8926062	8930186	RIMKLB	1.98556	0.0462872	0.352819
clu_2920	chr11	47758292	47767608	FNBP4	1.98447	0.0463468	0.352857
clu_11322	chr22	19171124	19175493	CLTCL1	3.07125	0.0463632	0.352857
clu_15841	chr5	141009692	141016115	HDAC3	1.98468	0.0463352	0.352857
clu_3689	chr11	102937296	102953985	DCUN1D5	3.06695	0.0465628	0.353177
clu_6622	chr16	1543606	1544282	TELO2	1.98047	0.0465679	0.353177
clu_9857	chr19	13221120	13223723	TRMT1	3.06576	0.0466184	0.353177
clu_12781	chr21	45774619	45783997	TRPM2	1.9828	0.0464391	0.353177
clu_18690	chr2	46803795	46808067	RHOQ	3.06892	0.0464713	0.353177
clu_14203	chr6	26463753	26465446	BTN2A1	1.98069	0.0465556	0.353177
clu_15149	chr6	159462519	159465010	TAGAP	3.06621	0.0465976	0.353177
clu_12894	chr7	2281891	2289492	NUDT1	1.98189	0.0464891	0.353177
clu_22539	chr9	35740359	35740822	GBA2	1.97962	0.0466147	0.353177
clu_2769	chr11	28135151	28232609	METTL15	1.97751	0.0467319	0.353858
clu_5226	chr17	10609867	10614151	ADPRM	1.97525	0.0468573	0.354628
clu_18711	chr2	48678215	48681734	PPP1R21	1.97368	0.0469452	0.355113
clu_2052	chr12	104359838	104373609	TDG	1.97013	0.0471434	0.356385
clu_22068	chr1	204512072	204515925	MDM4	1.96981	0.0471613	0.356385
clu_2688	chr11	10518485	10521633	AMPD3	1.9676	0.0472858	0.357145
clu_18841	chr2	69659137	69670138	NFU1	3.05028	0.0473456	0.357413
clu_22542	chr9	35811054	35811921	SPAG8	1.96611	0.0473691	0.357413
clu_12763	chr21	45514114	45522659	TRAPPC10	3.04846	0.047432	0.357706
clu_2621	chr11	6061649	6086186		1.9627	0.047562	0.358177
clu_11098	chr18	21136577	21137081	NPC1	1.96137	0.0476373	0.358177
clu_9738	chr19	10597494	10602253	KEAP1	3.04311	0.0476865	0.358177
clu_11439	chr22	23655208	23657620	BCR	3.04594	0.0475515	0.358177
clu_11976	chr22	51220779	51221473	RABL2B	1.96199	0.0476019	0.358177
clu_19356	chr2	152671713	152684903	ARL5A	1.96082	0.0476681	0.358177
clu_18293	chr3	194877310	194947438	XXYLT1	3.04418	0.0476355	0.358177
clu_23664	chr8	57878911	57890609	IMPAD1	3.04327	0.0476788	0.358177
clu_165	chrX	37651312	37658208	CYBB	3.04089	0.0477924	0.358792
clu_20831	chr1	46871466	46874131	FAAH	3.95652	0.0478435	0.358995
clu_23307	chr9	140108520	140108822	NDOR1	1.95707	0.0478816	0.3591
clu_3859	chr11	118984422	118984565	C2CD2L	1.95431	0.048039	0.360009
clu_23514	chr8	27180016	27183081	PTK2B	1.9541	0.0480511	0.360009
clu_2171	chr12	112516070	112516438	NAA25	1.95258	0.0481382	0.360163
clu_5698	chr17	42152138	42152678	G6PC3	1.95321	0.0481022	0.360163
clu_23107	chr9	132401787	132404166	ASB6	1.95247	0.0481441	0.360163
clu_735	chr13	21006435	21063509	CRYL1	1.95126	0.0482136	0.360214
clu_5735	chr17	42483419	42501717	GPATCH8	1.95082	0.048239	0.360214
clu_12953	chr7	6465745	6470111	DAGLB	1.95067	0.0482474	0.360214
clu_503	chrX	117900939	117907842	IL13RA1	1.95133	0.04821	0.360214
clu_12304	chr20	35974658	35993607	SRC	3.03007	0.0483122	0.360517
[truncated: 12,918 more rows]

## Sheet: GeneLevel
Gene	Gene treeQTL p-value	Nr associated clusters
ABCD3	2.52378e-07	1
ABI1	3.81623e-06	1
AC002055.4	3.09445e-05	2
AC018766.5	1.06098e-12	1
AC024560.3	0.000122471	1
ACYP1	7.70974e-11	1
ADAMTSL4	1.15375e-07	2
AGER	1.43429e-11	1
AK1,RP11-203J24.9	0.000109512	1
AKAP8L	2.26173e-06	2
ANKZF1	2.6458e-11	4
APPBP2	1.62948e-06	1
ARAP3	0.000115668	1
ARHGEF2	2.76833e-07	4
ATF2	2.20356e-08	2
ATG16L2	1.1401e-07	2
BAG6	5.56074e-05	2
BAZ2B	0.000123863	2
BCL11A	1.14227e-09	2
BCLAF1	1.97408e-07	2
BNIP3L	6.3009e-05	1
BRPF1	7.79622e-07	1
BRWD1	3.83726e-05	1
C12orf65	4.08047e-07	1
C1orf27	6.32697e-05	2
C1orf63	0.000122124	1
C6orf203	2.30106e-07	2
C7orf41	1.31847e-09	1
C9orf156	9.20614e-06	2
CA5B	5.79576e-05	2
CAPN10	6.9778e-07	1
CAPRIN2	1.85839e-05	2
CARD8	7.96796e-06	4
CARS2	0.000132814	1
CASP8	7.43478e-09	2
CBX4	1.62061e-07	1
CCDC130	4.27144e-05	3
CCDC53	3.21126e-09	1
CCL3	2.94267e-05	1
CCNG1	1.31869e-09	2
CD1D	1.54336e-05	2
CD300LF	1.47333e-05	1
CDC42SE2	1.11113e-06	3
CDK10	7.48731e-06	1
CEP192	6.68342e-07	6
CHCHD7	2.62996e-06	2
CIRBP	7.44266e-09	1
CLDND1	6.77607e-24	1
CLEC12A	1.16236e-07	2
CLEC7A	2.70676e-25	1
CLK1	2.57502e-11	1
CLK4	2.96606e-13	3
clu_12007	3.13125e-06	1
clu_14943	0.000163761	1
clu_19018	0.0001737	1
clu_19877	1.15088e-06	1
clu_2954	1.30253e-05	1
clu_696	5.85082e-05	1
CNOT1	8.21059e-09	5
CNOT4	6.214e-08	1
COG3	3.55666e-06	1
COL4A3BP	2.94276e-05	1
COX18	0.000148411	1
CPEB2	4.18441e-05	2
CRBN	2.15458e-22	1
CREB1	1.41936e-05	2
CREBZF	1.03513e-16	3
CTD-2020K17.1	2.04347e-15	1
CUL4A	4.06205e-05	1
DDX39A	2.51216e-05	1
DDX60L	5.69568e-13	3
DEDD2	4.78269e-11	2
DENND2D	2.65616e-10	1
DHX36	4.71462e-13	1
DIABLO,RP11-512M8.5	1.73781e-12	1
DICER1	9.46906e-05	1
DNASE2,KLF1	4.10333e-06	1
DOK1	1.38597e-09	2
EDEM1	2.27017e-05	3
EIF4H	3.44251e-18	1
EPB41	3.14895e-05	4
EPC1	8.26853e-06	2
ETNK1	3.50259e-06	1
FAM13A-AS1	8.80809e-05	2
FAM65B	1.43389e-09	1
FAM73A	0.000112774	2
FBXL12	1.87485e-11	1
FBXO38	6.08232e-07	4
FBXO8	4.45502e-09	1
FBXW7	3.43256e-06	1
FGFR1OP2	4.94723e-05	2
FMR1	7.22247e-05	3
FNBP4	8.06355e-14	2
FNDC3A	3.03014e-07	2
FOXN3,RP11-33N16.3	3.73169e-06	1
FRA10AC1	3.43667e-05	1
FRG1	1.67591e-07	2
FUBP1	8.76873e-07	1
GABPB1-AS1	7.48229e-05	1
GCH1	4.33092e-08	1
GGNBP2	5.96417e-11	2
GORAB	2.69916e-05	1
HADH	3.54161e-05	1
HCFC1	0.000162974	2
HDAC8	1.57466e-05	1
HES4	3.97934e-05	1
HEXDC	6.18169e-11	3
HMGB1	1.54908e-05	1
HMGCR	9.08652e-08	1
HS1BP3	1.02622e-05	1
HSD17B7	3.53496e-05	1
IDS	1.05316e-09	1
IKZF1	4.57953e-15	4
IL15	6.51162e-06	3
INSIG1	0.000149678	1
IRAK4	3.3945e-07	3
IRF2BP2	2.41751e-08	1
ITGAX	1.03114e-06	3
KIAA0232	2.88603e-07	2
KIAA0319L	1.09731e-06	2
KIAA1279	6.84256e-09	1
KLHL2	3.41045e-14	4
KRCC1	2.25837e-05	1
KYNU	6.06404e-05	3
LARP1	3.24888e-08	3
LIMS1	1.3824e-05	1
LPAR2,GMIP	0.00016341	1
LUC7L3	1.91274e-13	2
M6PR	6.37964e-09	1
MAP3K8	3.12756e-06	1
MBD4	0.000150515	1
MBNL2	2.19043e-11	1
MED17	1.24031e-11	1
MGEA5	1.44177e-09	2
MGME1	1.0724e-06	1
MIR3654,TUT1	1.22677e-05	1
MNAT1	0.000116937	1
MRPL32	5.99757e-05	1
MSANTD2	7.32801e-05	1
MSI2	8.40357e-06	1
MTERF	8.40232e-06	1
MTERFD1	1.61121e-09	3
MTHFS,ST20-MTHFS,ST20	0.000126644	1
MTIF3	2.22031e-09	1
MTMR3	4.31662e-05	3
MTRF1	2.3086e-06	5
MTRR	1.59392e-05	5
MX2	4.96602e-08	4
MYLIP	1.74258e-05	2
N4BP1	1.00422e-09	2
NCK2	1.82418e-07	1
NDUFV3	9.03501e-09	2
NEU1	0.000150003	1
NLRP1	5.34345e-10	1
NR2C2AP	3.89011e-07	1
NUP50	4.81166e-05	3
NUPL2	2.93904e-08	3
ORC4	7.73023e-05	1
PAPOLG	2.26e-09	4
PARP2	7.00044e-14	4
PCF11	4.78868e-13	1
PCSK7	7.41837e-09	1
PDE1B	3.8838e-05	2
PER1	1.72324e-24	2
PEX11B	1.14722e-07	1
PHF15	2.55996e-06	2
PHIP	2.66471e-05	1
PHYKPL	4.36335e-05	4
PICALM	5.95303e-05	2
PIK3CG	1.86813e-05	2
PIP5K1B	7.3375e-05	2
PLCB2	4.528e-14	1
PLK3	8.24702e-18	2
PLSCR1	3.8472e-07	2
PNISR	6.7846e-08	1
PNPLA8	6.77283e-05	1
POLB	4.95966e-05	3
POLD4	1.00808e-05	1
PPIL4	1.06132e-14	1
PPM1B	5.31832e-05	1
PPP1R12A	8.17468e-08	2
PRR5,PRR5-ARHGAP8,ARHGAP8	5.1293e-07	1
PSMC6	4.9828e-12	3
PSPC1	6.62929e-07	1
PSTPIP2	5.77389e-09	2
PTGER4	3.89445e-09	1
PTK2B	4.86875e-07	3
PTPN4	1.13751e-05	2
PTPRJ	1.69226e-05	2
RAB10	1.45287e-07	2
RAB21	1.63474e-06	1
RABGGTB	4.13954e-06	1
RASSF4	1.23384e-05	1
RBM25	1.87093e-06	1
RBM39	2.12828e-05	1
RBM48	1.43383e-10	1
RC3H1	0.000139796	2
RCN3	3.98141e-06	1
RERE	2.14984e-11	2
RIPK3	6.81607e-05	1
RP11-35G9.3	5.14035e-07	1
RP11-362F19.1	9.71166e-07	1
RP11-729L2.2,SMAD4	6.20622e-06	1
RP11-809N8.4	7.74721e-05	1
RPP30	2.41115e-12	1
RREB1	3.54153e-08	1
RSRC2	7.52249e-13	3
S100PBP	3.90355e-05	3
SAMHD1	3.05108e-06	1
SAP30L	1.83469e-09	1
SAR1A	1.64982e-07	1
SAT2	0.000113511	1
SCAF11	2.76882e-08	1
SCRN2	5.63843e-06	1
SCYL3	1.71078e-08	1
SEC24C	3.56922e-05	4
SECISBP2	8.16539e-05	4
SERTAD2	6.16243e-05	1
SETD5	2.70927e-05	5
SETX	3.24143e-19	1
SF3B1	7.88887e-08	1
SFPQ	1.91256e-28	1
SH3BP5-AS1	2.31166e-05	1
SIRPB2	5.31219e-06	1
SKP2	6.57336e-06	2
SLC11A2	3.23072e-07	1
SLC16A7	2.91278e-05	1
SLC25A19	0.000171282	2
SLC25A36	0.000163834	1
SLC38A2	2.58137e-17	1
SLC46A2	3.08869e-07	1
SLMAP	6.15675e-06	3
SMEK1	4.9639e-06	2
SMEK2	2.41443e-06	2
SMPDL3A	3.87841e-05	3
SNHG12	4.34442e-10	2
SOS1	1.92169e-11	1
SPG20	5.70752e-06	2
SPG7	0.000171113	4
SRP19,CTC-554D6.1	9.50664e-16	1
SRRM1	2.72944e-06	3
SRSF1	1.06567e-07	1
SRSF6	5.64234e-07	1
SRSF7	1.76504e-06	1
SSFA2	1.9759e-07	2
ST3GAL1	2.91909e-06	3
STAG3L5P,STAG3L5P-PVRIG2P-PILRB	9.66958e-07	3
STX11	1.94659e-16	1
SUGP2	3.73561e-10	1
SUPT20H	3.84043e-07	1
TAF11	3.54669e-14	1
TANGO2	5.17458e-06	2
TARDBP	6.04394e-08	3
TARS2	6.34785e-06	4
TBC1D22B	2.94252e-05	3
THAP9-AS1,SEC31A	6.571e-06	1
THEM4	5.35641e-07	1
THYN1	2.4835e-07	1
TIAL1	3.54988e-09	2
TLK2	1.27435e-08	4
TLR4	7.58703e-05	1
TMC6	3.66346e-05	1
TMEM43	4.56365e-07	1
TMX3	1.76982e-14	1
TNFAIP8L2,SCNM1	3.6835e-07	1
TNFSF10	9.5757e-05	1
TNFSF8	1.306e-07	1
TP53	3.73225e-11	1
TRA2B	1.64226e-08	1
TRAF3IP3	3.85363e-14	2
TRAF5	6.14442e-05	2
TRIP11	3.45516e-07	2
TRMT10B	4.53281e-05	3
TSC22D2	1.22923e-07	1
TUG1	1.44674e-07	2
TXNL4B	2.14692e-05	1
UBP1	4.63601e-05	1
UHRF2	5.52606e-09	5
UTRN	3.42526e-06	3
VPS13A	0.000153465	2
WDR77	5.93975e-05	1
WSB1	9.22768e-10	2
XAF1	2.42463e-05	2
XPO6	7.73515e-06	2
YDJC	1.14641e-05	1
ZCCHC10	3.59521e-05	2
ZCCHC6	3.3774e-08	2
ZDHHC7	7.76404e-05	1
ZFAND2A	3.60674e-08	1
ZMYM2	1.14642e-06	2
ZNF212	2.85682e-08	1
ZNF317	5.01958e-05	1
ZNF675	5.09899e-08	1
ZNF710	2.26653e-07	1
