# Supplementary material for: Genetic regulation of gene expression and splicing during a 10-year period of human aging
Source: Genome Biol. 2019 Nov 4;20:230. doi: 10.1186/s13059-019-1840-y (PMC6827221; doi:10.1186/s13059-019-1840-y)
Supplement: Supplementary file 10 — Additional file 10 Gene-ontology enrichment analysis for genes differentially spliced with age. XLS 30KB [file 13059_2019_1840_MOESM10_ESM.xls]

## Sheet: DS_GO
geneset	description	# genes in geneset	Observed overlap with DS genes	Expected overlap with DS genes	Enrichment score	PValue	FDR
GO:0008380	RNA splicing	216	25	8.04727	3.10664	3.34158e-07	0.000793292
GO:0000377	RNA splicing, via transesterification reactions with bulged adenosine as nucleophile	159	19	5.92368	3.20746	5.81574e-06	0.00389853
GO:0000398	mRNA splicing, via spliceosome	159	19	5.92368	3.20746	5.81574e-06	0.00389853
GO:0000375	RNA splicing, via transesterification reactions	161	19	5.99819	3.16762	7.00036e-06	0.00389853
GO:0016071	mRNA metabolic process	342	30	12.7415	2.35451	8.2109e-06	0.00389853
GO:0006397	mRNA processing	263	25	9.79829	2.55146	1.25877e-05	0.00498051
GO:0043484	regulation of RNA splicing	53	10	1.97456	5.06442	2.01452e-05	0.00634524
GO:0071826	ribonucleoprotein complex subunit organization	102	14	3.8001	3.68412	2.13824e-05	0.00634524
GO:0006921	cellular component disassembly involved in execution phase of apoptosis	25	7	0.931397	7.51559	2.45901e-05	0.00648633
GO:0000380	alternative mRNA splicing, via spliceosome	27	7	1.00591	6.95888	4.26195e-05	0.00825182
GO:0022618	ribonucleoprotein complex assembly	95	13	3.53931	3.67304	4.37116e-05	0.00825182
GO:0043065	positive regulation of apoptotic process	232	22	8.64336	2.54531	4.47004e-05	0.00825182
GO:0010942	positive regulation of cell death	249	23	9.27671	2.47933	4.51869e-05	0.00825182
GO:0043068	positive regulation of programmed cell death	235	22	8.75513	2.51281	5.43942e-05	0.0092237
GO:0097194	execution phase of apoptosis	41	8	1.52749	5.23735	0.000108104	0.016485
GO:0000245	spliceosomal complex assembly	31	7	1.15493	6.06096	0.000111104	0.016485
GO:0006369	termination of RNA polymerase II transcription	33	7	1.22944	5.69363	0.000169375	0.0236527
GO:0002521	leukocyte differentiation	208	19	7.74922	2.45186	0.00024589	0.0324302
GO:0043254	regulation of protein complex assembly	150	15	5.58838	2.68414	0.000428893	0.053589
GO:2001244	positive regulation of intrinsic apoptotic signaling pathway	29	6	1.08042	5.5534	0.000578355	0.0677958
GO:0000902	cell morphogenesis	297	23	11.065	2.07863	0.000626065	0.0677958
GO:1902105	regulation of leukocyte differentiation	108	12	4.02363	2.98238	0.000628268	0.0677958
GO:0006396	RNA processing	478	32	17.8083	1.79691	0.000744985	0.0768954
GO:0022411	cellular component disassembly	228	19	8.49434	2.23678	0.000780417	0.0771963
GO:0032732	positive regulation of interleukin-1 production	21	5	0.782373	6.39081	0.000856687	0.081351
GO:0006353	DNA-templated transcription, termination	56	8	2.08633	3.83449	0.000993092	0.0906769
GO:0048024	regulation of mRNA splicing, via spliceosome	33	6	1.22944	4.88026	0.00119049	0.0933097
GO:0044265	cellular macromolecule catabolic process	452	30	16.8397	1.78151	0.00126597	0.0933097
GO:0034248	regulation of cellular amide metabolic process	184	16	6.85508	2.33404	0.00129484	0.0933097
GO:1903311	regulation of mRNA metabolic process	72	9	2.68242	3.35518	0.00129775	0.0933097
GO:0010608	posttranscriptional regulation of gene expression	221	18	8.23355	2.18618	0.00139377	0.0933097
GO:0006417	regulation of translation	168	15	6.25899	2.39655	0.00140125	0.0933097
GO:0045944	positive regulation of transcription from RNA polymerase II promoter	395	27	14.7161	1.83473	0.00145773	0.0933097
GO:0042110	T cell activation	204	17	7.6002	2.23678	0.00147154	0.0933097
GO:0070489	T cell aggregation	204	17	7.6002	2.23678	0.00147154	0.0933097
GO:0071593	lymphocyte aggregation	204	17	7.6002	2.23678	0.00147154	0.0933097
GO:0015931	nucleobase-containing compound transport	119	12	4.43345	2.7067	0.00149001	0.0933097
GO:1902533	positive regulation of intracellular signal transduction	337	24	12.5552	1.91155	0.00155245	0.0933097
GO:0051702	interaction with symbiont	24	5	0.894141	5.59196	0.00163329	0.0933097
GO:0051851	modification by host of symbiont morphology or physiology	24	5	0.894141	5.59196	0.00163329	0.0933097
GO:0070486	leukocyte aggregation	206	17	7.67471	2.21507	0.00163661	0.0933097
GO:0030155	regulation of cell adhesion	243	19	9.05318	2.09871	0.00166928	0.0933097
GO:0034622	cellular macromolecular complex assembly	399	27	14.8651	1.81634	0.00169011	0.0933097
GO:0042129	regulation of T cell proliferation	61	8	2.27261	3.52018	0.00175469	0.0946734
GO:0048534	hematopoietic or lymphoid organ development	341	24	12.7043	1.88913	0.0018215	0.0960941
GO:0051028	mRNA transport	91	10	3.39028	2.94961	0.00192435	0.099313
