# Supplementary material for: Genetic regulation of gene expression and splicing during a 10-year period of human aging
Source: Genome Biol. 2019 Nov 4;20:230. doi: 10.1186/s13059-019-1840-y (PMC6827221; doi:10.1186/s13059-019-1840-y)
Supplement: Supplementary file 11 — Additional file 11 Summary statistics for the sQTL analyses at each age. [file 13059_2019_1840_MOESM11_ESM.xls]

## Sheet: Age70
clusterID	chr	start	end	Associated gene	sIntron treeQTL p-value	Nr of significant sQTLs	Validated at age 80?
clu_19998	chr1	1001213	1003178		3.91202e-05	16	Yes
clu_20071	chr1	2326167	2327223	RER1	1.45864e-10	17	Yes
clu_20149	chr1	8021795	8022823	PARK7	9.54142e-12	114	Yes
clu_20149	chr1	8021853	8022823	PARK7	9.54142e-12	114	Yes
clu_20214	chr1	11850955	11851264	MTHFR	7.829e-06	257	No
clu_20342	chr1	21924557	21924893	RAP1GAP	6.25552e-07	6	Yes
clu_20355	chr1	22083195	22083322	USP48	2.79413e-05	1	No
clu_20422	chr1	25890282	25891664	LDLRAP1	2.10234e-09	31	Yes
clu_20422	chr1	25891252	25891664	LDLRAP1	2.10234e-09	31	Yes
clu_20658	chr1	38334286	38335157	INPP5B	9.42872e-16	98	Yes
clu_20658	chr1	38334286	38338602	INPP5B	9.42872e-16	98	Yes
clu_20671	chr1	39492070	39494395	NDUFS5	2.58103e-21	230	Yes
clu_20671	chr1	39492074	39494395	NDUFS5	6.27533e-24	163	Yes
clu_20687	chr1	40211170	40214575	PPIE	1.84621e-16	71	Yes
clu_20687	chr1	40214439	40214575	PPIE	7.46423e-21	56	Yes
clu_20797	chr1	45795109	45795561	MUTYH	8.92762e-07	3	Yes
clu_20797	chr1	45795109	45796188	MUTYH	6.62277e-13	9	Yes
clu_20797	chr1	45795740	45796188	MUTYH	7.31217e-07	4	Yes
clu_21040	chr1	86820542	86824470	ODF2L	1.67329e-08	19	Yes
clu_21062	chr1	89475177	89476587	GBP3	4.94422e-13	116	Yes
clu_21062	chr1	89475177	89478868	GBP3	4.82795e-27	154	Yes
clu_21062	chr1	89477710	89478868	GBP3	4.81247e-08	129	Yes
clu_21189	chr1	110232988	110233076	GSTM1	9.65472e-10	10	Yes
clu_21206	chr1	111680208	111682123	DRAM2	2.20263e-23	129	Yes
clu_21206	chr1	111680208	111682210	DRAM2	8.81123e-26	130	Yes
clu_21206	chr1	111680208	111682660	DRAM2	2.58391e-22	154	Yes
clu_21206	chr1	111682288	111682660	DRAM2	4.70363e-06	24	Yes
clu_21229	chr1	113068733	113083401	ST7L	2.52556e-10	152	Yes
clu_21229	chr1	113068733	113084573	ST7L	7.44494e-14	187	Yes
clu_21342	chr1	146496483	146502608	NBPF13P	8.27554e-06	103	No
clu_21458	chr1	151641111	151641617	SNX27	6.95946e-05	1	Yes
clu_21468	chr1	151861849	151867484	THEM4	4.0882e-06	173	Yes
clu_21575	chr1	155162101	155162577	MUC1	6.25973e-05	43	Yes
clu_21822	chr1	161580345	161581938		4.13882e-05	6	Yes
clu_21825	chr1	161680282	161680550	FCRLA	1.76322e-05	6	Yes
clu_21871	chr1	169631761	169648261	C1orf112	5.78766e-06	35	Yes
clu_21941	chr1	179853904	179858445	TOR1AIP1	5.87886e-32	179	Yes
clu_21941	chr1	179853904	179858448	TOR1AIP1	5.87886e-32	179	Yes
clu_21965	chr1	183559494	183559975	NCF2	2.19987e-05	174	Yes
clu_22115	chr1	207940540	207941124	CD46	9.63368e-06	43	Yes
clu_22115	chr1	207940540	207943666	CD46	6.77235e-15	206	Yes
clu_22115	chr1	207941168	207943666	CD46	1.21647e-15	191	Yes
clu_22279	chr1	233086490	233092093	NTPCR	1.38565e-07	6	Yes
clu_22356	chr1	247006078	247007097	AHCTF1	5.84847e-06	60	Yes
clu_4012	chr10	6625880	6626080	PRKCQ-AS1	5.52328e-09	3	Yes
clu_4012	chr10	6627674	6630228	PRKCQ-AS1	5.52328e-09	3	Yes
clu_4013	chr10	6633096	6650310	PRKCQ-AS1	1.51889e-09	1	Yes
clu_4015	chr10	6657886	6657968	PRKCQ-AS1	1.19737e-07	57	Yes
clu_4015	chr10	6657886	6660666	PRKCQ-AS1	1.69107e-09	59	Yes
clu_4052	chr10	13629152	13639458	PRPF18	5.20779e-05	54	Yes
clu_4084	chr10	17258273	17259601	VIM-AS1	2.40115e-06	54	Yes
clu_4084	chr10	17258273	17271344	VIM-AS1	2.40115e-06	54	Yes
clu_4195	chr10	38654557	38654838	HSD17B7P2	1.07224e-25	342	Yes
clu_4195	chr10	38654557	38658881	HSD17B7P2	1.03701e-32	345	Yes
clu_4195	chr10	38654939	38658881	HSD17B7P2	5.80579e-21	339	Yes
clu_4239	chr10	47634844	47640618	ANTXRLP1	3.07725e-09	120	Yes
clu_4780	chr10	124608955	124615161	CUZD1,FAM24B	2.60293e-07	199	Yes
clu_2453	chr11	188111	194418	SCGB1C1	5.41042e-06	20	Yes
clu_2495	chr11	502181	507113	RNH1	3.64906e-08	83	Yes
clu_2576	chr11	2939325	2940537	SLC22A18	1.95643e-06	48	Yes
clu_2576	chr11	2940637	2943332	SLC22A18	1.95643e-06	48	Yes
clu_2583	chr11	3000467	3010359	NAP1L4	6.713e-09	64	Yes
clu_2621	chr11	6061649	6086011		7.14378e-09	383	Yes
clu_2682	chr11	9797312	9829395	SBF2-AS1	1.64503e-05	82	Yes
clu_2750	chr11	17899791	18010144	SERGEF	1.96053e-05	94	Yes
clu_2793	chr11	34912099	34937775	APIP	4.85029e-10	204	Yes
clu_2793	chr11	34916657	34937775	APIP	1.03437e-07	122	No
clu_2796	chr11	35211612	35236399	CD44	1.78414e-05	1	Yes
clu_2796	chr11	35232996	35236399	CD44	1.78414e-05	1	Yes
clu_2821	chr11	44102870	44104719	ACCS	1.47712e-11	29	Yes
clu_2821	chr11	44103742	44104719	ACCS	1.2379e-09	24	Yes
clu_2999	chr11	61165447	61165733	TMEM216	4.90895e-51	104	Yes
clu_2999	chr11	61165447	61165742	TMEM216	4.90895e-51	104	Yes
clu_3299	chr11	66205730	66206103	MRPL11	2.97371e-08	10	Yes
clu_3299	chr11	66205730	66206181	MRPL11	2.97371e-08	10	Yes
clu_3451	chr11	71185572	71189441	NADSYN1	2.10635e-15	253	Yes
clu_3451	chr11	71188484	71189441	NADSYN1	2.10635e-15	253	Yes
clu_3565	chr11	76370738	76373673	AP001189.4	1.3232e-05	3	Yes
clu_3588	chr11	77812241	77813920	ALG8	5.72552e-05	256	Yes
clu_3588	chr11	77812241	77815026	ALG8	2.08757e-05	260	Yes
clu_3642	chr11	93212435	93232442	SMCO4	1.08901e-05	2	No
clu_3642	chr11	93212450	93232442	SMCO4	1.08901e-05	2	No
clu_3693	chr11	104776284	104777177	RP11-693N9.2	1.31067e-08	91	Yes
clu_3693	chr11	104776284	104779562	RP11-693N9.2	6.23898e-13	163	Yes
clu_3745	chr11	113210196	113212559	TTC12	1.67082e-07	57	Yes
clu_3745	chr11	113211455	113212559	TTC12	1.09828e-05	25	Yes
clu_3748	chr11	113238980	113239083		5.39208e-06	81	Yes
clu_3748	chr11	113238980	113239092		9.68718e-08	70	Yes
clu_3950	chr11	130749606	130750517	SNX19	8.30948e-07	192	Yes
clu_3950	chr11	130749606	130773150	SNX19	4.55981e-12	116	Yes
clu_1147	chr12	695164	697044	RP5-1154L15.2	3.62681e-05	61	Yes
clu_1148	chr12	829201	829693		3.28416e-06	56	Yes
clu_1148	chr12	829201	829729		2.16802e-06	17	Yes
clu_1199	chr12	6570104	6571200	TAPBPL	7.68134e-10	74	Yes
clu_1199	chr12	6570556	6571200	TAPBPL	7.68134e-10	74	Yes
clu_1279	chr12	8385203	8386872	FAM86FP	1.17779e-08	73	Yes
clu_1301	chr12	9410587	9413210		3.21001e-23	166	Yes
clu_1301	chr12	9410911	9413210		1.67449e-25	164	Yes
clu_1315	chr12	9808575	9809517	RP11-705C15.2,RP11-705C15.5	2.6034e-10	75	Yes
clu_1323	chr12	10117978	10121829	CLEC12A	3.84602e-24	192	Yes
clu_1323	chr12	10121869	10124176	CLEC12A	3.77161e-25	175	Yes
clu_1323	chr12	10124068	10124176	CLEC12A	2.30249e-28	198	Yes
clu_1328	chr12	10165482	10167130	CLEC12B	3.42828e-05	28	No
clu_1345	chr12	10561609	10561988	KLRC4-KLRK1,KLRC4	1.51384e-15	277	Yes
clu_1345	chr12	10562077	10562698	KLRC4-KLRK1,KLRC4	1.51384e-15	277	Yes
clu_1360	chr12	11905513	11992074	ETV6	3.89037e-06	23	Yes
clu_1360	chr12	11982163	11992074	ETV6	1.48818e-09	21	Yes
clu_1377	chr12	14688737	14689337	PLBD1	2.13321e-06	4	Yes
clu_1377	chr12	14688737	14689504	PLBD1	2.13321e-06	4	Yes
clu_1389	chr12	21609029	21609799	PYROXD1	1.47113e-14	271	Yes
clu_1389	chr12	21609029	21613959	PYROXD1	1.47113e-14	271	Yes
clu_1444	chr12	31242424	31242820	DDX11	6.24709e-05	192	Yes
clu_1446	chr12	31250931	31253569	DDX11	1.84771e-06	31	Yes
clu_1450	chr12	31255954	31256251	DDX11	3.73964e-05	18	No
clu_1450	chr12	31256329	31256511	DDX11	1.09012e-08	237	No
clu_1455	chr12	31955097	31957609		3.78099e-08	84	Yes
clu_1585	chr12	50506084	50512276	COX14,RP4-605O3.4	4.04299e-10	71	Yes
clu_1585	chr12	50506084	50513819	COX14,RP4-605O3.4	4.04299e-10	71	Yes
clu_2042	chr12	102439897	102443967	CCDC53	3.20506e-05	101	No
clu_2074	chr12	107349843	107360889	C12orf23	3.92127e-05	4	No
clu_2102	chr12	109998909	109999048	MMAB	1.30532e-07	181	Yes
clu_2102	chr12	109998909	109999225	MMAB	4.66466e-13	198	Yes
clu_2102	chr12	109999134	109999225	MMAB	3.7292e-09	194	Yes
clu_2184	chr12	113354543	113355352	OAS1	1.00975e-20	238	Yes
clu_2184	chr12	113355505	113356402	OAS1	3.60271e-13	218	Yes
clu_2184	chr12	113355505	113357194	OAS1	3.25448e-49	246	Yes
clu_2184	chr12	113355505	113357292	OAS1	6.66232e-17	243	Yes
clu_2205	chr12	114255991	114261014	RBM19	4.75833e-06	3	No
clu_2320	chr12	123465846	123466118	ARL6IP4	8.83827e-14	40	Yes
clu_2387	chr12	131286033	131288502	STX2	1.00891e-06	115	No
clu_2387	chr12	131286033	131291527	STX2	4.6646e-16	158	Yes
clu_2387	chr12	131289088	131291527	STX2	5.98773e-08	111	Yes
clu_873	chr13	45957973	45963870	TPT1-AS1	1.4271e-06	62	Yes
clu_954	chr13	52711038	52715156	NEK3	4.25672e-08	130	Yes
clu_954	chr13	52715205	52718051	NEK3	1.83795e-06	126	Yes
clu_8502	chr14	20813246	20813553	PARP2	7.02739e-17	116	Yes
clu_8502	chr14	20813285	20813553	PARP2	8.91561e-21	133	Yes
clu_8563	chr14	22670516	22670976	TRAV26-2	8.02711e-11	164	Yes
clu_8563	chr14	22670516	22671101	TRAV26-2	1.31898e-14	189	Yes
clu_8588	chr14	23374662	23375404	RBM23	3.52587e-05	95	Yes
clu_8588	chr14	23374868	23375404	RBM23	9.3988e-06	154	Yes
clu_8668	chr14	24651609	24651998	IPO4	3.63623e-10	24	Yes
clu_8668	chr14	24651629	24651998	IPO4	3.63623e-10	24	Yes
clu_8691	chr14	24760425	24760762	DHRS1	4.72829e-08	11	No
clu_8691	chr14	24760831	24761390	DHRS1	4.72829e-08	11	No
clu_8706	chr14	24902238	24903306	KHNYN	2.4613e-07	17	Yes
clu_8945	chr14	65500591	65507508	FNTB	1.62609e-07	19	Yes
clu_9019	chr14	74387808	74390098	RP5-1021I20.4,ZNF410	3.02064e-07	314	Yes
clu_9127	chr14	91636530	91639633	C14orf159	2.86335e-22	40	Yes
clu_9127	chr14	91636545	91639633	C14orf159	1.14399e-15	35	Yes
clu_9154	chr14	92516158	92516685	RP11-529H20.6	5.09619e-07	224	Yes
clu_9154	chr14	92516158	92524663	RP11-529H20.6	7.29152e-06	225	Yes
clu_9178	chr14	94849578	94856794	SERPINA1	5.94329e-06	1	Yes
clu_9247	chr14	103590288	103590712	TNFAIP2	1.01316e-05	15	Yes
clu_9247	chr14	103590288	103592647	TNFAIP2	9.33636e-10	32	Yes
clu_9247	chr14	103590843	103592647	TNFAIP2	1.16164e-06	24	Yes
clu_9311	chr14	106236323	106236630	IGHG3	5.87099e-05	1	No
clu_7824	chr15	34845292	34845946	GOLGA8B,GOLGA8A	1.64082e-06	170	Yes
clu_7866	chr15	41102955	41105536	ZFYVE19	3.3088e-09	86	Yes
clu_7893	chr15	42134789	42135874	JMJD7-PLA2G4B,PLA2G4B	6.57695e-07	165	Yes
clu_7893	chr15	42135421	42135874	JMJD7-PLA2G4B,PLA2G4B	4.90486e-08	134	Yes
clu_8010	chr15	49923255	49924356	DTWD1	3.26376e-05	11	Yes
clu_8044	chr15	55610065	55611129	RP11-139H15.1,RAB27A	9.54716e-09	90	Yes
clu_8240	chr15	75129776	75130092	ULK3	3.03694e-49	197	Yes
clu_8240	chr15	75129776	75130098	ULK3	3.03694e-49	197	Yes
clu_8267	chr15	75650685	75650803	MAN2C1	9.30046e-22	84	Yes
clu_8267	chr15	75650959	75651045	MAN2C1	9.30046e-22	84	Yes
clu_8389	chr15	89430576	89438690	HAPLN3	2.59132e-07	45	Yes
clu_8409	chr15	90414778	90431753	AP3S2	2.96787e-05	135	Yes
clu_8478	chr15	100353291	100417158	CTD-2054N24.2	3.53687e-06	47	No
clu_6571	chr16	630972	632883	PIGQ	9.14588e-12	230	Yes
clu_6592	chr16	771941	772309	FAM173A	5.2417e-06	23	Yes
clu_6707	chr16	2983980	2984616	FLYWCH1	1.48576e-06	14	No
clu_6776	chr16	4524167	4524411	NMRAL1	1.0059e-06	126	No
clu_6776	chr16	4524167	4524555	NMRAL1	3.47344e-07	149	Yes
clu_6785	chr16	4733933	4738797	MGRN1	3.30014e-05	20	Yes
clu_6899	chr16	15961373	15967348	FOPNL	5.76511e-06	191	Yes
clu_6899	chr16	15967484	15973661	FOPNL	5.76511e-06	191	Yes
clu_6978	chr16	25123317	25137285	LCMT1	1.31028e-06	112	Yes
clu_6978	chr16	25123317	25139796	LCMT1	4.24937e-06	108	Yes
clu_6978	chr16	25137447	25139796	LCMT1	5.11521e-07	110	Yes
clu_7024	chr16	28846720	28846867	ATXN2L	1.10675e-17	162	Yes
clu_7024	chr16	28846720	28846870	ATXN2L	1.10675e-17	162	Yes
clu_7231	chr16	50346947	50347869	ADCY7	2.38739e-05	10	Yes
clu_7231	chr16	50347402	50347869	ADCY7	2.38739e-05	10	Yes
clu_7268	chr16	55571544	55575750	LPCAT2	2.71107e-05	40	Yes
clu_7268	chr16	55571544	55579647	LPCAT2	2.71107e-05	40	Yes
clu_7459	chr16	68389786	68390604	PRMT7	1.8588e-06	184	Yes
clu_7459	chr16	68390118	68390604	PRMT7	1.8588e-06	184	Yes
clu_7481	chr16	70010635	70011980	PDXDC2P,RP11-419C5.2	1.99651e-15	217	Yes
clu_7481	chr16	70011906	70011980	PDXDC2P,RP11-419C5.2	4.22396e-11	207	Yes
clu_7601	chr16	84218595	84220507	TAF1C	3.94668e-06	2	Yes
clu_7695	chr16	89620971	89623295	SPG7	1.41318e-20	154	Yes
clu_7695	chr16	89622493	89623295	SPG7	1.41318e-20	154	Yes
clu_7723	chr16	89828430	89829046	FANCA	4.72994e-09	269	Yes
clu_7744	chr16	90229062	90230172	FAM157C	9.34003e-06	9	Yes
clu_5075	chr17	6918475	6919093	RNASEK-C17orf49,C17orf49	5.39505e-08	47	Yes
clu_5075	chr17	6919194	6919814	RNASEK-C17orf49,C17orf49	5.39505e-08	47	Yes
clu_5085	chr17	7011876	7017493	ASGR2	7.11898e-07	18	Yes
clu_5085	chr17	7012207	7017493	ASGR2	2.11904e-06	14	Yes
clu_5160	chr17	7530111	7530261	SAT2	1.35957e-12	64	Yes
clu_5160	chr17	7530111	7530461	SAT2	8.37885e-23	69	Yes
clu_5160	chr17	7530362	7530461	SAT2	5.06033e-08	31	Yes
clu_5240	chr17	15880406	15881358	ZSWIM7	3.36516e-08	152	Yes
clu_5240	chr17	15881227	15881358	ZSWIM7	8.59579e-14	154	Yes
clu_5328	chr17	19575269	19578809	ALDH3A2	2.92861e-29	278	Yes
clu_5328	chr17	19575269	19578871	ALDH3A2	8.50363e-33	267	Yes
clu_5359	chr17	25969374	25972340	LGALS9	1.1183e-05	2	Yes
clu_5421	chr17	27895526	27896036	TP53I13	1.34476e-22	20	Yes
clu_5421	chr17	27895566	27896036	TP53I13	1.096e-14	15	Yes
clu_5536	chr17	35898522	35899139	SYNRG	4.36124e-06	63	Yes
clu_5536	chr17	35898522	35899294	SYNRG	4.36124e-06	63	Yes
clu_5705	chr17	42254010	42258991	ASB16-AS1	7.28606e-09	167	Yes
clu_5788	chr17	44172067	44248221	KANSL1	1.01042e-15	1505	Yes
clu_5788	chr17	44230332	44248221	KANSL1	3.63902e-20	1506	Yes
clu_5795	chr17	45159716	45177201	RP11-156P1.3	4.29534e-10	84	Yes
clu_5806	chr17	45438887	45447803	EFCAB13	1.25148e-07	151	Yes
clu_5932	chr17	53491593	53499031	MMD	1.06043e-05	26	Yes
clu_5932	chr17	53497894	53499031	MMD	1.06043e-05	26	Yes
clu_5969	chr17	56415040	56429096	BZRAP1-AS1	2.05762e-28	112	Yes
clu_5969	chr17	56415040	56429105	BZRAP1-AS1	4.82128e-43	112	Yes
clu_5995	chr17	58143747	58144792	HEATR6	1.19154e-05	3	No
clu_6070	chr17	62801218	62817885	PLEKHM1P	2.56882e-13	69	Yes
clu_6070	chr17	62811363	62817885	PLEKHM1P	1.41174e-16	69	Yes
clu_6071	chr17	62820990	62825279	PLEKHM1P	9.43655e-06	53	Yes
clu_6080	chr17	64448735	64459170		7.28331e-07	60	Yes
clu_6113	chr17	66452625	66453483	WIPI1	3.55966e-08	70	Yes
clu_6141	chr17	72534062	72539000	CD300C	2.95066e-08	57	Yes
clu_6141	chr17	72537875	72539000	CD300C	2.95066e-08	57	Yes
clu_6213	chr17	73587793	73587894	MYO15B	2.91455e-08	2	Yes
clu_6213	chr17	73587793	73588058	MYO15B	1.60977e-06	10	Yes
clu_6214	chr17	73588382	73588509	MYO15B	1.46443e-14	23	Yes
clu_6214	chr17	73588382	73588545	MYO15B	1.33428e-09	33	Yes
clu_6348	chr17	76783740	76794482	USP36	2.21918e-09	107	Yes
clu_6348	chr17	76793961	76794482	USP36	1.32367e-07	99	Yes
clu_6354	chr17	77078145	77079102	ENGASE	2.42368e-06	11	Yes
clu_6354	chr17	77078959	77079102	ENGASE	2.42368e-06	11	Yes
clu_6397	chr17	79213478	79214787	C17orf89	1.56239e-16	106	Yes
clu_6397	chr17	79213743	79214787	C17orf89	1.56239e-16	106	Yes
clu_6475	chr17	80141808	80142834	CCDC57	8.12415e-14	103	Yes
clu_6475	chr17	80141808	80146095	CCDC57	1.2358e-13	107	Yes
clu_6512	chr17	80678239	80678637	FN3KRP	1.13042e-16	122	Yes
clu_6512	chr17	80678239	80680680	FN3KRP	1.92615e-13	117	Yes
clu_6512	chr17	80678717	80680680	FN3KRP	3.67258e-08	24	Yes
clu_11053	chr18	11897355	11897525	MPPE1	2.16155e-09	3	Yes
clu_11053	chr18	11897355	11906202	MPPE1	2.10607e-08	1	Yes
clu_11246	chr18	61058309	61059353	VPS4B	2.2886e-07	58	Yes
clu_11246	chr18	61058309	61060642	VPS4B	2.2886e-07	58	Yes
clu_10120	chr19	21117853	21129106	ZNF85	7.84151e-06	489	Yes
clu_10143	chr19	24229081	24231739	CTD-2017D11.1	2.20932e-09	281	Yes
clu_10153	chr19	32697407	32707195		6.73258e-05	34	Yes
clu_10221	chr19	36230527	36231925	IGFLR1,AD000671.6	1.08934e-06	97	Yes
clu_10226	chr19	36235322	36235527	AD000671.6,U2AF1L4	2.52627e-14	107	Yes
clu_10226	chr19	36235441	36235527	AD000671.6,U2AF1L4	3.06867e-23	106	Yes
clu_10226	chr19	36235882	36236026	AD000671.6,U2AF1L4	1.24841e-05	63	No
clu_10412	chr19	41888826	41889466	TMEM91,CTC-435M10.3,BCKDHA	1.98307e-10	174	Yes
clu_10417	chr19	41938313	41939442	ATP5SL	1.24026e-09	170	Yes
clu_10422	chr19	42071410	42071922	CEACAM21	3.59541e-13	87	Yes
clu_10422	chr19	42071410	42071926	CEACAM21	9.9952e-10	69	Yes
clu_10425	chr19	42092224	42092507	CEACAM21	1.42015e-06	41	Yes
clu_10425	chr19	42092224	42092817	CEACAM21	1.42015e-06	41	Yes
clu_10754	chr19	51728411	51728474	CD33	6.90387e-07	9	Yes
clu_10754	chr19	51728411	51729059	CD33	1.36957e-09	9	Yes
clu_10783	chr19	52877680	52882674	ZNF880	5.03774e-09	40	Yes
clu_10783	chr19	52877680	52887102	ZNF880	6.69432e-08	39	Yes
clu_10844	chr19	54723114	54743777	LILRB3,LILRA6	3.38197e-07	80	Yes
clu_10852	chr19	54726002	54745902	LILRB3,LILRA6	1.40081e-15	87	Yes
clu_10852	chr19	54745754	54745902	LILRB3,LILRA6	1.40081e-15	87	Yes
clu_10853	chr19	54782416	54782667	LILRA6,LILRB2,LILRA3	5.21882e-13	105	Yes
clu_10853	chr19	54802229	54802483	LILRA6,LILRB2,LILRA3	3.14265e-11	105	Yes
clu_10856	chr19	54783930	54784119	LILRB2	4.68795e-09	98	Yes
clu_10856	chr19	54784154	54784318	LILRB2	4.68795e-09	98	Yes
clu_10857	chr19	54802779	54803016	LILRA3	1.09241e-05	31	Yes
clu_10865	chr19	54960484	54962467	LENG8	4.21106e-09	78	Yes
clu_10865	chr19	54962559	54963270	LENG8	3.25469e-07	68	Yes
clu_10870	chr19	54970604	54970717		2.01317e-06	66	Yes
clu_10947	chr19	57999351	58002839	ZNF419	4.53138e-07	80	Yes
clu_10960	chr19	58361439	58365144	ZNF587,CTD-2583A14.10	8.23568e-06	57	No
clu_9683	chr19	9529307	9529893	ZNF266	6.25154e-14	393	Yes
clu_9683	chr19	9529571	9529727	ZNF266	1.20876e-08	306	Yes
clu_9979	chr19	17516796	17516886	CTD-2521M24.9,MVB12A	3.01196e-05	33	Yes
clu_9979	chr19	17516804	17516886	CTD-2521M24.9,MVB12A	1.66089e-08	69	Yes
clu_18362	chr2	219001	224864	SH3YL1	7.42736e-14	186	Yes
clu_18362	chr2	219001	229966	SH3YL1	1.34269e-17	227	Yes
clu_18362	chr2	224920	229966	SH3YL1	9.12449e-11	210	Yes
clu_18365	chr2	234272	242798	SH3YL1	1.7157e-12	174	Yes
clu_18365	chr2	234272	247538	SH3YL1	1.7157e-12	174	Yes
clu_18366	chr2	253115	263984	SH3YL1	3.08804e-06	61	Yes
clu_18367	chr2	271939	272037	ACP1	5.49749e-07	3	Yes
clu_18367	chr2	271939	272192	ACP1	1.08122e-07	3	Yes
clu_18414	chr2	10537046	10559860	HPCAL1	4.77807e-05	2	No
clu_18421	chr2	11539344	11542151	LINC00570	4.35493e-12	27	Yes
clu_18421	chr2	11540583	11542151	LINC00570	7.99778e-08	28	Yes
clu_18483	chr2	25050892	25053578	ADCY3	2.55859e-06	86	No
clu_18571	chr2	28855906	28856145	PLB1	1.42517e-09	143	Yes
clu_18613	chr2	33540336	33572434	LTBP1	1.30742e-05	3	No
clu_18634	chr2	37827505	37832379	AC006369.2	1.04387e-08	96	Yes
clu_18634	chr2	37827505	37832384	AC006369.2	6.95597e-09	87	Yes
clu_18809	chr2	64478968	64479554	AC074289.1	9.79497e-19	73	Yes
clu_18809	chr2	64479117	64479554	AC074289.1	9.79497e-19	73	Yes
clu_18810	chr2	64565041	64565191	AC114752.3	9.91692e-07	21	Yes
clu_18810	chr2	64565041	64568669	AC114752.3	8.94738e-10	85	Yes
clu_19224	chr2	114355215	114355975	WASH2P	1.94302e-05	90	Yes
clu_19224	chr2	114356043	114356184	WASH2P	1.94302e-05	90	Yes
clu_19242	chr2	120436852	120443234	TMEM177	3.95015e-07	83	Yes
clu_19423	chr2	170441000	170460152	PPIG	7.16935e-06	70	Yes
clu_19423	chr2	170441409	170460152	PPIG	7.12486e-09	175	Yes
clu_19489	chr2	178188124	178196870	AC074286.1,NFE2L2	2.41296e-13	206	Yes
clu_19489	chr2	178188124	178199121	AC074286.1,NFE2L2	5.17236e-05	119	Yes
clu_19602	chr2	201741760	201742220	PPIL3	9.55809e-08	65	Yes
clu_19602	chr2	201741760	201746144	PPIL3	1.9807e-08	77	Yes
clu_19615	chr2	202005162	202006097	CFLAR	1.67109e-15	114	Yes
clu_19615	chr2	202005162	202010101	CFLAR	1.77245e-11	66	Yes
clu_19615	chr2	202010155	202013726	CFLAR	1.78072e-07	94	No
clu_19779	chr2	223507724	223511520	FARSB	3.64682e-06	60	No
clu_19779	chr2	223507724	223513459	FARSB	3.64682e-06	60	No
clu_19964	chr2	242667360	242667915	ING5	1.38472e-08	150	Yes
clu_19975	chr2	242913644	242913836	AC093642.3	8.7794e-06	90	Yes
clu_11999	chr20	1546143	1546799	SIRPB1	5.90274e-05	5	Yes
clu_11999	chr20	1546170	1546799	SIRPB1	5.90274e-05	5	Yes
clu_12000	chr20	1559340	1569206	RP4-576H24.4,SIRPB1	7.52687e-25	59	Yes
clu_12000	chr20	1559340	1600515	RP4-576H24.4,SIRPB1	2.59357e-26	73	Yes
clu_12000	chr20	1592359	1600515	RP4-576H24.4,SIRPB1	1.26292e-21	101	Yes
clu_12003	chr20	1610952	1629698	SIRPG	1.5238e-17	62	Yes
clu_12003	chr20	1616245	1616834	SIRPG	1.33804e-08	14	Yes
clu_12003	chr20	1617151	1629698	SIRPG	4.54431e-05	55	No
clu_12005	chr20	1896101	1902041	SIRPA	4.79795e-10	81	Yes
clu_12005	chr20	1903291	1905410	SIRPA	4.79795e-10	81	Yes
clu_12147	chr20	25176503	25190485	ENTPD6	8.63969e-06	7	No
clu_12314	chr20	37063269	37063670	SNHG17	1.8117e-08	98	Yes
clu_12314	chr20	37063269	37063840	SNHG17	3.84681e-07	99	Yes
clu_12461	chr20	54934247	54935238	FAM210B	2.43855e-05	71	Yes
clu_12461	chr20	54934247	54940143	FAM210B	2.43855e-05	71	Yes
clu_12474	chr20	56179825	56180290	ZBP1	8.70438e-09	5	Yes
clu_12487	chr20	57248767	57266780	STX16,STX16-NPEPL1,NPEPL1	1.72396e-05	51	Yes
clu_12490	chr20	57276214	57280554	STX16-NPEPL1	4.90782e-12	147	Yes
clu_12490	chr20	57276214	57282179	STX16-NPEPL1	1.87378e-15	146	Yes
clu_12490	chr20	57280625	57282179	STX16-NPEPL1	5.75466e-11	122	Yes
clu_12536	chr20	61545758	61557784	DIDO1	2.171e-13	66	Yes
clu_12536	chr20	61545758	61557791	DIDO1	5.79996e-23	73	Yes
clu_12590	chr21	15660018	15660717	ABCC13	1.49912e-19	88	Yes
clu_12590	chr21	15660018	15660725	ABCC13	1.49912e-19	88	Yes
clu_12777	chr21	45750209	45750346	C21orf2	1.28833e-09	51	Yes
clu_12777	chr21	45750209	45750706	C21orf2	1.28833e-09	51	Yes
clu_12796	chr21	46327010	46330199	ITGB2	6.12484e-32	9	Yes
clu_12796	chr21	46328097	46330199	ITGB2	6.12484e-32	9	Yes
clu_11424	chr22	22658479	22661155	BMS1P20,LL22NC03-80A10.6	2.69462e-06	67	Yes
clu_11424	chr22	22658479	22661198	BMS1P20,LL22NC03-80A10.6	2.69462e-06	67	Yes
clu_11454	chr22	24381787	24384120	GSTT1	5.47921e-05	39	No
clu_11497	chr22	27068950	27113216	CTA-211A9.5	1.67562e-10	81	Yes
clu_11595	chr22	32007826	32007985	SFI1	2.20304e-06	118	Yes
clu_11595	chr22	32007826	32009128	SFI1	2.20304e-06	118	Yes
clu_11606	chr22	32340806	32352126	YWHAH	9.72107e-16	88	Yes
clu_11606	chr22	32341664	32352126	YWHAH	9.72107e-16	88	Yes
clu_11641	chr22	37586968	37591421	C1QTNF6	9.11569e-07	8	Yes
clu_11763	chr22	41253249	41256682	XPNPEP3	6.23231e-05	87	Yes
clu_11821	chr22	43204896	43213148	ARFGAP3	5.75665e-10	235	Yes
clu_17088	chr3	11885685	11886365	TAMM41	2.44303e-10	27	Yes
clu_17088	chr3	11885685	11887976	TAMM41	4.43326e-17	35	Yes
clu_17088	chr3	11886570	11887976	TAMM41	3.66882e-06	22	No
clu_17151	chr3	16302336	16306276	DPH3	5.13066e-06	67	Yes
clu_17155	chr3	16345099	16378619	OXNAD1	5.17249e-05	55	Yes
clu_17400	chr3	48289167	48302303	ZNF589	1.18853e-05	258	Yes
clu_17444	chr3	48960244	48964895	ARIH2	3.67966e-05	103	No
clu_17651	chr3	53199231	53212420	PRKCD	1.55016e-08	15	Yes
clu_17651	chr3	53207624	53212420	PRKCD	6.53659e-24	48	Yes
clu_17668	chr3	56598153	56599162	CCDC66	1.99924e-06	99	Yes
clu_17668	chr3	56598153	56600622	CCDC66	4.15334e-15	261	Yes
clu_17668	chr3	56599232	56600622	CCDC66	2.84386e-12	237	Yes
clu_17727	chr3	69252814	69265414	FRMD4B	1.38182e-07	53	Yes
clu_17748	chr3	88105149	88106341	CGGBP1	1.73038e-05	15	Yes
clu_17748	chr3	88105149	88107169	CGGBP1	8.39946e-07	140	Yes
clu_17836	chr3	113010595	113012799	WDR52	1.16949e-05	69	Yes
clu_17836	chr3	113010595	113013534	WDR52	2.30898e-17	85	Yes
clu_17886	chr3	121500721	121508920	IQCB1	1.19354e-10	74	Yes
clu_17911	chr3	122340458	122345674	PARP15	1.31235e-09	60	Yes
clu_17911	chr3	122340458	122350933	PARP15	2.78771e-26	65	Yes
clu_17911	chr3	122345880	122350933	PARP15	6.09082e-12	62	Yes
clu_17914	chr3	122439235	122446659	PARP14	7.88621e-06	98	Yes
clu_17914	chr3	122440500	122446659	PARP14	2.40198e-06	151	Yes
clu_17918	chr3	122478207	122487548	HSPBAP1	6.0244e-05	44	Yes
clu_17918	chr3	122480819	122487548	HSPBAP1	7.99649e-10	145	Yes
clu_17981	chr3	129112139	129112478	RPL32P3	3.28556e-06	6	Yes
clu_18295	chr3	195389604	195390957	LINC00969	3.55339e-06	154	Yes
clu_18304	chr3	195597249	195599147	TNK2	6.61268e-05	1	Yes
clu_18312	chr3	195694861	195698194	SDHAP1	4.3442e-07	58	Yes
clu_18312	chr3	195695256	195698194	SDHAP1	8.74722e-07	28	No
clu_18337	chr3	196803556	196807922	DLG1	4.06999e-05	1	No
clu_16349	chr4	15724557	15733363	BST1	2.11358e-10	112	Yes
clu_16349	chr4	15724557	15739410	BST1	2.11358e-10	112	Yes
clu_16425	chr4	39000529	39033846	TMEM156	9.95362e-06	122	Yes
clu_16425	chr4	39030217	39033846	TMEM156	9.95362e-06	122	Yes
clu_16512	chr4	68567202	68586140	UBA6-AS1	6.10373e-06	94	Yes
clu_16512	chr4	68567202	68594258	UBA6-AS1	8.4038e-11	97	No
clu_16551	chr4	76852457	76857262	NAAA	2.1123e-05	101	Yes
clu_16551	chr4	76857388	76861154	NAAA	2.1123e-05	101	Yes
clu_16659	chr4	99580173	99581949		1.51885e-05	46	No
clu_16687	chr4	103647840	103681875	MANBA	3.1725e-05	182	Yes
clu_16707	chr4	107173164	107176104	TBCK	1.38134e-05	230	Yes
clu_16707	chr4	107173164	107181594	TBCK	4.31847e-06	274	No
clu_16751	chr4	119199947	119200544	SNHG8	3.42057e-15	71	Yes
clu_16751	chr4	119200292	119200544	SNHG8	3.42057e-15	71	Yes
clu_16763	chr4	120449944	120464908	RP11-33B1.1	5.93941e-05	395	No
clu_16763	chr4	120449944	120471534	RP11-33B1.1	1.65075e-05	395	No
clu_16776	chr4	122735202	122737524	EXOSC9	6.46777e-08	103	Yes
clu_16776	chr4	122737349	122737524	EXOSC9	8.2359e-06	50	Yes
clu_16837	chr4	144660270	144670249	RP13-578N3.3	2.53704e-06	684	Yes
clu_16837	chr4	144660270	144682397	RP13-578N3.3	1.84742e-12	711	Yes
clu_16837	chr4	144670463	144682397	RP13-578N3.3	1.37136e-05	675	Yes
clu_16860	chr4	153022370	153022636	RP11-18H21.1	1.01976e-07	64	Yes
clu_16923	chr4	169296675	169298879	DDX60L	5.34242e-08	71	Yes
clu_16923	chr4	169296675	169299505	DDX60L	1.23072e-09	94	Yes
clu_16927	chr4	169317275	169321977	DDX60L	3.3348e-41	268	Yes
clu_16927	chr4	169317278	169321977	DDX60L	3.3348e-41	268	Yes
clu_15547	chr5	82554496	82648944	XRCC4	6.66456e-12	34	Yes
clu_15547	chr5	82554496	82648950	XRCC4	2.27432e-24	34	Yes
clu_15606	chr5	96075822	96076449	CAST	7.00042e-23	80	Yes
clu_15606	chr5	96075822	96076970	CAST	6.00162e-33	108	Yes
clu_15606	chr5	96076487	96076970	CAST	3.77879e-20	105	Yes
clu_15613	chr5	96112658	96120710	CAST	3.26488e-05	128	Yes
clu_15619	chr5	96235893	96237210	ERAP2	3.49892e-17	314	Yes
clu_15619	chr5	96235949	96237210	ERAP2	6.62068e-11	290	Yes
clu_15793	chr5	138856039	138856914	TMEM173	6.15464e-06	25	No
clu_15793	chr5	138856039	138857855	TMEM173	4.6325e-20	55	Yes
clu_16085	chr5	177140917	177141055	FAM153A	3.14188e-13	84	Yes
clu_16085	chr5	177140917	177141070	FAM153A	3.21432e-12	102	Yes
clu_16108	chr5	178994563	178996303	RUFY1	1.69968e-05	25	Yes
clu_16108	chr5	178996218	178996303	RUFY1	1.69968e-05	25	Yes
clu_14140	chr6	18399930	18402188	RNF144B	4.64835e-21	59	Yes
clu_14140	chr6	18399930	18427812	RNF144B	2.92752e-09	21	Yes
clu_14173	chr6	25420611	25452265		4.75181e-06	31	No
clu_14189	chr6	26411809	26412640	BTN3A1	4.29999e-05	188	Yes
clu_14203	chr6	26463753	26465413	BTN2A1	3.39643e-09	102	Yes
clu_14203	chr6	26463753	26465446	BTN2A1	3.39643e-09	102	Yes
clu_14237	chr6	29693340	29693788	HLA-F,HLA-G	3.7067e-16	1359	Yes
clu_14237	chr6	29693340	29798155	HLA-F,HLA-G	3.7067e-16	1359	Yes
clu_14238	chr6	29798187	29798330	HLA-G,HLA-A	1.45428e-25	2147	Yes
clu_14238	chr6	29798187	29913011	HLA-G,HLA-A	1.16423e-38	2206	Yes
clu_14238	chr6	29912868	29913011	HLA-G,HLA-A	1.6276e-28	2173	Yes
clu_14241	chr6	29857381	29912277	HLA-H,HLA-A	1.21101e-18	1739	Yes
clu_14241	chr6	29912174	29912277	HLA-H,HLA-A	3.27077e-13	1228	Yes
clu_14241	chr6	29857381	29857484	HLA-H,HLA-A	7.90491e-19	472	Yes
clu_14246	chr6	29715202	29716677	HLA-F-AS1,MICE	1.28928e-09	110	Yes
clu_14247	chr6	29902030	29911287		6.55849e-14	336	Yes
clu_14252	chr6	29989538	30025892	ZNRD1-AS1	3.67997e-06	392	Yes
clu_14254	chr6	30029166	30029292	ZNRD1	2.45698e-11	335	Yes
clu_14254	chr6	30029175	30029292	ZNRD1	2.45698e-11	335	Yes
clu_14303	chr6	31118899	31124508	CCHCR1	4.82334e-06	147	Yes
clu_14306	chr6	31237302	31237743	HLA-C,HLA-B	3.61973e-08	543	Yes
clu_14306	chr6	31237302	31322884	HLA-C,HLA-B	2.53798e-27	984	Yes
clu_14306	chr6	31322442	31322884	HLA-C,HLA-B	3.01001e-12	96	Yes
clu_14307	chr6	31237862	31237987	HLA-C,HLA-B	4.42346e-21	1643	Yes
clu_14307	chr6	31323000	31323094	HLA-C,HLA-B	4.42346e-21	1643	Yes
clu_14308	chr6	31239125	31239376	HLA-C,HLA-B	4.02564e-12	811	Yes
clu_14308	chr6	31324219	31324465	HLA-C,HLA-B	4.02564e-12	811	Yes
clu_14311	chr6	31362994	31365836		1.00566e-06	250	Yes
clu_14313	chr6	31378574	31378849	MICA	2.23826e-06	344	Yes
clu_14313	chr6	31378574	31378986	MICA	2.23826e-06	344	Yes
clu_14319	chr6	31508311	31509727	ATP6V1G2-DDX39B,DDX39B	1.26189e-10	233	Yes
clu_14319	chr6	31508441	31509727	ATP6V1G2-DDX39B,DDX39B	1.26189e-10	233	Yes
clu_14325	chr6	31557165	31557303	NCR3	1.95604e-14	23	Yes
clu_14414	chr6	32485529	32485831	HLA-DRB5,HLA-DRB1	2.7889e-33	3555	Yes
clu_14414	chr6	32546881	32548024	HLA-DRB5,HLA-DRB1	2.7889e-33	3555	Yes
clu_14415	chr6	32486443	32487147	HLA-DRB5	1.74268e-12	2189	Yes
clu_14415	chr6	32486443	32487941	HLA-DRB5	1.74268e-12	2189	Yes
clu_14416	chr6	32489951	32497902	HLA-DRB5,HLA-DRB1	4.27533e-24	4259	Yes
clu_14416	chr6	32552155	32557420	HLA-DRB5,HLA-DRB1	4.27533e-24	4259	Yes
clu_14417	chr6	32521743	32522467	HLA-DRB6	6.53646e-06	31	Yes
clu_14417	chr6	32521743	32522477	HLA-DRB6	1.0484e-12	3525	Yes
clu_14422	chr6	32488159	32550349		2.23825e-16	5041	Yes
clu_14423	chr6	32605317	32609087	HLA-DQA1,HLA-DQA2	2.25597e-19	4521	Yes
clu_14423	chr6	32709302	32712936	HLA-DQA1,HLA-DQA2	2.25597e-19	4521	Yes
clu_14424	chr6	32628026	32629124	HLA-DQB1,HLA-DQB2	1.14635e-15	4370	Yes
clu_14424	chr6	32628026	32725550	HLA-DQB1,HLA-DQB2	3.28836e-16	4106	Yes
clu_14425	chr6	32630025	32632575	HLA-DQB1,HLA-DQB2	3.2201e-26	4653	Yes
clu_14425	chr6	32726908	32729437	HLA-DQB1,HLA-DQB2	4.59395e-27	4731	Yes
clu_14427	chr6	32781610	32782097	HLA-DOB,TAP2	5.16793e-05	76	Yes
clu_14427	chr6	32783090	32784638	HLA-DOB,TAP2	5.16793e-05	76	Yes
clu_14441	chr6	32862704	32868697		1.42273e-05	104	Yes
clu_14441	chr6	32862803	32868697		1.07173e-08	228	Yes
clu_14581	chr6	37344809	37358518	RNF8	3.4886e-07	9	Yes
clu_14897	chr6	109197553	109201143	ARMC2	5.26276e-05	32	Yes
clu_15176	chr6	166743735	166755907	SFT2D1	2.27003e-08	23	Yes
clu_15176	chr6	166745533	166755907	SFT2D1	2.27003e-08	23	Yes
clu_15194	chr6	170062520	170064262	WDR27	8.00267e-07	82	Yes
clu_12879	chr7	1202364	1202598	AC091729.9	1.35569e-05	187	No
clu_12952	chr7	6452665	6455890	DAGLB	1.38945e-16	231	Yes
clu_12952	chr7	6452665	6456258	DAGLB	1.72036e-10	220	Yes
clu_13008	chr7	22163431	22171048		1.15697e-07	35	Yes
clu_13046	chr7	27136007	27139398	HOTAIRM1	1.47463e-07	12	Yes
clu_13046	chr7	27138985	27139398	HOTAIRM1	1.47463e-07	12	Yes
clu_13071	chr7	30499657	30518222	NOD1	1.53119e-12	32	Yes
clu_13071	chr7	30503314	30518222	NOD1	2.38907e-05	8	Yes
clu_13074	chr7	30608605	30612616	AC005154.6	2.5822e-21	179	Yes
clu_13074	chr7	30618930	30624946	AC005154.6	3.45462e-10	172	Yes
clu_13130	chr7	38381400	38381857		5.59243e-05	36	Yes
clu_13130	chr7	38389778	38389947		7.38484e-08	102	Yes
clu_13131	chr7	38390051	38412966		3.54572e-05	59	Yes
clu_13131	chr7	38399207	38415158		4.65085e-06	70	Yes
clu_13166	chr7	44105116	44105581	AC017116.11	1.32559e-05	26	Yes
clu_13166	chr7	44105676	44108146	AC017116.11	2.02107e-06	42	Yes
clu_13226	chr7	50514995	50515666	FIGNL1	5.89061e-05	14	No
clu_13226	chr7	50514995	50515879	FIGNL1	1.56778e-09	164	No
clu_13307	chr7	72422834	72423865	NSUN5P2	1.36914e-07	14	Yes
clu_13356	chr7	74580984	74582342	NCF1C	6.35646e-05	13	Yes
clu_13373	chr7	75630320	75633076	STYXL1	2.9528e-09	134	Yes
clu_13384	chr7	76247617	76254839	POMZP3	5.01059e-07	54	Yes
clu_13384	chr7	76247932	76254839	POMZP3	3.97306e-05	52	Yes
clu_13461	chr7	92775353	92777507	SAMD9L	1.06472e-06	22	No
clu_13509	chr7	99050063	99051664	CPSF4	3.37594e-05	89	Yes
clu_13525	chr7	99649233	99654534	ZSCAN21	7.20842e-06	36	No
clu_13622	chr7	102016769	102038067	RP11-163E9.2,PRKRIP1	6.97009e-08	75	Yes
clu_13739	chr7	128248267	128249541	RP11-274B21.1	9.63244e-08	180	Yes
clu_13775	chr7	130668868	130686956	MKLN1-AS1	2.39003e-05	6	Yes
clu_13775	chr7	130668868	130737184	MKLN1-AS1	3.21601e-06	7	Yes
clu_13848	chr7	142494579	142498725	TRBC2,TRBJ2-1,TRBJ2-3,TRBJ2-5,TRBJ2-7	1.32429e-06	73	Yes
clu_23357	chr8	1706938	1710945		6.16339e-10	145	Yes
clu_23418	chr8	19297442	19315041	CSGALNACT1	1.56279e-05	80	Yes
clu_23418	chr8	19297442	19315937	CSGALNACT1	9.42357e-10	87	Yes
clu_23455	chr8	22333137	22335160	PPP3CC	1.3036e-07	218	Yes
clu_23455	chr8	22333137	22355514	PPP3CC	1.3036e-07	218	Yes
clu_23757	chr8	86129731	86132535	C8orf59	1.75173e-08	164	Yes
clu_23757	chr8	86131592	86132535	C8orf59	1.75173e-08	164	Yes
clu_23761	chr8	86375030	86375161	RP11-317J10.2	6.23087e-05	53	No
clu_23761	chr8	86375030	86375407	RP11-317J10.2	6.23087e-05	53	No
clu_23769	chr8	87484708	87487049	RMDN1	3.08988e-17	249	Yes
clu_23769	chr8	87486587	87487049	RMDN1	3.08988e-17	249	Yes
clu_23831	chr8	99205318	99205613	NIPAL2	8.34085e-07	53	Yes
clu_23852	chr8	102731876	102899369	NCALD	8.28679e-11	282	Yes
clu_23852	chr8	102731876	102928037	NCALD	1.64081e-05	133	Yes
clu_23852	chr8	102899455	102928037	NCALD	9.5621e-13	310	Yes
clu_23899	chr8	124153141	124156957	TBC1D31	5.76302e-18	129	Yes
clu_23899	chr8	124154696	124156957	TBC1D31	9.25685e-06	78	Yes
clu_23967	chr8	134579563	134582353	ST3GAL1	2.93496e-13	7	Yes
clu_23967	chr8	134579563	134583936	ST3GAL1	1.81135e-06	3	Yes
clu_24002	chr8	144356701	144356890	GLI4,ZFP41	8.439e-06	238	Yes
clu_24009	chr8	144557755	144589916	ZC3H3	3.0205e-07	59	No
clu_24009	chr8	144567117	144589916	ZC3H3	3.0205e-07	59	No
clu_24011	chr8	144624566	144631826	RP11-661A12.5	4.26116e-10	72	Yes
clu_22380	chr9	17166	17344	XXyac-YRM2039.2	3.01728e-08	93	Yes
clu_22380	chr9	17479	17719	XXyac-YRM2039.2	3.01728e-08	93	Yes
clu_22410	chr9	5577511	5600810		3.68114e-05	7	No
clu_22454	chr9	21029397	21031399	PTPLAD2	1.20725e-05	18	Yes
clu_22454	chr9	21029397	21031552	PTPLAD2	1.20725e-05	18	Yes
clu_22499	chr9	34336339	34338711	NUDT2	1.89281e-06	139	Yes
clu_22829	chr9	104487098	104491402		8.6437e-12	261	Yes
clu_22829	chr9	104491447	104498798		4.02354e-07	237	No
clu_22919	chr9	123605717	123607271	PSMD5-AS1	5.77306e-07	14	Yes
clu_23180	chr9	136126539	136127865	ABO	1.94487e-16	93	Yes
clu_23180	chr9	136126539	136150578	ABO	8.43675e-07	39	Yes

## Sheet: Age80
clusterID	chr	start	end	Associated gene	sIntron treeQTL p-value	Nr of significant sQTLs	Validated at age 70?
clu_19998	chr1	1001213	1003178		1.15955e-05	28	Yes
clu_20071	chr1	2326167	2327223	RER1	1.21342e-11	14	Yes
clu_20139	chr1	6692555	6692856	THAP3	5.65056e-05	1	No
clu_20139	chr1	6692555	6692974	THAP3	5.65056e-05	1	No
clu_20149	chr1	8021795	8022823	PARK7	6.53196e-09	105	Yes
clu_20149	chr1	8021853	8022823	PARK7	6.53196e-09	105	Yes
clu_20293	chr1	17675280	17681028	PADI4	4.93629e-05	12	No
clu_20342	chr1	21924557	21924893	RAP1GAP	1.32112e-05	6	Yes
clu_20422	chr1	25890282	25891664	LDLRAP1	6.35985e-07	31	Yes
clu_20422	chr1	25891252	25891664	LDLRAP1	6.35985e-07	31	Yes
clu_20425	chr1	25889207	25889561	LDLRAP1	4.06632e-05	30	Yes
clu_20425	chr1	25889469	25889561	LDLRAP1	4.06632e-05	30	Yes
clu_20658	chr1	38334286	38335157	INPP5B	2.46817e-21	84	Yes
clu_20658	chr1	38334286	38338602	INPP5B	2.46817e-21	84	Yes
clu_20671	chr1	39492070	39494395	NDUFS5	2.31261e-23	164	Yes
clu_20671	chr1	39492074	39494395	NDUFS5	3.17299e-22	163	Yes
clu_20687	chr1	40209596	40211047	PPIE	1.47296e-05	38	Yes
clu_20687	chr1	40211170	40214575	PPIE	5.60582e-23	76	Yes
clu_20687	chr1	40214439	40214575	PPIE	1.95993e-26	90	Yes
clu_20797	chr1	45795109	45795561	MUTYH	1.54829e-05	3	Yes
clu_20797	chr1	45795109	45796188	MUTYH	7.0868e-13	9	Yes
clu_20797	chr1	45795740	45796188	MUTYH	2.94334e-08	5	Yes
clu_20806	chr1	45963055	45964115	CCDC163P	5.34207e-06	155	Yes
clu_21018	chr1	79086256	79094636	IFI44L	3.08061e-05	12	Yes
clu_21040	chr1	86820542	86824470	ODF2L	6.49143e-09	21	Yes
clu_21062	chr1	89475177	89476587	GBP3	3.2573e-11	182	Yes
clu_21062	chr1	89475177	89478868	GBP3	8.24177e-23	154	Yes
clu_21062	chr1	89477710	89478868	GBP3	1.11298e-10	77	Yes
clu_21189	chr1	110232988	110233076	GSTM1	5.63843e-11	5	Yes
clu_21206	chr1	111680208	111682123	DRAM2	5.16428e-24	137	Yes
clu_21206	chr1	111680208	111682210	DRAM2	5.33528e-15	126	Yes
clu_21206	chr1	111680208	111682660	DRAM2	1.0205e-24	130	Yes
clu_21206	chr1	111682288	111682660	DRAM2	4.36732e-07	24	Yes
clu_21229	chr1	113068733	113083401	ST7L	1.48198e-08	79	Yes
clu_21229	chr1	113068733	113084573	ST7L	4.39647e-11	150	Yes
clu_21468	chr1	151861849	151867484	THEM4	4.01624e-05	82	Yes
clu_21557	chr1	154975162	154975319	ZBTB7B	5.53823e-05	16	No
clu_21810	chr1	161489781	161493080	FCGR2A	1.43404e-05	26	Yes
clu_21825	chr1	161677133	161680265	FCRLA	2.08811e-05	15	Yes
clu_21825	chr1	161677133	161680550	FCRLA	1.86818e-10	22	Yes
clu_21825	chr1	161680282	161680550	FCRLA	2.60852e-11	23	Yes
clu_21871	chr1	169631761	169648261	C1orf112	9.35111e-11	41	Yes
clu_21941	chr1	179853904	179858445	TOR1AIP1	5.29618e-21	161	Yes
clu_21941	chr1	179853904	179858448	TOR1AIP1	2.09123e-20	161	Yes
clu_22019	chr1	201489778	201490569	RPS10P7	3.27316e-05	56	No
clu_22115	chr1	207940540	207941124	CD46	6.64702e-07	43	Yes
clu_22115	chr1	207940540	207943666	CD46	6.867e-19	215	Yes
clu_22115	chr1	207941168	207943666	CD46	1.75728e-10	54	Yes
clu_22279	chr1	233086490	233092093	NTPCR	1.17138e-09	6	Yes
clu_22356	chr1	247006078	247007097	AHCTF1	3.40421e-06	59	Yes
clu_4013	chr10	6633096	6650310	PRKCQ-AS1	2.11063e-06	1	Yes
clu_4015	chr10	6657886	6660666	PRKCQ-AS1	2.46501e-08	49	Yes
clu_4084	chr10	17258273	17259601	VIM-AS1	9.49868e-07	74	Yes
clu_4084	chr10	17258273	17271344	VIM-AS1	1.66182e-06	69	Yes
clu_4195	chr10	38654557	38654838	HSD17B7P2	2.15484e-27	337	Yes
clu_4195	chr10	38654557	38658881	HSD17B7P2	3.60042e-31	340	Yes
clu_4195	chr10	38654939	38658881	HSD17B7P2	4.50913e-17	180	Yes
clu_4239	chr10	47634844	47640618	ANTXRLP1	2.54046e-06	119	Yes
clu_2478	chr11	308438	309013	IFITM2,IFITM1	2.97086e-05	11	Yes
clu_2478	chr11	314356	314922	IFITM2,IFITM1	2.97086e-05	11	Yes
clu_2487	chr11	421198	423942	ANO9	3.64133e-05	11	No
clu_2487	chr11	424187	428088	ANO9	3.18083e-05	115	No
clu_2495	chr11	502181	507113	RNH1	1.34446e-09	163	Yes
clu_2495	chr11	502249	504824	RNH1	3.29949e-05	141	Yes
clu_2576	chr11	2939325	2940537	SLC22A18	3.96313e-05	9	Yes
clu_2576	chr11	2940637	2943332	SLC22A18	3.96313e-05	9	Yes
clu_2583	chr11	3000467	3010359	NAP1L4	1.73143e-06	65	Yes
clu_2621	chr11	6061649	6086011		4.53924e-09	384	Yes
clu_2654	chr11	6629926	6631139	RP11-732A19.2	3.83297e-05	3	No
clu_2793	chr11	34912099	34937775	APIP	9.70937e-08	120	Yes
clu_2796	chr11	35211612	35236399	CD44	2.21017e-07	45	Yes
clu_2796	chr11	35232996	35236399	CD44	2.21017e-07	45	Yes
clu_2821	chr11	44102870	44104719	ACCS	3.51072e-06	18	Yes
clu_2821	chr11	44103742	44104719	ACCS	4.30619e-06	7	Yes
clu_2827	chr11	44711050	44716405	RP11-45A12.1	2.10707e-07	45	Yes
clu_2999	chr11	61165447	61165733	TMEM216	7.62539e-40	104	Yes
clu_2999	chr11	61165447	61165742	TMEM216	7.62539e-40	104	Yes
clu_3299	chr11	66205730	66206103	MRPL11	6.70779e-10	19	Yes
clu_3299	chr11	66205730	66206181	MRPL11	6.70779e-10	19	Yes
clu_3451	chr11	71185572	71189441	NADSYN1	6.15871e-15	250	Yes
clu_3451	chr11	71188484	71189441	NADSYN1	6.15871e-15	250	Yes
clu_3565	chr11	76370738	76373673	AP001189.4	2.80496e-05	4	Yes
clu_3588	chr11	77812241	77813920	ALG8	1.93393e-06	258	Yes
clu_3588	chr11	77812241	77815026	ALG8	2.22151e-06	268	Yes
clu_3693	chr11	104776284	104777177	RP11-693N9.2	2.13533e-07	170	Yes
clu_3693	chr11	104776284	104779562	RP11-693N9.2	6.64956e-09	177	Yes
clu_3748	chr11	113238980	113239083		3.3798e-07	86	Yes
clu_3748	chr11	113238980	113239092		2.75373e-05	55	Yes
clu_3950	chr11	130749606	130750517	SNX19	8.44413e-08	176	Yes
clu_3950	chr11	130749606	130773150	SNX19	8.81762e-16	116	Yes
clu_1199	chr12	6570104	6571200	TAPBPL	5.07554e-10	82	Yes
clu_1199	chr12	6570556	6571200	TAPBPL	5.07554e-10	82	Yes
clu_1279	chr12	8385203	8386730	FAM86FP	1.23493e-05	68	Yes
clu_1279	chr12	8385203	8386872	FAM86FP	4.06142e-12	79	Yes
clu_1301	chr12	9410587	9413210		6.4038e-17	136	Yes
clu_1301	chr12	9410911	9413210		3.72636e-09	116	Yes
clu_1315	chr12	9808575	9809517	RP11-705C15.2,RP11-705C15.5	6.95534e-07	137	Yes
clu_1323	chr12	10117978	10121829	CLEC12A	5.67531e-23	199	Yes
clu_1323	chr12	10121869	10124176	CLEC12A	1.0305e-19	188	Yes
clu_1323	chr12	10124068	10124176	CLEC12A	7.91166e-19	165	Yes
clu_1345	chr12	10561609	10561988	KLRC4-KLRK1,KLRC4	5.26467e-11	279	Yes
clu_1345	chr12	10562077	10562698	KLRC4-KLRK1,KLRC4	5.26467e-11	279	Yes
clu_1360	chr12	11905513	11992074	ETV6	2.23195e-06	2	Yes
clu_1360	chr12	11982163	11992074	ETV6	1.50942e-11	4	Yes
clu_1389	chr12	21609029	21609799	PYROXD1	2.92718e-08	200	Yes
clu_1389	chr12	21609029	21613959	PYROXD1	2.92718e-08	200	Yes
clu_1446	chr12	31250931	31253569	DDX11	5.00577e-05	32	Yes
clu_1446	chr12	31251235	31253569	DDX11	5.00577e-05	32	No
clu_1452	chr12	31269403	31270354	RP11-551L14.1	4.0941e-05	8	Yes
clu_1455	chr12	31955097	31957609		1.43267e-05	32	Yes
clu_1506	chr12	47529728	47539794	RP11-23J18.1	5.31048e-05	37	Yes
clu_1532	chr12	49054402	49054978	KANSL2	1.5726e-07	75	Yes
clu_1585	chr12	50506084	50512276	COX14,RP4-605O3.4	6.55475e-11	72	Yes
clu_1585	chr12	50506084	50513819	COX14,RP4-605O3.4	6.55475e-11	72	Yes
clu_1623	chr12	52994939	52996600		1.95e-08	16	Yes
clu_2102	chr12	109998909	109999048	MMAB	7.38611e-10	181	Yes
clu_2102	chr12	109998909	109999225	MMAB	4.43455e-11	206	Yes
clu_2102	chr12	109999134	109999225	MMAB	3.34888e-06	183	Yes
clu_2184	chr12	113354543	113355352	OAS1	6.35072e-18	242	Yes
clu_2184	chr12	113355505	113356402	OAS1	9.49814e-14	223	Yes
clu_2184	chr12	113355505	113357194	OAS1	1.10246e-46	264	Yes
clu_2184	chr12	113355505	113357292	OAS1	3.99344e-17	204	Yes
clu_2320	chr12	123465846	123466118	ARL6IP4	1.98622e-11	42	Yes
clu_2387	chr12	131286033	131291527	STX2	1.83048e-14	126	Yes
clu_2387	chr12	131289088	131291527	STX2	1.68406e-10	116	Yes
clu_2398	chr12	132413925	132414452	PUS1	2.29465e-06	17	No
clu_954	chr13	52711038	52715156	NEK3	1.56236e-08	136	Yes
clu_996	chr13	77700677	77713331	MYCBP2	6.1918e-05	19	No
clu_8502	chr14	20813246	20813553	PARP2	8.44565e-09	96	Yes
clu_8502	chr14	20813285	20813553	PARP2	2.66307e-12	106	Yes
clu_8563	chr14	22670516	22670976	TRAV26-2	4.81089e-07	104	Yes
clu_8588	chr14	23374662	23375404	RBM23	1.72371e-08	139	Yes
clu_8636	chr14	24464342	24473546	DHRS4L2	4.10859e-06	37	Yes
clu_8668	chr14	24651609	24651998	IPO4	1.5516e-06	20	Yes
clu_8668	chr14	24651629	24651998	IPO4	1.5516e-06	20	Yes
clu_8706	chr14	24902238	24903306	KHNYN	2.72359e-11	17	Yes
clu_8774	chr14	39790260	39793473	RP11-407N17.3	3.04383e-05	157	Yes
clu_8789	chr14	45719341	45722238	MIS18BP1	3.98032e-05	75	No
clu_8935	chr14	64692216	64694188		1.81827e-05	143	Yes
clu_8938	chr14	64971664	64988205	ZBTB1	1.58274e-06	132	Yes
clu_8945	chr14	65499414	65507508	FNTB	2.6163e-08	19	Yes
clu_8945	chr14	65500591	65507508	FNTB	2.6163e-08	19	Yes
clu_9019	chr14	74387808	74388769	RP5-1021I20.4,ZNF410	3.46295e-05	306	Yes
clu_9019	chr14	74387808	74390098	RP5-1021I20.4,ZNF410	4.28115e-06	299	Yes
clu_9127	chr14	91636530	91639633	C14orf159	2.74106e-20	44	Yes
clu_9127	chr14	91636545	91639633	C14orf159	4.35007e-15	38	Yes
clu_9154	chr14	92516158	92524663	RP11-529H20.6	4.06649e-06	352	Yes
clu_9160	chr14	92922952	92949024	SLC24A4	5.99182e-09	134	Yes
clu_9241	chr14	102974886	102974978	ANKRD9	9.63534e-06	42	Yes
clu_9241	chr14	102975183	102975866	ANKRD9	9.63534e-06	42	Yes
clu_9247	chr14	103590288	103592647	TNFAIP2	8.70898e-09	16	Yes
clu_9247	chr14	103590843	103592647	TNFAIP2	2.06149e-05	3	Yes
clu_9283	chr14	105639598	105642871	NUDT14	1.35349e-05	50	Yes
clu_7796	chr15	31191839	31196715	FAN1,RP11-540B6.3	2.92721e-06	102	Yes
clu_7866	chr15	41102955	41105536	ZFYVE19	1.95053e-08	70	Yes
clu_7893	chr15	42134789	42135874	JMJD7-PLA2G4B,PLA2G4B	3.35557e-09	130	Yes
clu_7893	chr15	42135421	42135874	JMJD7-PLA2G4B,PLA2G4B	2.27506e-11	146	Yes
clu_7996	chr15	48455090	48458130	MYEF2	2.86186e-05	5	No
clu_8044	chr15	55610065	55611105	RP11-139H15.1,RAB27A	1.68512e-07	90	Yes
clu_8044	chr15	55610065	55611129	RP11-139H15.1,RAB27A	1.15045e-10	91	Yes
clu_8171	chr15	68489966	68497459	CALML4	3.46607e-06	138	Yes
clu_8240	chr15	75129776	75130092	ULK3	2.97287e-48	188	Yes
clu_8240	chr15	75129776	75130098	ULK3	2.97287e-48	188	Yes
clu_8267	chr15	75650685	75650803	MAN2C1	1.21715e-25	83	Yes
clu_8267	chr15	75650959	75651045	MAN2C1	1.21715e-25	83	Yes
clu_8389	chr15	89430576	89438690	HAPLN3	5.30517e-06	14	Yes
clu_8389	chr15	89436343	89438690	HAPLN3	1.74966e-06	16	Yes
clu_8409	chr15	90414778	90431753	AP3S2	4.83041e-05	68	Yes
clu_6571	chr16	630972	632883	PIGQ	1.81883e-06	159	Yes
clu_6978	chr16	25123317	25139796	LCMT1	7.90496e-06	106	Yes
clu_6978	chr16	25137447	25139796	LCMT1	1.49631e-06	119	Yes
clu_7015	chr16	28603764	28604573	SULT1A2	1.21111e-07	204	Yes
clu_7024	chr16	28846720	28846867	ATXN2L	1.91787e-21	179	Yes
clu_7024	chr16	28846720	28846870	ATXN2L	1.91787e-21	179	Yes
clu_7231	chr16	50346947	50347869	ADCY7	5.74262e-06	11	Yes
clu_7231	chr16	50347402	50347869	ADCY7	5.74262e-06	11	Yes
clu_7459	chr16	68389786	68390604	PRMT7	2.55546e-05	173	Yes
clu_7459	chr16	68390118	68390604	PRMT7	2.55546e-05	173	Yes
clu_7481	chr16	70010635	70010714	PDXDC2P,RP11-419C5.2	4.756e-05	71	Yes
clu_7481	chr16	70010635	70011980	PDXDC2P,RP11-419C5.2	2.40778e-14	216	Yes
clu_7481	chr16	70011906	70011980	PDXDC2P,RP11-419C5.2	3.69007e-11	207	Yes
clu_7601	chr16	84218595	84220507	TAF1C	6.28881e-05	5	Yes
clu_7695	chr16	89620971	89623295	SPG7	8.86469e-20	122	Yes
clu_7695	chr16	89622493	89623295	SPG7	8.86469e-20	122	Yes
clu_7723	chr16	89828430	89829046	FANCA	3.13272e-13	279	Yes
clu_7723	chr16	89828430	89831298	FANCA	2.92354e-08	225	Yes
clu_7746	chr16	90235522	90235669		5.50342e-05	7	No
clu_5075	chr17	6918475	6919093	RNASEK-C17orf49,C17orf49	2.87694e-05	16	Yes
clu_5075	chr17	6919194	6919814	RNASEK-C17orf49,C17orf49	2.87694e-05	16	Yes
clu_5087	chr17	7018130	7018373	ASGR2	5.70141e-05	4	No
clu_5160	chr17	7530111	7530261	SAT2	6.23308e-07	27	Yes
clu_5160	chr17	7530111	7530461	SAT2	3.20024e-18	69	Yes
clu_5240	chr17	15880406	15880893	ZSWIM7	8.89782e-11	153	Yes
clu_5240	chr17	15881227	15881358	ZSWIM7	1.27654e-15	154	Yes
clu_5244	chr17	15903696	15905229	TTC19	1.48635e-06	176	No
clu_5328	chr17	19575269	19578809	ALDH3A2	4.53801e-31	263	Yes
clu_5328	chr17	19575269	19578871	ALDH3A2	3.43946e-32	266	Yes
clu_5359	chr17	25969374	25972340	LGALS9	5.98069e-07	12	Yes
clu_5421	chr17	27895526	27896036	TP53I13	1.34319e-19	23	Yes
clu_5421	chr17	27895566	27896036	TP53I13	1.68715e-07	11	Yes
clu_5536	chr17	35898522	35899139	SYNRG	1.18699e-05	10	Yes
clu_5536	chr17	35898522	35899294	SYNRG	1.18699e-05	10	Yes
clu_5683	chr17	41277787	41283225	NBR2	1.61895e-05	369	Yes
clu_5788	chr17	44172067	44248221	KANSL1	3.8043e-17	1505	Yes
clu_5788	chr17	44230332	44248221	KANSL1	3.8043e-17	1505	Yes
clu_5795	chr17	45159716	45177201	RP11-156P1.3	1.06279e-06	81	Yes
clu_5806	chr17	45438887	45447803	EFCAB13	1.59634e-10	226	Yes
clu_5969	chr17	56415040	56429096	BZRAP1-AS1	1.18574e-35	122	Yes
clu_5969	chr17	56415040	56429105	BZRAP1-AS1	3.36912e-49	120	Yes
clu_6070	chr17	62801218	62817885	PLEKHM1P	5.67356e-15	69	Yes
clu_6070	chr17	62811363	62817885	PLEKHM1P	4.82186e-17	69	Yes
clu_6071	chr17	62818511	62820743	PLEKHM1P	1.90139e-05	52	Yes
clu_6071	chr17	62820990	62825279	PLEKHM1P	8.3177e-07	55	Yes
clu_6080	chr17	64448735	64459170		5.25717e-09	42	Yes
clu_6113	chr17	66452625	66453483	WIPI1	4.56976e-08	41	Yes
clu_6141	chr17	72534062	72539000	CD300C	4.29231e-07	48	Yes
clu_6141	chr17	72537875	72539000	CD300C	2.95623e-07	48	Yes
clu_6143	chr17	72556963	72560058	AC079325.6	4.75253e-05	1	Yes
clu_6213	chr17	73587793	73587894	MYO15B	9.83966e-12	17	Yes
clu_6213	chr17	73587793	73588058	MYO15B	9.66578e-07	3	Yes
clu_6214	chr17	73588382	73588509	MYO15B	2.27671e-14	79	Yes
clu_6214	chr17	73588382	73588545	MYO15B	6.90141e-10	63	Yes
clu_6348	chr17	76783740	76794482	USP36	1.65424e-08	105	Yes
clu_6348	chr17	76793984	76794482	USP36	4.52946e-06	98	Yes
clu_6354	chr17	77078145	77079102	ENGASE	9.87079e-08	11	Yes
clu_6354	chr17	77078959	77079102	ENGASE	9.87079e-08	11	Yes
clu_6397	chr17	79213478	79214787	C17orf89	9.91122e-13	91	Yes
clu_6397	chr17	79213743	79214787	C17orf89	9.91122e-13	91	Yes
clu_6475	chr17	80141808	80142834	CCDC57	3.74185e-10	97	Yes
clu_6475	chr17	80141808	80146095	CCDC57	6.36764e-08	96	Yes
clu_6479	chr17	80159828	80170661	CCDC57	2.20558e-05	401	No
clu_6512	chr17	80678239	80678637	FN3KRP	7.85436e-13	72	Yes
clu_6512	chr17	80678239	80680680	FN3KRP	1.89964e-15	92	Yes
clu_6512	chr17	80678717	80680680	FN3KRP	1.34136e-09	52	Yes
clu_11053	chr18	11897355	11897525	MPPE1	1.72694e-08	3	Yes
clu_11053	chr18	11897355	11906202	MPPE1	9.86462e-08	3	Yes
clu_11132	chr18	33718835	33721100	ELP2	2.99541e-05	96	Yes
clu_10120	chr19	21117853	21129106	ZNF85	4.8251e-06	564	Yes
clu_10143	chr19	24229081	24231739	CTD-2017D11.1	6.80096e-07	302	Yes
clu_10226	chr19	36235322	36235527	AD000671.6,U2AF1L4	1.88212e-12	76	Yes
clu_10226	chr19	36235441	36235527	AD000671.6,U2AF1L4	7.34726e-27	107	Yes
clu_10412	chr19	41884424	41888677	TMEM91,CTC-435M10.3,BCKDHA	3.28969e-07	148	Yes
clu_10412	chr19	41888826	41889466	TMEM91,CTC-435M10.3,BCKDHA	3.74058e-10	164	Yes
clu_10417	chr19	41938313	41939442	ATP5SL	1.29121e-05	128	Yes
clu_10422	chr19	42071410	42071922	CEACAM21	8.95645e-10	69	Yes
clu_10422	chr19	42071410	42071926	CEACAM21	5.29484e-08	85	Yes
clu_10425	chr19	42092224	42092507	CEACAM21	5.36669e-06	15	Yes
clu_10425	chr19	42092224	42092817	CEACAM21	5.36669e-06	15	Yes
clu_10754	chr19	51728411	51728474	CD33	7.39804e-07	9	Yes
clu_10754	chr19	51728411	51729059	CD33	5.47764e-08	24	Yes
clu_10783	chr19	52877680	52882674	ZNF880	2.00275e-09	40	Yes
clu_10783	chr19	52877680	52887102	ZNF880	2.00275e-09	40	Yes
clu_10798	chr19	53284717	53289848	ZNF600	5.64865e-06	8	No
clu_10844	chr19	54723114	54724025	LILRB3,LILRA6	2.20814e-05	64	Yes
clu_10844	chr19	54723114	54743777	LILRB3,LILRA6	4.63463e-06	19	Yes
clu_10852	chr19	54726002	54745902	LILRB3,LILRA6	9.43618e-12	73	Yes
clu_10852	chr19	54745754	54745902	LILRB3,LILRA6	9.43618e-12	73	Yes
clu_10853	chr19	54782416	54782667	LILRA6,LILRB2,LILRA3	1.08095e-11	107	Yes
clu_10853	chr19	54802229	54802483	LILRA6,LILRB2,LILRA3	2.01921e-10	104	Yes
clu_10856	chr19	54783930	54784119	LILRB2	1.36339e-08	56	Yes
clu_10856	chr19	54784154	54784318	LILRB2	1.36339e-08	56	Yes
clu_10857	chr19	54802779	54803016	LILRA3	9.72928e-09	62	Yes
clu_10865	chr19	54960484	54962467	LENG8	1.31085e-07	83	Yes
clu_10865	chr19	54962559	54963270	LENG8	2.14105e-08	89	Yes
clu_10947	chr19	57999351	58002839	ZNF419	1.19719e-08	141	Yes
clu_10948	chr19	58002965	58004224	ZNF419	4.13612e-05	206	Yes
clu_9344	chr19	888988	889843		6.08885e-06	51	Yes
clu_9346	chr19	901027	901986		3.15202e-07	73	Yes
clu_9683	chr19	9529307	9529893	ZNF266	1.47296e-14	391	Yes
clu_9683	chr19	9529571	9529727	ZNF266	9.6184e-08	388	Yes
clu_9685	chr19	9530894	9545784	ZNF266	2.99816e-05	396	Yes
clu_9685	chr19	9545535	9545784	ZNF266	2.43515e-05	271	Yes
clu_9913	chr19	14876616	14877790	EMR2	1.44946e-09	136	Yes
clu_9913	chr19	14877921	14883154	EMR2	7.69404e-12	135	Yes
clu_18362	chr2	219001	224864	SH3YL1	8.10692e-13	170	Yes
clu_18362	chr2	219001	229966	SH3YL1	9.59054e-16	177	Yes
clu_18362	chr2	224920	229966	SH3YL1	4.70812e-09	147	Yes
clu_18365	chr2	234272	242798	SH3YL1	1.12451e-09	88	Yes
clu_18365	chr2	234272	247538	SH3YL1	1.12451e-09	88	Yes
clu_18367	chr2	271939	272037	ACP1	2.59287e-06	3	Yes
clu_18367	chr2	271939	272192	ACP1	7.46428e-07	3	Yes
clu_18421	chr2	11539344	11542151	LINC00570	1.98724e-09	1	Yes
clu_18500	chr2	26477342	26486248	HADHB	6.14069e-05	178	No
clu_18500	chr2	26483931	26486248	HADHB	6.14069e-05	178	No
clu_18571	chr2	28855906	28856145	PLB1	2.18852e-07	139	Yes
clu_18634	chr2	37827505	37832379	AC006369.2	1.31063e-08	87	Yes
clu_18634	chr2	37827505	37832384	AC006369.2	4.48571e-09	95	Yes
clu_18773	chr2	61404924	61406116	AHSA2	4.1995e-05	97	Yes
clu_18795	chr2	63587211	63605521	WDPCP	1.62472e-05	313	No
clu_18809	chr2	64478968	64479554	AC074289.1	7.77079e-19	76	Yes
clu_18809	chr2	64479117	64479554	AC074289.1	7.77079e-19	76	Yes
clu_18810	chr2	64565041	64565191	AC114752.3	1.15568e-08	110	Yes
clu_18810	chr2	64565041	64568669	AC114752.3	3.08565e-08	87	Yes
clu_18810	chr2	64565491	64568669	AC114752.3	2.70875e-05	20	Yes
clu_19162	chr2	105705527	105705869	MRPS9	8.89577e-06	182	Yes
clu_19162	chr2	105705527	105706378	MRPS9	8.89577e-06	182	Yes
clu_19489	chr2	178188124	178196870	AC074286.1,NFE2L2	6.03122e-11	207	Yes
clu_19489	chr2	178188124	178199121	AC074286.1,NFE2L2	2.18505e-06	148	Yes
clu_19588	chr2	200625558	200710798	FTCDNL1	2.68006e-06	48	Yes
clu_19602	chr2	201741760	201742220	PPIL3	2.15002e-09	76	Yes
clu_19602	chr2	201741760	201746144	PPIL3	6.67653e-08	22	Yes
clu_19615	chr2	202005162	202006097	CFLAR	9.55554e-07	57	Yes
clu_19615	chr2	202005162	202010101	CFLAR	1.28546e-06	55	Yes
clu_19625	chr2	202141691	202149539	CASP8	9.80389e-13	166	Yes
clu_19625	chr2	202141827	202149539	CASP8	9.80389e-13	166	Yes
clu_19964	chr2	242667360	242667915	ING5	3.37387e-08	140	Yes
clu_19971	chr2	242824786	242829895	AC131097.3	5.54167e-06	174	No
clu_19975	chr2	242913613	242913831	AC093642.3	7.24976e-07	171	Yes
clu_12000	chr20	1559340	1569206	RP4-576H24.4,SIRPB1	4.43625e-32	59	Yes
clu_12000	chr20	1559340	1600515	RP4-576H24.4,SIRPB1	1.15458e-27	95	Yes
clu_12000	chr20	1592359	1600515	RP4-576H24.4,SIRPB1	1.33747e-12	84	Yes
clu_12003	chr20	1610952	1629698	SIRPG	3.02332e-13	55	Yes
clu_12005	chr20	1896101	1902041	SIRPA	2.81084e-07	87	Yes
clu_12054	chr20	3789249	3790716		4.61311e-07	33	Yes
clu_12314	chr20	37063269	37063670	SNHG17	3.90021e-07	75	Yes
clu_12314	chr20	37063269	37063840	SNHG17	3.67462e-09	99	Yes
clu_12490	chr20	57276214	57280554	STX16-NPEPL1	1.04299e-10	126	Yes
clu_12490	chr20	57276214	57282179	STX16-NPEPL1	2.64139e-16	135	Yes
clu_12490	chr20	57280625	57282179	STX16-NPEPL1	5.19283e-11	135	Yes
clu_12536	chr20	61545758	61557784	DIDO1	3.93261e-09	43	Yes
clu_12536	chr20	61545758	61557791	DIDO1	4.33811e-24	73	Yes
clu_12590	chr21	15660018	15660717	ABCC13	1.74896e-19	25	Yes
clu_12590	chr21	15660018	15660725	ABCC13	1.74896e-19	25	Yes
clu_12777	chr21	45750209	45750346	C21orf2	2.33488e-06	47	Yes
clu_12777	chr21	45750209	45750706	C21orf2	2.33488e-06	47	Yes
clu_12796	chr21	46327010	46330199	ITGB2	1.03162e-32	9	Yes
clu_12796	chr21	46328097	46330199	ITGB2	1.03162e-32	9	Yes
clu_11424	chr22	22658479	22661155	BMS1P20,LL22NC03-80A10.6	6.0063e-05	16	Yes
clu_11424	chr22	22658479	22661198	BMS1P20,LL22NC03-80A10.6	6.0063e-05	16	Yes
clu_11497	chr22	27068950	27113216	CTA-211A9.5	6.83367e-10	73	Yes
clu_11595	chr22	32007826	32007985	SFI1	2.47116e-09	161	Yes
clu_11595	chr22	32007826	32009128	SFI1	2.47116e-09	161	Yes
clu_11606	chr22	32340806	32352126	YWHAH	2.62395e-22	97	Yes
clu_11606	chr22	32341664	32352126	YWHAH	2.62395e-22	97	Yes
clu_11763	chr22	41253249	41256682	XPNPEP3	2.64738e-05	32	Yes
clu_11763	chr22	41253249	41257622	XPNPEP3	3.35926e-09	54	Yes
clu_11763	chr22	41256797	41257622	XPNPEP3	2.37049e-06	43	Yes
clu_11821	chr22	43204896	43206819	ARFGAP3	2.33863e-07	236	Yes
clu_11821	chr22	43204896	43213148	ARFGAP3	7.64828e-12	248	Yes
clu_11846	chr22	45723944	45724273	FAM118A	1.99626e-07	81	No
clu_11846	chr22	45723944	45726484	FAM118A	1.55532e-07	81	No
clu_11920	chr22	50733207	50733806	PLXNB2	6.71926e-06	14	No
clu_17084	chr3	11832055	11849307	TAMM41	2.38924e-06	68	Yes
clu_17084	chr3	11849369	11850991	TAMM41	2.38924e-06	68	Yes
clu_17088	chr3	11885685	11886365	TAMM41	5.13658e-11	25	Yes
clu_17088	chr3	11885685	11887976	TAMM41	2.63826e-11	31	Yes
clu_17151	chr3	16302336	16306276	DPH3	1.50762e-05	61	Yes
clu_17187	chr3	24219503	24231066		5.4392e-06	2	Yes
clu_17187	chr3	24219503	24279549		5.4392e-06	2	Yes
clu_17400	chr3	48289167	48302303	ZNF589	4.61082e-10	263	Yes
clu_17651	chr3	53195444	53212420	PRKCD	3.06911e-06	13	Yes
clu_17651	chr3	53199231	53212420	PRKCD	3.59513e-07	25	Yes
clu_17651	chr3	53207624	53212420	PRKCD	3.46989e-21	70	Yes
clu_17668	chr3	56598153	56599162	CCDC66	1.84786e-08	246	Yes
clu_17668	chr3	56598153	56600622	CCDC66	1.93921e-15	254	Yes
clu_17668	chr3	56599232	56600622	CCDC66	2.25581e-08	252	Yes
clu_17712	chr3	66271553	66293627	SLC25A26	1.43759e-07	119	Yes
clu_17727	chr3	69252814	69265414	FRMD4B	2.48901e-08	52	Yes
clu_17748	chr3	88105149	88107169	CGGBP1	5.07761e-05	4	Yes
clu_17836	chr3	113010595	113012799	WDR52	1.79209e-09	157	Yes
clu_17836	chr3	113010595	113013534	WDR52	2.66421e-12	81	Yes
clu_17886	chr3	121500721	121508920	IQCB1	5.38034e-06	7	Yes
clu_17911	chr3	122340458	122345674	PARP15	6.46089e-07	3	Yes
clu_17911	chr3	122340458	122350933	PARP15	4.67236e-16	64	Yes
clu_17911	chr3	122345880	122350933	PARP15	5.1737e-07	59	Yes
clu_17918	chr3	122478207	122487548	HSPBAP1	1.39431e-09	139	Yes
clu_17918	chr3	122480819	122487548	HSPBAP1	1.39431e-09	139	Yes
clu_17981	chr3	129112139	129112478	RPL32P3	1.92158e-10	9	Yes
clu_18036	chr3	134270854	134280219	CEP63	5.23002e-05	11	Yes
clu_18036	chr3	134278271	134280219	CEP63	5.23002e-05	11	Yes
clu_18295	chr3	195389604	195390957	LINC00969	6.03664e-07	174	Yes
clu_18295	chr3	195390638	195390957	LINC00969	2.78401e-07	180	Yes
clu_16186	chr4	724899	727461	PCGF3	3.8783e-07	110	Yes
clu_16222	chr4	1341291	1341878	UVSSA	1.99275e-05	140	Yes
clu_16425	chr4	39000529	39033846	TMEM156	4.09272e-06	32	Yes
clu_16425	chr4	39030217	39033846	TMEM156	1.99983e-08	133	Yes
clu_16551	chr4	76852457	76857262	NAAA	7.48247e-09	241	Yes
clu_16551	chr4	76857388	76861154	NAAA	7.48247e-09	241	Yes
clu_16751	chr4	119199947	119200544	SNHG8	5.63411e-19	78	Yes
clu_16751	chr4	119200292	119200544	SNHG8	5.63411e-19	78	Yes
clu_16762	chr4	120434125	120440644	RP11-33B1.1	1.55882e-05	442	Yes
clu_16762	chr4	120434125	120449895	RP11-33B1.1	1.55882e-05	442	Yes
clu_16776	chr4	122735202	122737524	EXOSC9	1.4514e-07	57	Yes
clu_16776	chr4	122737349	122737524	EXOSC9	1.86996e-06	89	Yes
clu_16837	chr4	144660270	144682397	RP13-578N3.3	1.65719e-05	674	Yes
clu_16837	chr4	144670463	144682397	RP13-578N3.3	2.24311e-10	696	Yes
clu_16923	chr4	169296675	169299505	DDX60L	4.4374e-07	104	Yes
clu_16923	chr4	169298994	169299505	DDX60L	5.48949e-05	27	Yes
clu_16927	chr4	169317275	169321977	DDX60L	5.94538e-31	223	Yes
clu_16927	chr4	169317278	169321977	DDX60L	5.94538e-31	223	Yes
clu_16929	chr4	169344925	169347922	DDX60L	1.01783e-06	20	No
clu_16929	chr4	169344925	169348221	DDX60L	4.58915e-06	24	Yes
clu_15249	chr5	1602850	1632960	RP11-43F13.1	4.03111e-05	140	Yes
clu_15547	chr5	82554496	82648944	XRCC4	3.0637e-14	32	Yes
clu_15547	chr5	82554496	82648950	XRCC4	9.32516e-20	32	Yes
clu_15606	chr5	96075822	96076449	CAST	2.40751e-19	67	Yes
clu_15606	chr5	96075822	96076970	CAST	1.24744e-38	107	Yes
clu_15606	chr5	96076487	96076970	CAST	1.01856e-24	101	Yes
clu_15613	chr5	96112658	96120710	CAST	5.70823e-07	174	Yes
clu_15619	chr5	96235893	96237210	ERAP2	2.06658e-18	316	Yes
clu_15619	chr5	96235949	96237210	ERAP2	1.51169e-07	284	Yes
clu_15630	chr5	102310140	102325976	PAM	4.7444e-07	287	Yes
clu_15793	chr5	138856039	138857855	TMEM173	5.65502e-17	25	Yes
clu_15907	chr5	149749165	149753737	TCOF1	4.04473e-05	1	No
clu_16085	chr5	177140917	177141055	FAM153A	1.57802e-13	61	Yes
clu_16085	chr5	177140917	177141070	FAM153A	1.63215e-10	60	Yes
clu_16108	chr5	178994563	178996303	RUFY1	3.57226e-06	57	Yes
clu_16108	chr5	178996218	178996303	RUFY1	3.57226e-06	57	Yes
clu_14140	chr6	18399930	18402188	RNF144B	2.85425e-17	43	Yes
clu_14140	chr6	18399930	18427812	RNF144B	3.80073e-09	28	Yes
clu_14189	chr6	26411809	26412640	BTN3A1	3.10141e-06	206	Yes
clu_14203	chr6	26463753	26465413	BTN2A1	2.95964e-17	92	Yes
clu_14203	chr6	26463753	26465446	BTN2A1	2.95964e-17	92	Yes
clu_14233	chr6	29690777	29691224	HLA-F	1.58993e-06	219	Yes
clu_14237	chr6	29693340	29693788	HLA-F,HLA-G	5.65542e-14	1368	Yes
clu_14237	chr6	29693340	29798155	HLA-F,HLA-G	5.65542e-14	1368	Yes
clu_14238	chr6	29798187	29798330	HLA-G,HLA-A	4.26362e-24	2116	Yes
clu_14238	chr6	29798187	29913011	HLA-G,HLA-A	5.29914e-37	2094	Yes
clu_14238	chr6	29912868	29913011	HLA-G,HLA-A	6.58355e-28	2150	Yes
clu_14241	chr6	29857381	29912277	HLA-H,HLA-A	1.07027e-18	1625	Yes
clu_14241	chr6	29912174	29912277	HLA-H,HLA-A	3.15844e-12	1066	Yes
clu_14241	chr6	29857381	29857484	HLA-H,HLA-A	2.16264e-17	421	Yes
clu_14246	chr6	29715202	29716677	HLA-F-AS1,MICE	7.17328e-10	136	Yes
clu_14247	chr6	29902030	29911287		1.57392e-13	316	Yes
clu_14254	chr6	30029166	30029292	ZNRD1	4.29665e-07	324	Yes
clu_14254	chr6	30029175	30029292	ZNRD1	4.29665e-07	324	Yes
clu_14306	chr6	31237302	31237743	HLA-C,HLA-B	2.30892e-07	582	Yes
clu_14306	chr6	31237302	31322884	HLA-C,HLA-B	8.44189e-25	999	Yes
clu_14306	chr6	31322442	31322884	HLA-C,HLA-B	2.17276e-12	77	Yes
clu_14307	chr6	31237862	31237987	HLA-C,HLA-B	2.08596e-19	1721	Yes
clu_14307	chr6	31323000	31323094	HLA-C,HLA-B	2.08596e-19	1721	Yes
clu_14308	chr6	31239125	31239376	HLA-C,HLA-B	3.02622e-10	825	Yes
clu_14308	chr6	31324219	31324465	HLA-C,HLA-B	3.02622e-10	825	Yes
clu_14311	chr6	31362994	31365836		3.16153e-07	372	Yes
clu_14313	chr6	31378574	31378849	MICA	9.95233e-08	618	Yes
clu_14313	chr6	31378574	31378986	MICA	9.95233e-08	618	Yes
clu_14319	chr6	31508311	31509727	ATP6V1G2-DDX39B,DDX39B	1.33094e-13	294	Yes
clu_14319	chr6	31508441	31509727	ATP6V1G2-DDX39B,DDX39B	1.33094e-13	294	Yes
clu_14325	chr6	31557165	31557303	NCR3	2.11212e-18	23	Yes
clu_14414	chr6	32485529	32485831	HLA-DRB5,HLA-DRB1	6.41392e-32	3711	Yes
clu_14414	chr6	32546881	32548024	HLA-DRB5,HLA-DRB1	6.41392e-32	3711	Yes
clu_14415	chr6	32486443	32487147	HLA-DRB5	1.1197e-07	1950	Yes
clu_14415	chr6	32486443	32487941	HLA-DRB5	1.43492e-12	2525	Yes
clu_14416	chr6	32489951	32497902	HLA-DRB5,HLA-DRB1	2.01134e-23	4249	Yes
clu_14416	chr6	32552155	32557420	HLA-DRB5,HLA-DRB1	2.01134e-23	4249	Yes
clu_14417	chr6	32521743	32522477	HLA-DRB6	2.39275e-17	3645	Yes
clu_14422	chr6	32488159	32550349		6.12445e-17	4816	Yes
clu_14423	chr6	32605317	32609087	HLA-DQA1,HLA-DQA2	3.60206e-22	4587	Yes
clu_14423	chr6	32709302	32712936	HLA-DQA1,HLA-DQA2	3.60206e-22	4587	Yes
clu_14424	chr6	32628026	32629124	HLA-DQB1,HLA-DQB2	1.12108e-14	4115	Yes
clu_14424	chr6	32628026	32725550	HLA-DQB1,HLA-DQB2	2.06541e-17	4317	Yes
clu_14425	chr6	32630025	32632575	HLA-DQB1,HLA-DQB2	2.15999e-23	4426	Yes
clu_14425	chr6	32726908	32729437	HLA-DQB1,HLA-DQB2	1.33919e-25	4604	Yes
clu_14426	chr6	32610030	32610387	HLA-DQA1	3.486e-05	900	Yes
clu_14426	chr6	32610561	32610729	HLA-DQA1	3.486e-05	900	Yes
clu_14441	chr6	32862803	32868697		1.47259e-07	193	Yes
clu_14588	chr6	37615048	37616758	MDGA1	3.42348e-05	7	No
clu_14897	chr6	109197553	109201143	ARMC2	6.44226e-05	39	Yes
clu_15165	chr6	160888049	160898161	LPAL2	4.47342e-05	10	Yes
clu_15176	chr6	166743735	166755907	SFT2D1	2.46664e-11	23	Yes
clu_15176	chr6	166745533	166755907	SFT2D1	2.46664e-11	23	Yes
clu_15194	chr6	170062520	170064262	WDR27	2.19139e-11	87	Yes
clu_12952	chr7	6452665	6455890	DAGLB	5.70885e-17	224	Yes
clu_12952	chr7	6452665	6456258	DAGLB	6.28013e-12	233	Yes
clu_13008	chr7	22163431	22171048		1.49906e-09	33	Yes
clu_13008	chr7	22168428	22171048		1.12262e-06	40	Yes
clu_13046	chr7	27136007	27139398	HOTAIRM1	1.39579e-08	68	Yes
clu_13046	chr7	27138985	27139398	HOTAIRM1	1.39579e-08	68	Yes
clu_13071	chr7	30499657	30518222	NOD1	5.13604e-10	28	Yes
clu_13074	chr7	30608605	30612616	AC005154.6	2.67475e-20	177	Yes
clu_13074	chr7	30618930	30624946	AC005154.6	4.68035e-12	175	Yes
clu_13130	chr7	38381400	38381857		1.74032e-07	88	Yes
clu_13130	chr7	38389778	38389947		4.7126e-06	50	Yes
clu_13131	chr7	38390051	38412966		3.14208e-05	97	Yes
clu_13131	chr7	38399207	38415158		1.69251e-06	78	Yes
clu_13359	chr7	75041042	75042067	NSUN5P1	1.42538e-05	36	Yes
clu_13359	chr7	75042210	75044163	NSUN5P1	1.42538e-05	36	Yes
clu_13384	chr7	76247617	76254839	POMZP3	6.43483e-05	23	Yes
clu_13622	chr7	102016769	102038067	RP11-163E9.2,PRKRIP1	1.81739e-06	40	Yes
clu_13622	chr7	102036984	102038067	RP11-163E9.2,PRKRIP1	3.27107e-06	50	Yes
clu_13643	chr7	102898171	102912179	DPY19L2P2	1.55578e-05	319	No
clu_13775	chr7	130668868	130737184	MKLN1-AS1	2.04146e-07	11	Yes
clu_13775	chr7	130687079	130737184	MKLN1-AS1	1.69464e-05	22	Yes
clu_23357	chr8	1706938	1710945		2.79383e-11	139	Yes
clu_23357	chr8	1709990	1710945		3.56896e-05	84	Yes
clu_23418	chr8	19297442	19315041	CSGALNACT1	1.80077e-05	19	Yes
clu_23418	chr8	19297442	19315937	CSGALNACT1	6.93659e-09	22	Yes
clu_23418	chr8	19315327	19315937	CSGALNACT1	1.03882e-05	17	No
clu_23769	chr8	87484708	87487049	RMDN1	1.36217e-18	258	Yes
clu_23769	chr8	87486587	87487049	RMDN1	1.36217e-18	258	Yes
clu_23831	chr8	99205318	99205613	NIPAL2	3.79109e-08	62	Yes
clu_23852	chr8	102731876	102899369	NCALD	9.11925e-07	239	Yes
clu_23852	chr8	102731876	102928037	NCALD	1.73349e-06	134	Yes
clu_23852	chr8	102899455	102928037	NCALD	2.37583e-11	135	Yes
clu_23899	chr8	124153141	124154502	TBC1D31	3.72586e-06	62	Yes
clu_23899	chr8	124153141	124156957	TBC1D31	1.19162e-19	129	Yes
clu_23967	chr8	134579563	134582353	ST3GAL1	1.45801e-13	3	Yes
clu_23967	chr8	134579563	134583936	ST3GAL1	3.08334e-06	3	Yes
clu_24002	chr8	144356701	144356890	GLI4,ZFP41	4.41439e-05	226	Yes
clu_22380	chr9	17166	17344	XXyac-YRM2039.2	3.67984e-09	96	Yes
clu_22380	chr9	17479	17719	XXyac-YRM2039.2	3.67984e-09	96	Yes
clu_22383	chr9	175784	178816	CBWD1	5.30225e-05	247	No
clu_22454	chr9	21029397	21031399	PTPLAD2	4.57106e-06	43	Yes
clu_22454	chr9	21029397	21031552	PTPLAD2	4.57106e-06	43	Yes
clu_22499	chr9	34336339	34338711	NUDT2	4.78713e-06	155	Yes
clu_22829	chr9	104487098	104498798		1.21228e-09	254	Yes
clu_22919	chr9	123605717	123607271	PSMD5-AS1	1.99422e-07	19	Yes
clu_23180	chr9	136126539	136127865	ABO	1.85875e-17	131	Yes
clu_23180	chr9	136126539	136150578	ABO	2.97105e-12	57	Yes
